# Supplementary material for: Effects of alcohol on the transcriptome, methylome and metabolome of in vitro gastrulating human embryonic cells
Source: Dis Model Mech. 2025 Jun 18;18(6):dmm052150. doi: 10.1242/dmm.052150 (PMC12208196; doi:10.1242/dmm.052150)
Supplement: Table S1. EtOH-induced DEGs in the endodermal cells analyzed by mRNA-seq [file dmm-18-052150-TableS1.xlsx]

## Sheet: Contents
Supplementary tables: Effects of alcohol on the transcriptome, methylome, and metabolome of in vitro gastrulating human embryonic cells
Table S1		EtOH-induced DEGs in the endodermal cells analyzed by mRNA-seq
Table S2		GO pathway analysis of DEGs in the endodermal cells
Table S3		EtOH-induced DEGs in the mesodermal cells analyzed by mRNA-seq
Table S4		EtOH-induced DEGs in the ectodermal cells analyzed by mRNA-seq
Table S5		GO pathway analysis of DEGs in the ectodermal cells
Table S6		EtOH-induced DMPs in the endodermal cells analyzed by microarrays
Table S7		EtOH-induced DMRs in the endodermal cells analyzed by microarrays
Table S8		GO pathway analysis of DMPs in the endodermal cells
Table S9		EtOH-induced DMPs in the mesodermal cells analyzed by microarrays
Table S10		EtOH-induced DMRs in the mesodermal cells analyzed by microarrays
Table S11		EtOH-induced DMPs in the ectodermal cells analyzed by microarrays
Table S12		EtOH-induced DMRs in the ectodermal cells analyzed by microarrays
Table S13		GO pathway analysis of DMPs in the ectodermal cells
Table S14		Common genes in the current study and previous early alcohol exposure gene expression and/or DNAm studies
Table S15		Common genes in the current study and previous DNAm studies of children with FASD
Table S16		Characteristics, statistical results, and reference spectras for all metabolic features
Table S17		EtOH-induced significantly altered extracellular metabolites of all germ layer cells
Table S18		SMPDB enrichment analysis of the annotated metabolites significantly altered by EtOH
Table S19		Correlations between omics analyses

## Sheet: Table S1
Supplementary table 1. EtOH-induced DEGs in the endodermal cells analyzed by mRNA-seq. DEGs are ordered according to the adjusted P-value (FDR). The common genes between 20 mM and 70 mM EtOH exposures are marked in yellow.
UPREGULATED						DOWNREGULATED						UPREGULATED						DOWNREGULATED
Controls vs. 20 mM EtOH exposed						Controls vs. 20 mM EtOH exposed						Controls vs. 70 mM EtOH exposed						Controls vs. 70 mM EtOH exposed
Gene	Base Mean	LogFC	P-value	FDR		Gene	Base Mean	LogFC	P-value	FDR		Gene	Base Mean	LogFC	P-value	FDR		Gene	Base Mean	LogFC	P-value	FDR
GAL	523.983	0.439606	4.92089e-06	0.00276296		LINC01356	700.69	-0.367874	5.13091e-06	0.00276296		GAL	523.983	0.786398	2.16872e-13	1.2828e-09		TTN	249.163	-0.861601	1.58836e-10	1.87903e-07
VIM	541.444	0.471403	3.51938e-06	0.00276296		STMN1	1334.45	-0.326457	1.07425e-05	0.00351063		MIXL1	111.17	1.47291	4.29564e-11	1.27044e-07		AC078993.1	67.8689	-1.36263	2.53063e-09	2.13838e-06
HMGCS1	314.589	0.493089	6.76366e-06	0.00276296		SRRM2	1000.15	-0.3227	1.45244e-05	0.00395549		LEFTY1	594.942	0.752644	1.2307e-10	1.87903e-07		XACT	168.615	-0.858994	6.13205e-09	4.03012e-06
RPL22L1	717.291	0.289693	0.000290777	0.0214808		HSP90AB1	3270.63	-0.401311	1.85111e-05	0.00432103		NODAL	147.694	1.12968	1.50548e-10	1.87903e-07		PNN	647.36	-0.502558	1.26583e-07	6.23949e-05
TUBB6	281.357	0.421538	0.00030171	0.0214808		HLA-B	778.579	-0.327728	3.82509e-05	0.00694466		AL117348.1	85.3418	1.34894	2.21043e-09	2.13838e-06		PNISR	887.046	-0.530453	2.09391e-07	8.25699e-05
MT-ND2	336.615	0.406043	0.000427053	0.0229668		WFDC2	676.802	-0.327254	3.61977e-05	0.00694466		PCSK9	191.308	0.914422	3.72924e-09	2.75731e-06		SRRM2	1000.15	-0.438272	2.26857e-07	8.289e-05
NPPB	528.742	1.20815	0.000428069	0.0229668		RPL13	3060.9	-0.34485	5.68519e-05	0.00905705		LRAT	98.2727	1.12707	3.147e-08	1.86145e-05		PGGHG	134.632	-1.03934	7.25566e-07	0.000214586
MT-ND1	551.551	0.341325	0.00064241	0.0270209		CENPF	1124.54	-0.274801	6.09716e-05	0.00905705		DHCR24	415.174	0.586971	3.79064e-08	2.03833e-05		CENPF	1124.54	-0.370487	2.02063e-06	0.000498002
TAGLN	579.19	0.692709	0.000873716	0.0270209		MIF	846.244	-0.295637	7.52955e-05	0.0102527		SERPINE2	475.274	0.582854	1.37429e-07	6.25304e-05		KCNQ1OT1	90.1485	-0.953638	5.72728e-06	0.00105865
BCAT1	427.592	0.307923	0.0010399	0.0287998		VWF	289.94	-0.398341	9.46051e-05	0.0118911		ACKR3	71.7809	1.12811	1.63826e-07	6.92167e-05		NIPSNAP2	230.283	-0.543432	1.41322e-05	0.00214339
						RPL3	2549.09	-0.369589	0.000125896	0.0137143		ADAM19	139.304	0.898865	2.46399e-07	8.289e-05		MIF	846.244	-0.360606	2.20726e-05	0.00296726
						CCT6A	1443.26	-0.345578	0.000121273	0.0137143		LEFTY2	908.938	1.2141	2.52243e-07	8.289e-05		ATP5MC2	1403.51	-0.324402	2.82008e-05	0.00370684
						RPLP2	3972.6	-0.384273	0.000167669	0.0161159		KIF1A	388.284	0.599934	6.90095e-07	0.000214586		RPL28	935.534	-0.333791	4.28687e-05	0.00517487
						ID1	843.836	-0.266349	0.000161684	0.0161159		CER1	829.325	1.08376	8.69502e-07	0.00024491		GAS5	1106.8	-0.343121	6.36738e-05	0.00728116
						RPS3	2503.25	-0.266847	0.000189577	0.0172094		GPX3	87.5858	1.04902	1.42095e-06	0.000382042		TMEM161B-AS1	74.526	-0.909452	6.70958e-05	0.00740176
						RPL35	3048.01	-0.373175	0.000202967	0.0174552		SLC3A2	899.063	0.515003	1.51576e-06	0.000389815		GABPB1-AS1	111.552	-0.712921	0.00011015	0.0106809
						RACK1	3090.16	-0.345347	0.000224093	0.0183084		WARS1	156.009	0.723877	2.59457e-06	0.000613875		WSB1	172.872	-0.652837	0.000103686	0.0106809
						SRSF11	821.343	-0.279461	0.000302362	0.0214808		MYL4	104.34	1.10436	3.25655e-06	0.000740866		SLC4A7	172.012	-0.540489	0.000106281	0.0106809
						EIF5B	1741.88	-0.366539	0.000346369	0.0229668		HMGCS1	314.589	0.572998	3.51465e-06	0.000769969		TNNT1	252.072	-0.47896	0.000107539	0.0106809
						SFRP1	2884.46	-0.35619	0.000423038	0.0229668		TUBB6	281.357	0.602967	4.18879e-06	0.000884883		LDHA	1269.24	-0.42348	0.00013315	0.012306
						TPI1	2338.19	-0.351328	0.000353446	0.0229668		CDK2AP1	353.043	0.503871	5.34511e-06	0.00104264		FAM162A	519.779	-0.433822	0.000138398	0.0124034
						RPL8	2883.17	-0.323786	0.000379668	0.0229668		IGFBP5	109.797	1.01448	5.46441e-06	0.00104264		STMN1	1334.45	-0.317713	0.000147348	0.0127549
						GPC3	670.912	-0.321814	0.000392142	0.0229668		TAGLN	579.19	1.0586	5.12129e-06	0.00104264		RPS3	2503.25	-0.304908	0.000148789	0.0127549
						TPR	912.461	-0.270638	0.000435723	0.0229668		PDLIM1	475.774	0.450814	7.37694e-06	0.00132226		RPL12	2389.33	-0.345911	0.000154464	0.0130522
						RPS11	3274.66	-0.316732	0.00045386	0.0231753		ATP6V0E1	288.322	0.521683	8.03554e-06	0.00139367		RPL13	3060.9	-0.358234	0.000190479	0.0154163
						RPL24	3206.4	-0.315644	0.00052599	0.0260445		NETO2	72.7836	0.936151	8.24656e-06	0.00139367		TRDN	472.204	-0.405651	0.000207054	0.0161148
						COX7C	3063.96	-0.335592	0.000561972	0.026236		GLIPR2	152.778	0.76753	8.62545e-06	0.00141721		TFF3	85.2937	-0.767669	0.000212227	0.0162197
						RPS15A	2834.22	-0.245597	0.000552976	0.026236		IDH1	358.48	0.567972	1.02691e-05	0.00164167		TXNIP	69.6176	-0.948233	0.000219919	0.0162603
						RPL34	3199.07	-0.291653	0.000586986	0.0266426		CRMP1	183.138	0.617281	1.38194e-05	0.00214339		MT-RNR2	4001.18	-0.3869	0.000223749	0.0163392
						RPL19	3661.01	-0.334124	0.000905604	0.0270209		ODC1	418.083	0.473748	1.55014e-05	0.00229227		RPS11	3274.66	-0.372728	0.000230272	0.0166105
						H3-3B	1985.31	-0.331513	0.000833004	0.0270209		PALLD	211.543	0.566603	1.6276e-05	0.00234812		NMRK1	100.255	-0.717568	0.000278914	0.0195557
						LDHA	1269.24	-0.330738	0.000779164	0.0270209		LSS	136.751	0.74578	1.73668e-05	0.00244583		MIEN1	276.806	-0.448534	0.000315513	0.0212075
						HAS2	475.226	-0.319339	0.000732224	0.0270209		PTGR1	463.764	0.466786	1.94354e-05	0.0026735		EIF4A2	919.322	-0.286134	0.000327461	0.0217633
						MT-RNR2	4001.18	-0.31845	0.000672158	0.0270209		NPPB	528.742	1.59347	3.11215e-05	0.00400182		PRR14L	331.822	-0.428701	0.000380601	0.0236974
						RPL35A	3735.08	-0.316074	0.000674087	0.0270209		FZD7	317.249	0.485385	3.27724e-05	0.00412444		LINC01356	700.69	-0.325974	0.00037289	0.0236974
						RBM25	1274.99	-0.311526	0.000778885	0.0270209		CARS1	106.761	0.769225	4.23186e-05	0.00517487		TFPI	74.9597	-0.745585	0.000433427	0.0258962
						SEMA3E	353.509	-0.306662	0.000926054	0.0270209		MYL9	273.646	0.568571	5.77162e-05	0.00682783		TLE5	146.503	-0.564282	0.000447715	0.0264823
						PNISR	887.046	-0.303335	0.000738859	0.0270209		STC1	574.943	0.512635	6.40102e-05	0.00728116		PRKDC	912.507	-0.292232	0.0004577	0.0268049
						RPL18	2455.99	-0.296449	0.000912287	0.0270209		TUBB2A	357.992	0.487235	6.75731e-05	0.00740176		AGAP3	120.582	-0.593768	0.00052095	0.0299167
						FZD5	870.592	-0.294053	0.000635703	0.0270209		TAGLN2	186.696	0.668501	8.42897e-05	0.00906498		GPC3	670.912	-0.356056	0.000549004	0.0306357
						SRRM1	1227.42	-0.287812	0.00088286	0.0270209		GARS1	547.947	0.460654	9.18403e-05	0.00970064		ABCA7	80.7644	-0.688473	0.000566492	0.0307413
						NUCKS1	1772.74	-0.276321	0.000850726	0.0270209		FGF17	65.2736	0.9756	0.000109221	0.0106809		USP34	180.202	-0.516731	0.000565449	0.0307413
						CCKBR	827.904	-0.276128	0.000801114	0.0270209		HSPA5	625.489	0.385526	0.000116362	0.0111013		AKAP9	604.898	-0.324914	0.000580537	0.0312171
						RPL12	2389.33	-0.272304	0.00082066	0.0270209		GABRB3	369.226	0.433111	0.000129479	0.0121567		RNF213	161.068	-0.512165	0.000692077	0.0355232
						SOX4	816.236	-0.25668	0.00092095	0.0270209		PDIA4	326.206	0.411967	0.000135873	0.0123645		ZFAS1	1218.81	-0.286946	0.000695381	0.0355232
						KRT19	1106.06	-0.237101	0.00072417	0.0270209		ACTC1	650.704	1.32188	0.000146696	0.0127549		RPL30	3240.04	-0.302075	0.000706246	0.0357047
						ATP5MC2	1403.51	-0.228292	0.000835016	0.0270209		B3GNT7	118.819	0.705912	0.000159649	0.0133004		PCMTD1	91.5266	-0.690475	0.000823559	0.0398992
						RPL15	2731.01	-0.310046	0.00102654	0.0287998		CRELD2	134.484	0.606775	0.000184994	0.0151978		ARGLU1	297.842	-0.383839	0.000824812	0.0398992
						RPS24	2755.88	-0.298839	0.0010356	0.0287998		ARL4D	177.107	0.680507	0.000194297	0.0154163		TMEM141	444.786	-0.356141	0.000829687	0.0398992
						PPP1R12A	696.252	-0.287677	0.00110634	0.0297479		CLN8	69.3711	0.839719	0.000195472	0.0154163		SOX4	816.236	-0.294785	0.000821563	0.0398992
						PTTG1	966.631	-0.244372	0.00111054	0.0297479		HSPA8	836.558	0.345553	0.000215514	0.0162197		QKI	208.293	-0.51406	0.000892365	0.0417566
						TRDN	472.204	-0.311011	0.00115919	0.0297501		FADS2	349.956	0.448038	0.000216629	0.0162197		RPL24	3206.4	-0.33858	0.000898672	0.0417566
						RPL37A	2864.39	-0.256623	0.00116524	0.0297501		DNAJB11	161.297	0.56879	0.000246691	0.0175804		TNRC6B	277.581	-0.408455	0.000933028	0.0424528
						SERBP1	1473.1	-0.240506	0.00115234	0.0297501		SEC11C	160.824	0.524103	0.000284326	0.0195557		SNHG29	1309.13	-0.258688	0.000953295	0.0430438
						ARL3	505.59	-0.308375	0.0012293	0.0309027		SHMT2	143.327	0.592304	0.000282637	0.0195557		STMN2	78.5102	-0.70642	0.000969815	0.043458
						PCBP1	1411.98	-0.330909	0.00127893	0.0316631		LINC00467	162.146	0.574393	0.000295209	0.0200708		SCRN2	173.774	-0.494643	0.00101826	0.0443633
						PSIP1	1188.29	-0.251807	0.00133248	0.0324966		FREM1	144.389	1.28612	0.000347237	0.0228212		RPL34	3199.07	-0.311317	0.00105888	0.045386
						RPL27	3585.94	-0.300927	0.00140702	0.0338099		ERBB2	388.996	0.455167	0.000361222	0.0234795		RPLP2	3972.6	-0.373157	0.00108669	0.0462431
						RPS16	3114.83	-0.281899	0.0014859	0.0351879		MAP1B	528.882	0.430056	0.00038053	0.0236974		BIK	159.587	-0.525521	0.0011686	0.0482528
						RPL30	3240.04	-0.250993	0.00159892	0.0373235		LASP1	250.725	0.439549	0.000371477	0.0236974		CBX5	465.053	-0.343553	0.00119876	0.0482528
						RPL23	3061.18	-0.274944	0.00175629	0.0404193		SLC7A5	81.2829	0.724819	0.000386372	0.0238061		RPL18	2455.99	-0.325168	0.00117985	0.0482528
						DDX50	283.193	-0.316557	0.00183388	0.041619		SQLE	305.937	0.413989	0.000409752	0.0249864		PTTG1	966.631	-0.275068	0.00120734	0.0482528
						FAM184A	300.031	-0.315508	0.00194696	0.0435799		PSAT1	397.445	0.458143	0.000420329	0.0253698		RPS15A	2834.22	-0.258692	0.00119856	0.0482528
						RPS29	2856.3	-0.305468	0.00207388	0.0457936		ACAT2	668.951	0.424983	0.000481739	0.0279362		RIMKLB	82.3402	-0.667273	0.00125483	0.0485121
						APOA2	572.481	-0.317642	0.00216165	0.0459163		LRIG3	189.242	0.518661	0.000531525	0.0302305		TTC3	437.639	-0.336988	0.00125186	0.0485121
						ENO1	2718.05	-0.281751	0.00216374	0.0459163		SMPDL3B	72.3067	0.738005	0.000549008	0.0306357		ARL2	562.16	-0.304906	0.00124298	0.0485121
						RPL32	2792.6	-0.266502	0.00214063	0.0459163		ETV4	75.4507	0.718863	0.000554984	0.0306797		ESF1	493.66	-0.326824	0.00126652	0.0486459
						PNN	647.36	-0.253059	0.00223895	0.0469031		SFRP2	389.975	0.362897	0.000621186	0.0331019
						HTATSF1	282.774	-0.308942	0.00234852	0.0485756		MARS1	208.126	0.520569	0.000649007	0.0342757
												B3GNT2	221.34	0.548764	0.000680304	0.0355232
												LNCPRESS1	89.7666	0.671137	0.000696652	0.0355232
												ACTA1	82.6258	1.54607	0.000769482	0.0385719
												ACTN1	502.418	0.398273	0.000799179	0.0397239
												DHCR7	131.135	0.537075	0.000836825	0.0399179
												CAP1	373.607	0.347984	0.000898865	0.0417566
												CADM1	161.298	0.539276	0.000903608	0.0417566
												GPM6B	192.28	0.460721	0.000915841	0.0419938
												OXTR	61.7542	0.872478	0.000987039	0.0438972
												TSKU	80.0296	0.64597	0.00100102	0.0441869
												KLF6	338.549	0.480768	0.00102002	0.0443633
												IDI1	339.323	0.389476	0.00103336	0.0446153
												P4HB	632.102	0.293814	0.00116773	0.0482528
												VIM	541.444	0.373405	0.00114928	0.0482528
												SELENOT	163.564	0.478595	0.00116781	0.0482528
												SHPK	67.0035	0.703779	0.00120677	0.0482528
												LIFR	84.4629	0.701111	0.00121805	0.0483541
												NPTN	472.155	0.388739	0.0012505	0.0485121
