# Supplementary material for: Effects of alcohol on the transcriptome, methylome and metabolome of in vitro gastrulating human embryonic cells
Source: Dis Model Mech. 2025 Jun 18;18(6):dmm052150. doi: 10.1242/dmm.052150 (PMC12208196; doi:10.1242/dmm.052150)
Supplement: Table S2. GO pathway analysis of DEGs in the endodermal cells [file dmm-18-052150-TableS2.xlsx]

## Sheet: Contents
Supplementary tables: Effects of alcohol on the transcriptome, methylome, and metabolome of in vitro gastrulating human embryonic cells
Table S1		EtOH-induced DEGs in the endodermal cells analyzed by mRNA-seq
Table S2		GO pathway analysis of DEGs in the endodermal cells
Table S3		EtOH-induced DEGs in the mesodermal cells analyzed by mRNA-seq
Table S4		EtOH-induced DEGs in the ectodermal cells analyzed by mRNA-seq
Table S5		GO pathway analysis of DEGs in the ectodermal cells
Table S6		EtOH-induced DMPs in the endodermal cells analyzed by microarrays
Table S7		EtOH-induced DMRs in the endodermal cells analyzed by microarrays
Table S8		GO pathway analysis of DMPs in the endodermal cells
Table S9		EtOH-induced DMPs in the mesodermal cells analyzed by microarrays
Table S10		EtOH-induced DMRs in the mesodermal cells analyzed by microarrays
Table S11		EtOH-induced DMPs in the ectodermal cells analyzed by microarrays
Table S12		EtOH-induced DMRs in the ectodermal cells analyzed by microarrays
Table S13		GO pathway analysis of DMPs in the ectodermal cells
Table S14		Common genes in the current study and previous early alcohol exposure gene expression and/or DNAm studies
Table S15		Common genes in the current study and previous DNAm studies of children with FASD
Table S16		Characteristics, statistical results, and reference spectras for all metabolic features
Table S17		EtOH-induced significantly altered extracellular metabolites of all germ layer cells
Table S18		SMPDB enrichment analysis of the annotated metabolites significantly altered by EtOH
Table S19		Correlations between omics analyses

## Sheet: Table S2
Supplementary table 2. GO pathway analysis of DEGs in the endodermal cells. Significantly enriched BP, CC, MF terms identified in GO enrichment analysis of EtOH-induced DEGs in the endodermal cells (FDR < 0.05).
20 mM EtOH-exposed endodermal cells
GO ID	Ontology	Term	GeneRatio	BgRatio	P-value	FDR	q-value	Count	Significant Genes In Set
GO:0022626	CC	cytosolic ribosome	24/75	100/19518	1.14391e-37	2.17343e-35	1.7821e-35	24	RACK1, RPL12, RPL13, RPL15, RPL18, RPL19, RPL23, RPL24, RPL27, RPL3, RPL30, RPL32, RPL34, RPL35, RPL35A, RPL37A, RPL8, RPLP2, RPS11, RPS15A, RPS16, RPS24, RPS29, RPS3
GO:0002181	BP	cytoplasmic translation	25/73	159/18614	4.48208e-34	8.5787e-31	7.69503e-31	25	RACK1, RPL12, RPL13, RPL15, RPL18, RPL19, RPL22L1, RPL23, RPL24, RPL27, RPL3, RPL30, RPL32, RPL34, RPL35, RPL35A, RPL37A, RPL8, RPLP2, RPS11, RPS15A, RPS16, RPS24, RPS29, RPS3
GO:0044391	CC	ribosomal subunit	24/75	185/19518	1.01243e-30	9.6181e-29	7.88631e-29	24	RACK1, RPL12, RPL13, RPL15, RPL18, RPL19, RPL23, RPL24, RPL27, RPL3, RPL30, RPL32, RPL34, RPL35, RPL35A, RPL37A, RPL8, RPLP2, RPS11, RPS15A, RPS16, RPS24, RPS29, RPS3
GO:0003735	MF	structural constituent of ribosome	24/75	177/18369	1.39165e-30	2.82505e-28	2.53427e-28	24	RPL12, RPL13, RPL15, RPL18, RPL19, RPL22L1, RPL23, RPL24, RPL27, RPL3, RPL30, RPL32, RPL34, RPL35, RPL35A, RPL37A, RPL8, RPLP2, RPS11, RPS15A, RPS16, RPS24, RPS29, RPS3
GO:0005840	CC	ribosome	25/75	229/19518	4.49135e-30	2.84452e-28	2.33235e-28	25	RACK1, RPL12, RPL13, RPL15, RPL18, RPL19, RPL22L1, RPL23, RPL24, RPL27, RPL3, RPL30, RPL32, RPL34, RPL35, RPL35A, RPL37A, RPL8, RPLP2, RPS11, RPS15A, RPS16, RPS24, RPS29, RPS3
GO:0022625	CC	cytosolic large ribosomal subunit	17/75	58/19518	2.1608e-28	1.02638e-26	8.41573e-27	17	RPL12, RPL13, RPL15, RPL18, RPL19, RPL23, RPL24, RPL27, RPL3, RPL30, RPL32, RPL34, RPL35, RPL35A, RPL37A, RPL8, RPLP2
GO:0015934	CC	large ribosomal subunit	17/75	114/19518	6.9434e-23	2.63849e-21	2.16342e-21	17	RPL12, RPL13, RPL15, RPL18, RPL19, RPL23, RPL24, RPL27, RPL3, RPL30, RPL32, RPL34, RPL35, RPL35A, RPL37A, RPL8, RPLP2
GO:0005925	CC	focal adhesion	16/75	422/19518	4.58091e-12	1.24339e-10	1.01951e-10	16	PPP1R12A, RPL12, RPL18, RPL19, RPL23, RPL27, RPL3, RPL30, RPL37A, RPL8, RPLP2, RPS11, RPS16, RPS29, RPS3, VIM
GO:0005844	CC	polysome	9/75	67/19518	3.97915e-12	1.24339e-10	1.01951e-10	9	RPL18, RPL19, RPL24, RPL30, RPL32, RPL8, RPS29, RPS3, VIM
GO:0030055	CC	cell-substrate junction	16/75	432/19518	6.51694e-12	1.54777e-10	1.26909e-10	16	PPP1R12A, RPL12, RPL18, RPL19, RPL23, RPL27, RPL3, RPL30, RPL37A, RPL8, RPLP2, RPS11, RPS16, RPS29, RPS3, VIM
GO:0042788	CC	polysomal ribosome	7/75	31/19518	2.26791e-11	4.78782e-10	3.92574e-10	7	RPL18, RPL19, RPL24, RPL30, RPL32, RPL8, RPS29
GO:0022627	CC	cytosolic small ribosomal subunit	7/75	41/19518	1.88067e-10	3.57326e-09	2.92988e-09	7	RACK1, RPS11, RPS15A, RPS16, RPS24, RPS29, RPS3
GO:0015935	CC	small ribosomal subunit	7/75	74/19518	1.36108e-08	2.35096e-07	1.92766e-07	7	RACK1, RPS11, RPS15A, RPS16, RPS24, RPS29, RPS3
GO:0019843	MF	rRNA binding	6/75	68/18369	3.38507e-07	3.43584e-05	3.08219e-05	6	RPL12, RPL23, RPL3, RPL8, RPS11, RPS3
GO:0045296	MF	cadherin binding	9/75	333/18369	8.33017e-06	0.000563675	0.000505656	9	ENO1, HSP90AB1, LDHA, PCBP1, RACK1, RPL15, RPL24, RPL34, SERBP1
GO:0031672	CC	A band	3/75	33/19518	0.000273669	0.00433309	0.00355289	3	ENO1, PPP1R12A, RPL15
GO:0016607	CC	nuclear speck	7/75	415/19518	0.00106924	0.0156274	0.0128136	7	PCBP1, PNISR, PNN, RBM25, SRRM1, SRRM2, SRSF11
GO:0098554	CC	cytoplasmic side of endoplasmic reticulum membrane	2/75	15/19518	0.00148102	0.0200995	0.0164805	2	RPL27, RPS29
GO:0034399	CC	nuclear periphery	4/75	147/19518	0.00248071	0.0314223	0.0257645	4	CENPF, SRRM1, TPR, VIM
GO:0004857	MF	enzyme inhibitor activity	7/75	359/18369	0.000652001	0.0330891	0.0296832	7	APOA2, GPC3, PPP1R12A, PTTG1, RACK1, RPL23, WFDC2
GO:0005791	CC	rough endoplasmic reticulum	3/75	82/19518	0.00388235	0.0433909	0.0355782	3	RPL18, RPL27, RPS29
GO:0030867	CC	rough endoplasmic reticulum membrane	2/75	24/19518	0.00380686	0.0433909	0.0355782	2	RPL27, RPS29
GO:0071013	CC	catalytic step 2 spliceosome	3/75	88/19518	0.00473232	0.0499522	0.0409581	3	PNN, SRRM1, SRRM2
70 mM EtOH-exposed endodermal cells
GO ID	Ontology	Term	GeneRatio	BgRatio	P-value	FDR	q-value	Count	Significant Genes In Set
GO:0022626	CC	cytosolic ribosome	11/143	100/19518	1.79671e-10	4.95891e-08	4.1608e-08	11	RPL12, RPL13, RPL18, RPL24, RPL28, RPL30, RPL34, RPLP2, RPS11, RPS15A, RPS3
GO:0022625	CC	cytosolic large ribosomal subunit	8/143	58/19518	9.59349e-09	1.24443e-06	1.04415e-06	8	RPL12, RPL13, RPL18, RPL24, RPL28, RPL30, RPL34, RPLP2
GO:0005925	CC	focal adhesion	17/143	422/19518	1.35265e-08	1.24443e-06	1.04415e-06	17	ACTC1, ACTN1, ARL2, CAP1, HSPA5, HSPA8, LASP1, P4HB, PALLD, PDLIM1, RPL12, RPL18, RPL30, RPLP2, RPS11, RPS3, VIM
GO:0030055	CC	cell-substrate junction	17/143	432/19518	1.90786e-08	1.31643e-06	1.10455e-06	17	ACTC1, ACTN1, ARL2, CAP1, HSPA5, HSPA8, LASP1, P4HB, PALLD, PDLIM1, RPL12, RPL18, RPL30, RPLP2, RPS11, RPS3, VIM
GO:0002181	BP	cytoplasmic translation	12/139	159/18614	2.60154e-09	6.444e-06	5.84935e-06	12	EIF4A2, RPL12, RPL13, RPL18, RPL24, RPL28, RPL30, RPL34, RPLP2, RPS11, RPS15A, RPS3
GO:0044391	CC	ribosomal subunit	11/143	185/19518	1.20148e-07	6.63215e-06	5.56473e-06	11	RPL12, RPL13, RPL18, RPL24, RPL28, RPL30, RPL34, RPLP2, RPS11, RPS15A, RPS3
GO:0005840	CC	ribosome	11/143	229/19518	1.01351e-06	4.66214e-05	3.91179e-05	11	RPL12, RPL13, RPL18, RPL24, RPL28, RPL30, RPL34, RPLP2, RPS11, RPS15A, RPS3
GO:0003735	MF	structural constituent of ribosome	11/142	177/18369	1.30221e-07	4.80516e-05	4.35898e-05	11	RPL12, RPL13, RPL18, RPL24, RPL28, RPL30, RPL34, RPLP2, RPS11, RPS15A, RPS3
GO:0015934	CC	large ribosomal subunit	8/143	114/19518	1.9516e-06	7.69486e-05	6.45641e-05	8	RPL12, RPL13, RPL18, RPL24, RPL28, RPL30, RPL34, RPLP2
GO:1902652	BP	secondary alcohol metabolic process	10/139	150/18614	1.87324e-07	0.000232001	0.000210592	10	CLN8, DHCR24, DHCR7, HMGCS1, IDH1, IDI1, LSS, PCSK9, SQLE, TSKU
GO:0008203	BP	cholesterol metabolic process	9/139	140/18614	1.06531e-06	0.000879593	0.000798424	9	CLN8, DHCR24, DHCR7, HMGCS1, IDI1, LSS, PCSK9, SQLE, TSKU
GO:0030017	CC	sarcomere	9/143	213/19518	2.79517e-05	0.000964333	0.000809128	9	ACTA1, ACTC1, ACTN1, MYL4, MYL9, PALLD, PDLIM1, TNNT1, TTN
GO:0016125	BP	sterol metabolic process	9/139	155/18614	2.48641e-06	0.00148281	0.00134598	9	CLN8, DHCR24, DHCR7, HMGCS1, IDI1, LSS, PCSK9, SQLE, TSKU
GO:0031113	BP	regulation of microtubule polymerization	6/139	54/18614	2.99316e-06	0.00148281	0.00134598	6	AKAP9, ARL2, MAP1B, RPS3, STMN1, STMN2
GO:0042074	BP	cell migration involved in gastrulation	4/139	15/18614	3.81321e-06	0.00157422	0.00142895	4	CER1, GPC3, MIXL1, NODAL
GO:0030016	CC	myofibril	9/143	233/19518	5.62447e-05	0.00167986	0.0014095	9	ACTA1, ACTC1, ACTN1, MYL4, MYL9, PALLD, PDLIM1, TNNT1, TTN
GO:0034663	CC	endoplasmic reticulum chaperone complex	3/143	11/19518	6.08647e-05	0.00167986	0.0014095	3	DNAJB11, HSPA5, P4HB
GO:0043292	CC	contractile fiber	9/143	243/19518	7.7694e-05	0.00194941	0.00163566	9	ACTA1, ACTC1, ACTN1, MYL4, MYL9, PALLD, PDLIM1, TNNT1, TTN
GO:0031112	BP	positive regulation of microtubule polymerization or depolymerization	5/139	36/18614	6.76052e-06	0.00230748	0.00209455	5	AKAP9, ARL2, MAP1B, RPS3, STMN2
GO:0016126	BP	sterol biosynthetic process	6/139	63/18614	7.4525e-06	0.00230748	0.00209455	6	DHCR24, DHCR7, HMGCS1, IDI1, LSS, SQLE
GO:0005844	CC	polysome	5/143	67/19518	0.000131941	0.00299161	0.00251013	5	RPL18, RPL24, RPL30, RPS3, VIM
GO:0001725	CC	stress fiber	5/143	69/19518	0.000151749	0.00299161	0.00251013	5	ACTA1, ACTN1, MYL9, PALLD, PDLIM1
GO:0097517	CC	contractile actin filament bundle	5/143	69/19518	0.000151749	0.00299161	0.00251013	5	ACTA1, ACTN1, MYL9, PALLD, PDLIM1
GO:0042641	CC	actomyosin	5/143	76/19518	0.000239435	0.00440561	0.00369654	5	ACTA1, ACTN1, MYL9, PALLD, PDLIM1
GO:0032432	CC	actin filament bundle	5/143	78/19518	0.000270416	0.00466468	0.00391392	5	ACTA1, ACTN1, MYL9, PALLD, PDLIM1
GO:0006066	BP	alcohol metabolic process	12/139	366/18614	1.97943e-05	0.00544784	0.00494511	12	CLN8, DHCR24, DHCR7, HMGCS1, IDH1, IDI1, LRAT, LSS, PCSK9, SHPK, SQLE, TSKU
GO:0016860	MF	intramolecular oxidoreductase activity	5/142	48/18369	3.37126e-05	0.00621997	0.00564242	5	CRELD2, IDI1, MIF, P4HB, PDIA4
GO:0045296	MF	cadherin binding	11/142	333/18369	5.68478e-05	0.00699228	0.00634302	11	ARGLU1, HSPA5, HSPA8, IDH1, LASP1, LDHA, PDLIM1, RPL24, RPL34, SLC3A2, TAGLN2
GO:0031674	CC	I band	6/143	141/19518	0.000606678	0.0098496	0.00826434	6	ACTC1, ACTN1, MYL9, PALLD, PDLIM1, TTN
GO:0014866	BP	skeletal myofibril assembly	3/139	10/18614	4.70604e-05	0.0105321	0.00956017	3	ACTA1, ACTC1, TTN
GO:0046785	BP	microtubule polymerization	6/139	87/18614	4.78355e-05	0.0105321	0.00956017	6	AKAP9, ARL2, MAP1B, RPS3, STMN1, STMN2
GO:0031110	BP	regulation of microtubule polymerization or depolymerization	6/139	88/18614	5.10234e-05	0.0105321	0.00956017	6	AKAP9, ARL2, MAP1B, RPS3, STMN1, STMN2
GO:0006695	BP	cholesterol biosynthetic process	5/139	56/18614	6.07703e-05	0.010752	0.0097598	5	DHCR24, DHCR7, HMGCS1, IDI1, LSS
GO:1902653	BP	secondary alcohol biosynthetic process	5/139	56/18614	6.07703e-05	0.010752	0.0097598	5	DHCR24, DHCR7, HMGCS1, IDI1, LSS
GO:0031116	BP	positive regulation of microtubule polymerization	4/139	32/18614	9.10273e-05	0.0150316	0.0136445	4	AKAP9, ARL2, MAP1B, RPS3
GO:0051371	MF	muscle alpha-actinin binding	3/142	15/18369	0.000192243	0.0156344	0.0141827	3	PALLD, PDLIM1, TTN
GO:0004812	MF	aminoacyl-tRNA ligase activity	4/142	41/18369	0.000277595	0.0156344	0.0141827	4	CARS1, GARS1, MARS1, WARS1
GO:0016875	MF	ligase activity, forming carbon-oxygen bonds	4/142	41/18369	0.000277595	0.0156344	0.0141827	4	CARS1, GARS1, MARS1, WARS1
GO:0003756	MF	protein disulfide isomerase activity	3/142	18/18369	0.000338958	0.0156344	0.0141827	3	CRELD2, P4HB, PDIA4
GO:0016864	MF	intramolecular oxidoreductase activity, transposing S-S bonds	3/142	18/18369	0.000338958	0.0156344	0.0141827	3	CRELD2, P4HB, PDIA4
GO:0005884	CC	actin filament	5/143	105/19518	0.00105639	0.016198	0.013591	5	ACTA1, ACTC1, ACTN1, PALLD, PDLIM1
GO:0031252	CC	cell leading edge	10/143	422/19518	0.00111574	0.0162076	0.013599	10	ABCA7, ACTA1, ACTC1, ACTN1, ERBB2, P4HB, PALLD, RPS3, STMN2, VIM
GO:0042470	CC	melanosome	5/143	112/19518	0.00140901	0.017873	0.0149965	5	HSPA5, HSPA8, P4HB, PDIA4, SLC3A2
GO:0048770	CC	pigment granule	5/143	112/19518	0.00140901	0.017873	0.0149965	5	HSPA5, HSPA8, P4HB, PDIA4, SLC3A2
GO:0099572	CC	postsynaptic specialization	9/143	364/19518	0.00147402	0.017873	0.0149965	9	AKAP9, CADM1, HSPA8, MAP1B, NETO2, NPTN, RPL12, RPL30, RPS3
GO:0042788	CC	polysomal ribosome	3/143	31/19518	0.00148942	0.017873	0.0149965	3	RPL18, RPL24, RPL30
GO:0008202	BP	steroid metabolic process	10/139	323/18614	0.00015915	0.0246383	0.0223647	10	CLN8, DHCR24, DHCR7, GAL, HMGCS1, IDI1, LSS, PCSK9, SQLE, TSKU
GO:0030239	BP	myofibril assembly	5/139	70/18614	0.000177104	0.0246902	0.0224118	5	ACTA1, ACTC1, MYL9, TNNT1, TTN
GO:1902229	BP	regulation of intrinsic apoptotic signaling pathway in response to DNA damage	4/139	38/18614	0.000180478	0.0246902	0.0224118	4	ACKR3, MIF, RPS3, SFRP2
GO:0055002	BP	striated muscle cell development	5/139	71/18614	0.000189388	0.0246902	0.0224118	5	ACTA1, ACTC1, MYL9, TNNT1, TTN
GO:0005788	CC	endoplasmic reticulum lumen	8/143	312/19518	0.00214915	0.0247152	0.0207374	8	DNAJB11, GPC3, HSPA5, IGFBP5, P4HB, PCSK9, PDIA4, TRDN
GO:0030018	CC	Z disc	5/143	129/19518	0.00261864	0.0289098	0.0242569	5	ACTN1, MYL9, PALLD, PDLIM1, TTN
GO:0006418	BP	tRNA aminoacylation for protein translation	4/139	41/18614	0.000243351	0.030139	0.0273578	4	CARS1, GARS1, MARS1, WARS1
GO:0015629	CC	actin cytoskeleton	10/143	489/19518	0.00327075	0.0342303	0.028721	10	ACTA1, ACTC1, ACTN1, CAP1, LASP1, MYL4, MYL9, PALLD, PDLIM1, TNNT1
GO:0022627	CC	cytosolic small ribosomal subunit	3/143	41/19518	0.00334861	0.0342303	0.028721	3	RPS11, RPS15A, RPS3
GO:0014069	CC	postsynaptic density	8/143	339/19518	0.00356892	0.0351794	0.0295174	8	AKAP9, CADM1, MAP1B, NETO2, NPTN, RPL12, RPL30, RPS3
GO:0043038	BP	amino acid activation	4/139	44/18614	0.000320606	0.0360973	0.0327662	4	CARS1, GARS1, MARS1, WARS1
GO:0043039	BP	tRNA aminoacylation	4/139	44/18614	0.000320606	0.0360973	0.0327662	4	CARS1, GARS1, MARS1, WARS1
GO:0030509	BP	BMP signaling pathway	7/139	176/18614	0.000358922	0.0386544	0.0350873	7	CER1, GPC3, KCNQ1OT1, LEFTY1, LEFTY2, NODAL, SFRP2
GO:0031109	BP	microtubule polymerization or depolymerization	6/139	127/18614	0.000383826	0.0396141	0.0359585	6	AKAP9, ARL2, MAP1B, RPS3, STMN1, STMN2
GO:0003417	BP	growth plate cartilage development	3/139	20/18614	0.000423255	0.0419361	0.0380662	3	CER1, STC1, TSKU
GO:0016853	MF	isomerase activity	6/142	154/18369	0.00126359	0.0431397	0.039134	6	CRELD2, IDI1, LSS, MIF, P4HB, PDIA4
GO:0016628	MF	oxidoreductase activity, acting on the CH-CH group of donors, NAD or NADP as acceptor	3/142	28/18369	0.00128601	0.0431397	0.039134	3	DHCR24, DHCR7, PTGR1
GO:0051393	MF	alpha-actinin binding	3/142	28/18369	0.00128601	0.0431397	0.039134	3	PALLD, PDLIM1, TTN
GO:0032279	CC	asymmetric synapse	8/143	353/19518	0.00454666	0.0432717	0.0363073	8	AKAP9, CADM1, MAP1B, NETO2, NPTN, RPL12, RPL30, RPS3
GO:0051787	MF	misfolded protein binding	3/142	29/18369	0.00142632	0.0438593	0.0397868	3	DNAJB11, HSPA5, HSPA8
GO:0071772	BP	response to BMP	7/139	187/18614	0.000516427	0.0473774	0.0430053	7	CER1, GPC3, KCNQ1OT1, LEFTY1, LEFTY2, NODAL, SFRP2
GO:0071773	BP	cellular response to BMP stimulus	7/139	187/18614	0.000516427	0.0473774	0.0430053	7	CER1, GPC3, KCNQ1OT1, LEFTY1, LEFTY2, NODAL, SFRP2
