# Supplementary material for: Effects of alcohol on the transcriptome, methylome and metabolome of in vitro gastrulating human embryonic cells
Source: Dis Model Mech. 2025 Jun 18;18(6):dmm052150. doi: 10.1242/dmm.052150 (PMC12208196; doi:10.1242/dmm.052150)
Supplement: Table S3. EtOH-induced DEGs in the mesodermal cells analyzed by mRNA-seq [file dmm-18-052150-TableS3.xlsx]

## Sheet: Contents
Supplementary tables: Effects of alcohol on the transcriptome, methylome, and metabolome of in vitro gastrulating human embryonic cells
Table S1		EtOH-induced DEGs in the endodermal cells analyzed by mRNA-seq
Table S2		GO pathway analysis of DEGs in the endodermal cells
Table S3		EtOH-induced DEGs in the mesodermal cells analyzed by mRNA-seq
Table S4		EtOH-induced DEGs in the ectodermal cells analyzed by mRNA-seq
Table S5		GO pathway analysis of DEGs in the ectodermal cells
Table S6		EtOH-induced DMPs in the endodermal cells analyzed by microarrays
Table S7		EtOH-induced DMRs in the endodermal cells analyzed by microarrays
Table S8		GO pathway analysis of DMPs in the endodermal cells
Table S9		EtOH-induced DMPs in the mesodermal cells analyzed by microarrays
Table S10		EtOH-induced DMRs in the mesodermal cells analyzed by microarrays
Table S11		EtOH-induced DMPs in the ectodermal cells analyzed by microarrays
Table S12		EtOH-induced DMRs in the ectodermal cells analyzed by microarrays
Table S13		GO pathway analysis of DMPs in the ectodermal cells
Table S14		Common genes in the current study and previous early alcohol exposure gene expression and/or DNAm studies
Table S15		Common genes in the current study and previous DNAm studies of children with FASD
Table S16		Characteristics, statistical results, and reference spectras for all metabolic features
Table S17		EtOH-induced significantly altered extracellular metabolites of all germ layer cells
Table S18		SMPDB enrichment analysis of the annotated metabolites significantly altered by EtOH
Table S19		Correlations between omics analyses

## Sheet: Table S3
Supplementary table 3. EtOH-induced DEGs in the mesodermal cells analyzed by mRNA-seq. DEGs are ordered according to the adjusted P-value (FDR).
UPREGULATED						DOWNREGULATED
Controls vs. 70 mM EtOH exposed						Controls vs. 70 mM EtOH exposed
Gene	Base Mean	LogFC	P-value	FDR		Gene	Base Mean	LogFC	P-value	FDR
IFITM1	810.215	0.534658	4.47387e-08	0.000173497		IGFBP5	282.429	-1.03329	2.06155e-10	1.59894e-06
B2M	319.817	0.625718	4.49964e-07	0.00116331		CLDN11	1799.48	-0.34104	1.25953e-06	0.00195379
MIXL1	2411.57	0.333409	7.08467e-07	0.00137372		KRT19	1204.86	-0.424261	2.22741e-06	0.0028793
PRSS23	1015.05	0.379361	6.28646e-06	0.00541753		DEFA5	1002.67	-0.652317	5.0901e-06	0.00541753
DKK4	66.2744	1.38846	5.78492e-06	0.00541753		TDO2	806.196	-0.464709	1.12617e-05	0.00767027
DOK4	115.499	0.908781	8.06777e-06	0.00625736		H4C3	2834.17	-0.299529	2.32646e-05	0.0128886
CMKLR1	373.648	0.525206	1.18674e-05	0.00767027		TAGLN	42.9119	-1.53522	2.72034e-05	0.0131868
DLL3	585.293	0.458592	1.44962e-05	0.00864866		ABCG1	85.1515	-1.04623	2.67372e-05	0.0131868
BRI3	123.152	0.842432	3.58583e-05	0.0147122		AC004080.1	102.416	-0.942634	3.33278e-05	0.0147122
SFN	151.627	0.728491	4.30287e-05	0.0166865		MYL9	138.221	-0.751085	3.60406e-05	0.0147122
GRM3	110.86	0.888158	5.64316e-05	0.0198947		BMP4	189.485	-0.668919	7.40625e-05	0.0249752
EGR1	42.4632	1.33719	5.43168e-05	0.0198947		STC1	145.363	-0.704006	0.000146603	0.0437327
S100A4	425.332	0.460227	7.76115e-05	0.0250814
PMP22	62.8467	1.04979	0.000109554	0.033988
PDCD7	167.208	0.655289	0.00017264	0.0495924
