# Supplementary material for: Effects of alcohol on the transcriptome, methylome and metabolome of in vitro gastrulating human embryonic cells
Source: Dis Model Mech. 2025 Jun 18;18(6):dmm052150. doi: 10.1242/dmm.052150 (PMC12208196; doi:10.1242/dmm.052150)
Supplement: Table S4. EtOH-induced DEGs in the ectodermal cells analyzed by mRNA-seq [file dmm-18-052150-TableS4.xlsx]

## Sheet: Contents
Supplementary tables: Effects of alcohol on the transcriptome, methylome, and metabolome of in vitro gastrulating human embryonic cells
Table S1		EtOH-induced DEGs in the endodermal cells analyzed by mRNA-seq
Table S2		GO pathway analysis of DEGs in the endodermal cells
Table S3		EtOH-induced DEGs in the mesodermal cells analyzed by mRNA-seq
Table S4		EtOH-induced DEGs in the ectodermal cells analyzed by mRNA-seq
Table S5		GO pathway analysis of DEGs in the ectodermal cells
Table S6		EtOH-induced DMPs in the endodermal cells analyzed by microarrays
Table S7		EtOH-induced DMRs in the endodermal cells analyzed by microarrays
Table S8		GO pathway analysis of DMPs in the endodermal cells
Table S9		EtOH-induced DMPs in the mesodermal cells analyzed by microarrays
Table S10		EtOH-induced DMRs in the mesodermal cells analyzed by microarrays
Table S11		EtOH-induced DMPs in the ectodermal cells analyzed by microarrays
Table S12		EtOH-induced DMRs in the ectodermal cells analyzed by microarrays
Table S13		GO pathway analysis of DMPs in the ectodermal cells
Table S14		Common genes in the current study and previous early alcohol exposure gene expression and/or DNAm studies
Table S15		Common genes in the current study and previous DNAm studies of children with FASD
Table S16		Characteristics, statistical results, and reference spectras for all metabolic features
Table S17		EtOH-induced significantly altered extracellular metabolites of all germ layer cells
Table S18		SMPDB enrichment analysis of the annotated metabolites significantly altered by EtOH
Table S19		Correlations between omics analyses

## Sheet: Table S4
Supplementary table 4. EtOH-induced DEGs in the ectodermal cells analyzed by mRNA-seq. DEGs are ordered according to the adjusted P-value (FDR).
UPREGULATED						DOWNREGULATED
Controls vs. 70 mM EtOH exposed						Controls vs. 70 mM EtOH exposed
Gene	Base Mean	LogFC	P-value	FDR		Gene	Base Mean	LogFC	P-value	FDR
ID4	123.889	1.50971	1.28602e-17	6.37094e-14		DLK1	1263.65	-1.26842	2.20647e-22	2.18617e-18
GCNT1	182.433	1.07961	4.91393e-12	9.73744e-09		FZD5	76.0167	-1.52318	5.51277e-13	1.82068e-09
ELAVL4	41.47	1.59045	1.80969e-09	2.56148e-06		IGFBP3	73.3967	-1.74637	4.26724e-12	9.73744e-09
TFAP2B	46.079	1.56063	2.62723e-09	2.89229e-06		RGS16	139.497	-1.03386	4.34124e-11	7.16884e-08
NRIP3	225.487	0.722297	3.70299e-09	3.33538e-06		PMEL	232.318	-0.726326	2.11195e-09	2.61564e-06
HES4	361.94	0.672561	1.96371e-08	1.49665e-05		SPRY1	146.919	-0.926512	3.04184e-09	3.01386e-06
NEUROD4	31.6825	1.6659	3.20912e-08	2.27114e-05		CHCHD6	132.619	-0.879983	1.18603e-08	9.79262e-06
POU3F2	69.2073	1.25535	7.52129e-08	4.38359e-05		SIX3	55.7862	-1.43418	3.89057e-08	2.56985e-05
SCUBE2	80.3451	1.07222	1.38107e-07	7.20192e-05		MGST1	163.301	-0.814393	6.22118e-08	3.85246e-05
MIR9-1HG	16.4409	2.68345	1.33015e-07	7.20192e-05		NNAT	1201.22	-0.417144	9.12358e-07	0.000393028
PTX3	22.1715	1.78614	5.52646e-07	0.000273781		NRP2	129.676	-0.870408	1.78095e-06	0.000678681
KLHDC8A	80.3443	1.10502	7.97214e-07	0.000376133		ADA	287.283	-0.618611	2.18923e-06	0.000803365
RSPO2	41.3858	1.42218	8.76989e-07	0.000393028		FBLN1	129.927	-0.743048	2.3237e-06	0.000822258
CDH7	23.7338	1.70022	1.01706e-06	0.000419875		XACT	40.1962	-1.27879	5.04746e-06	0.00156282
SULF1	186.118	0.818979	1.46197e-06	0.00057941		SAT1	225.268	-0.63412	6.38863e-06	0.00191814
PRMT8	13.6652	2.13786	2.55321e-06	0.000872318		AC016739.1	121.582	-0.763848	1.01765e-05	0.00265338
COL1A2	193.614	0.592639	4.62371e-06	0.0014778		RPL13P12	202.407	-0.610095	1.40828e-05	0.0034883
EMX2	116.455	0.735258	4.54065e-06	0.0014778		CAPN6	33.7179	-1.28848	1.54059e-05	0.00363431
NOS2	85.9223	2.1221	6.63476e-06	0.00193345		RPL24P4	128.127	-0.690276	2.42623e-05	0.00522588
ARMCX2	176.48	0.77936	7.08565e-06	0.00200585		LMAN1	808.302	-0.427214	2.77395e-05	0.00569884
SKIDA1	136.99	0.683985	9.6699e-06	0.00260448		ID2	144.896	-0.63625	3.08081e-05	0.00598522
NUAK1	91.7679	0.775156	9.72607e-06	0.00260448		MEG3	28.5395	-1.37877	3.3617e-05	0.00640534
IGDCC3	104.289	0.822482	1.36342e-05	0.00346379		FJX1	67.3328	-0.946182	3.53531e-05	0.00660903
TSPAN5	382.854	0.453595	1.4472e-05	0.00349729		LHX2	43.1736	-1.14871	4.51243e-05	0.00827948
ARX	192.86	0.6177	1.74064e-05	0.00391961		SLC2A3	153.836	-0.619866	8.09164e-05	0.013143
SALL3	112.875	0.766476	1.71218e-05	0.00391961		AP001324.1	46.7474	-0.9339	8.60698e-05	0.0135734
NTRK3	19.4526	1.54247	2.00143e-05	0.00440671		AC116533.1	111.428	-0.662584	8.63064e-05	0.0135734
TENT5A	56.2763	0.90464	2.66006e-05	0.00560764		RPLP0P6	149.382	-0.648622	9.3699e-05	0.0142826
ARMCX3	148.265	0.618316	2.81836e-05	0.00569884		NELL2	435.374	-0.373975	0.000126157	0.0181155
LRRN1	237.276	0.539536	2.90135e-05	0.00574931		IFITM2	286.12	-0.418894	0.00012865	0.0182095
TTYH1	475.927	0.430432	4.60348e-05	0.00829295		RAX	58.4645	-0.922172	0.000142021	0.0192713
VCAN	91.589	0.909173	5.67721e-05	0.0100446		RPS11P5	74.6142	-0.727819	0.000143932	0.0192713
VAT1L	36.5794	1.07915	5.83476e-05	0.0101422		ITGB5	71.7378	-0.757816	0.000157382	0.0207912
NRARP	157.972	0.622214	6.07078e-05	0.0103706		RHOH	25.3714	-1.34598	0.000169801	0.0221367
CD82	91.8826	0.771217	6.95993e-05	0.0116425		SMOC1	316.032	-0.411613	0.000178147	0.0229231
CACHD1	77.6963	0.77488	7.05034e-05	0.0116425		STK26	55.8184	-0.803443	0.000198886	0.0252636
WFIKKN1	61.4672	0.842996	9.20648e-05	0.0142528		DUSP4	22.7288	-1.32462	0.000267527	0.0311842
RASD1	12.5237	1.88406	0.000112131	0.0168332		RPS3AP26	36.2118	-0.983798	0.000262405	0.0311842
MAP2	276.246	0.470366	0.000121853	0.0178041		SALL1	65.1378	-0.810482	0.000266311	0.0311842
HES5	31.9633	1.13442	0.000122192	0.0178041		PAMR1	239.191	-0.506337	0.000260513	0.0311842
TLE1	293.094	0.477196	0.000132999	0.0185599		ETV5	52.9549	-0.847386	0.000319695	0.0355903
GDF7	13.8095	1.72632	0.000140688	0.0192713		DUSP6	31.3004	-1.14304	0.000334382	0.0368117
CLU	278.29	0.464812	0.000207996	0.0260864		FGF8	41.845	-0.972267	0.000353044	0.0384391
SBNO1	681.148	0.405287	0.000226841	0.0280943		SEMA5A	23.8777	-1.21735	0.000385419	0.041508
HAPLN1	12.1495	1.71595	0.000234623	0.0286993		RPS19P1	82.0648	-0.685554	0.000412316	0.0434598
ANKRD34B	22.0034	1.21694	0.000281283	0.0324064		UQCRB	1018.74	-0.261991	0.000408373	0.0434598
OTX2	507.71	0.328812	0.000288351	0.0328294		RPS27AP16	78.6558	-0.72495	0.000463577	0.0478451
LHX5	254.8	0.489707	0.000291581	0.0328294		RLIM	53.4795	-0.770362	0.000479779	0.0490067
NRXN3	88.3759	0.628713	0.000434248	0.0452898		C8orf76	73.0559	-0.704428	0.000492635	0.0498064
TOX3	324.486	0.376979	0.000503926	0.0499289		AC008555.4	40.0298	-0.904692	0.000501856	0.0499289
