# Supplementary material for: Effects of alcohol on the transcriptome, methylome and metabolome of in vitro gastrulating human embryonic cells
Source: Dis Model Mech. 2025 Jun 18;18(6):dmm052150. doi: 10.1242/dmm.052150 (PMC12208196; doi:10.1242/dmm.052150)
Supplement: Table S5. GO pathway analysis of DEGs in the ectodermal cell [file dmm-18-052150-TableS5.xlsx]

## Sheet: Contents
Supplementary tables: Effects of alcohol on the transcriptome, methylome, and metabolome of in vitro gastrulating human embryonic cells
Table S1		EtOH-induced DEGs in the endodermal cells analyzed by mRNA-seq
Table S2		GO pathway analysis of DEGs in the endodermal cells
Table S3		EtOH-induced DEGs in the mesodermal cells analyzed by mRNA-seq
Table S4		EtOH-induced DEGs in the ectodermal cells analyzed by mRNA-seq
Table S5		GO pathway analysis of DEGs in the ectodermal cells
Table S6		EtOH-induced DMPs in the endodermal cells analyzed by microarrays
Table S7		EtOH-induced DMRs in the endodermal cells analyzed by microarrays
Table S8		GO pathway analysis of DMPs in the endodermal cells
Table S9		EtOH-induced DMPs in the mesodermal cells analyzed by microarrays
Table S10		EtOH-induced DMRs in the mesodermal cells analyzed by microarrays
Table S11		EtOH-induced DMPs in the ectodermal cells analyzed by microarrays
Table S12		EtOH-induced DMRs in the ectodermal cells analyzed by microarrays
Table S13		GO pathway analysis of DMPs in the ectodermal cells
Table S14		Common genes in the current study and previous early alcohol exposure gene expression and/or DNAm studies
Table S15		Common genes in the current study and previous DNAm studies of children with FASD
Table S16		Characteristics, statistical results, and reference spectras for all metabolic features
Table S17		EtOH-induced significantly altered extracellular metabolites of all germ layer cells
Table S18		SMPDB enrichment analysis of the annotated metabolites significantly altered by EtOH
Table S19		Correlations between omics analyses

## Sheet: Table S5
Supplementary table 5. GO pathway analysis of DEGs in the ectodermal cells. Significantly enriched BP, CC, MF terms identified in GO enrichment analysis of EtOH-induced DEGs in the ectodermal cells (FDR < 0.05).
70 mM EtOH-exposed ectodermal cells
GO ID	Ontology	Term	GeneRatio	BgRatio	P-value	FDR	q-value	Count	Significant Genes In Set
GO:0030900	BP	forebrain development	17/82	397/18614	1.2712e-12	2.18774e-09	1.81983e-09	17	ARX, ELAVL4, EMX2, FGF8, GDF7, HES5, ID2, ID4, LHX2, LHX5, NRP2, OTX2, POU3F2, RAX, SALL1, SEMA5A, SIX3
GO:0021846	BP	cell proliferation in forebrain	6/82	23/18614	5.76926e-10	4.96445e-07	4.12958e-07	6	ARX, EMX2, FGF8, LHX5, POU3F2, SIX3
GO:0061351	BP	neural precursor cell proliferation	10/82	150/18614	1.11205e-09	6.37949e-07	5.30665e-07	10	ARX, EMX2, FGF8, ID2, ID4, LHX2, LHX5, NEUROD4, POU3F2, SIX3
GO:0021536	BP	diencephalon development	8/82	77/18614	1.64574e-09	7.08079e-07	5.89001e-07	8	ARX, FGF8, NRP2, POU3F2, RAX, SALL1, SEMA5A, SIX3
GO:0021537	BP	telencephalon development	11/82	270/18614	2.74909e-08	9.46238e-06	7.87108e-06	11	ARX, EMX2, FGF8, HES5, ID2, ID4, LHX2, LHX5, POU3F2, SALL1, SIX3
GO:0007389	BP	pattern specification process	12/82	467/18614	9.11538e-07	0.000261459	0.00021749	12	EMX2, FGF8, FZD5, HES4, HES5, LHX2, NRARP, NRP2, OTX2, RAX, SIX3, SPRY1
GO:0021953	BP	central nervous system neuron differentiation	8/82	177/18614	1.11687e-06	0.00027459	0.000228412	8	ARX, ELAVL4, GDF7, HES5, ID4, LHX5, MAP2, NRP2
GO:0061138	BP	morphogenesis of a branching epithelium	8/82	188/18614	1.75667e-06	0.000377903	0.000314351	8	FGF8, FZD5, GDF7, NRARP, RSPO2, SALL1, SPRY1, SULF1
GO:0003002	BP	regionalization	11/82	422/18614	2.35549e-06	0.000450422	0.000374675	11	EMX2, FGF8, FZD5, HES4, HES5, LHX2, NRARP, NRP2, OTX2, SIX3, SPRY1
GO:0001763	BP	morphogenesis of a branching structure	8/82	203/18614	3.11333e-06	0.000535805	0.000445698	8	FGF8, FZD5, GDF7, NRARP, RSPO2, SALL1, SPRY1, SULF1
GO:0021871	BP	forebrain regionalization	4/82	24/18614	3.47553e-06	0.000543762	0.000452317	4	EMX2, FGF8, LHX2, SIX3
GO:0001654	BP	eye development	10/82	385/18614	7.25212e-06	0.00104007	0.000865165	10	FJX1, FZD5, HES5, LHX2, NEUROD4, RAX, SIX3, SMOC1, SPRY1, TFAP2B
GO:0150063	BP	visual system development	10/82	389/18614	7.93825e-06	0.0010509	0.000874171	10	FJX1, FZD5, HES5, LHX2, NEUROD4, RAX, SIX3, SMOC1, SPRY1, TFAP2B
GO:0048880	BP	sensory system development	10/82	395/18614	9.07266e-06	0.00111529	0.000927731	10	FJX1, FZD5, HES5, LHX2, NEUROD4, RAX, SIX3, SMOC1, SPRY1, TFAP2B
GO:0021761	BP	limbic system development	6/82	115/18614	1.1653e-05	0.00131468	0.00109359	6	EMX2, ID4, LHX5, NRP2, POU3F2, RAX
GO:0021772	BP	olfactory bulb development	4/82	33/18614	1.29864e-05	0.00131468	0.00109359	4	ARX, ID2, LHX2, SALL1
GO:0048710	BP	regulation of astrocyte differentiation	4/82	33/18614	1.29864e-05	0.00131468	0.00109359	4	HES5, ID2, ID4, NTRK3
GO:0021988	BP	olfactory lobe development	4/82	35/18614	1.65061e-05	0.00144074	0.00119845	4	ARX, ID2, LHX2, SALL1
GO:0031128	BP	developmental induction	4/82	35/18614	1.65061e-05	0.00144074	0.00119845	4	FGF8, FZD5, SALL1, SPRY1
GO:0021543	BP	pallium development	7/82	184/18614	1.6743e-05	0.00144074	0.00119845	7	ARX, EMX2, FGF8, ID4, LHX2, LHX5, POU3F2
GO:0043010	BP	camera-type eye development	9/82	338/18614	1.76409e-05	0.00144571	0.00120259	9	FJX1, FZD5, HES5, LHX2, NEUROD4, RAX, SIX3, SPRY1, TFAP2B
GO:0021978	BP	telencephalon regionalization	3/82	13/18614	2.2828e-05	0.00178577	0.00148546	3	EMX2, LHX2, SIX3
GO:0045165	BP	cell fate commitment	8/82	281/18614	3.31076e-05	0.00247163	0.00205598	8	ARX, FGF8, GDF7, HES5, ID2, NEUROD4, NTRK3, POU3F2
GO:0021983	BP	pituitary gland development	4/82	42/18614	3.44679e-05	0.00247163	0.00205598	4	FGF8, POU3F2, SALL1, SIX3
GO:0010721	BP	negative regulation of cell development	8/82	286/18614	3.75221e-05	0.00251037	0.0020882	8	HES5, ID2, ID4, LHX2, MAP2, NRARP, NTRK3, SEMA5A
GO:0009952	BP	anterior/posterior pattern specification	7/82	209/18614	3.79254e-05	0.00251037	0.0020882	7	EMX2, FGF8, FZD5, HES4, HES5, NRARP, OTX2
GO:0048708	BP	astrocyte differentiation	5/82	87/18614	4.08343e-05	0.00260281	0.00216509	5	HES5, ID2, ID4, NTRK3, POU3F2
GO:0048712	BP	negative regulation of astrocyte differentiation	3/82	16/18614	4.42735e-05	0.00270357	0.00224891	3	HES5, ID4, NTRK3
GO:2000177	BP	regulation of neural precursor cell proliferation	5/82	89/18614	4.55569e-05	0.00270357	0.00224891	5	ID2, ID4, LHX2, LHX5, SIX3
GO:0050768	BP	negative regulation of neurogenesis	6/82	150/18614	5.2396e-05	0.00296572	0.00246697	6	HES5, ID4, LHX2, MAP2, NTRK3, SEMA5A
GO:0001656	BP	metanephros development	5/82	92/18614	5.34209e-05	0.00296572	0.00246697	5	FGF8, HES5, SALL1, SPRY1, TFAP2B
GO:0007411	BP	axon guidance	7/82	225/18614	6.05157e-05	0.00315598	0.00262524	7	ARX, GDF7, LHX2, NRP2, NRXN3, OTX2, SEMA5A
GO:0097485	BP	neuron projection guidance	7/82	225/18614	6.05157e-05	0.00315598	0.00262524	7	ARX, GDF7, LHX2, NRP2, NRXN3, OTX2, SEMA5A
GO:0051961	BP	negative regulation of nervous system development	6/82	156/18614	6.51798e-05	0.00329925	0.00274441	6	HES5, ID4, LHX2, MAP2, NTRK3, SEMA5A
GO:0048754	BP	branching morphogenesis of an epithelial tube	6/82	157/18614	6.75335e-05	0.00332072	0.00276227	6	FGF8, GDF7, NRARP, RSPO2, SALL1, SPRY1
GO:0010001	BP	glial cell differentiation	7/82	235/18614	7.9529e-05	0.00380193	0.00316256	7	CLU, HES5, ID2, ID4, NEUROD4, NTRK3, POU3F2
GO:0072001	BP	renal system development	8/82	320/18614	8.25801e-05	0.00384109	0.00319513	8	EMX2, FGF8, GCNT1, HES5, SALL1, SPRY1, SULF1, TFAP2B
GO:0007409	BP	axonogenesis	9/82	427/18614	0.000107836	0.00488382	0.00406251	9	ARX, GDF7, LHX2, MAP2, NRP2, NRXN3, OTX2, POU3F2, SEMA5A
GO:0060562	BP	epithelial tube morphogenesis	8/82	334/18614	0.000111107	0.00490297	0.00407844	8	FGF8, GDF7, HES5, LHX2, NRARP, RSPO2, SALL1, SPRY1
GO:0048732	BP	gland development	9/82	441/18614	0.00013755	0.0059181	0.00492285	9	ADA, FGF8, GDF7, ID2, ID4, POU3F2, SALL1, SIX3, SULF1
GO:0048736	BP	appendage development	6/82	182/18614	0.000152228	0.00623774	0.00518874	6	FGF8, RAX, RSPO2, SALL1, SMOC1, TFAP2B
GO:0060173	BP	limb development	6/82	182/18614	0.000152228	0.00623774	0.00518874	6	FGF8, RAX, RSPO2, SALL1, SMOC1, TFAP2B
GO:0021854	BP	hypothalamus development	3/82	26/18614	0.000199123	0.00761536	0.00633468	3	NRP2, POU3F2, RAX
GO:0022010	BP	central nervous system myelination	3/82	26/18614	0.000199123	0.00761536	0.00633468	3	CLU, HES5, ID4
GO:0032291	BP	axon ensheathment in central nervous system	3/82	26/18614	0.000199123	0.00761536	0.00633468	3	CLU, HES5, ID4
GO:0021895	BP	cerebral cortex neuron differentiation	3/82	27/18614	0.000223303	0.00835446	0.00694949	3	ARX, ELAVL4, ID4
GO:0045686	BP	negative regulation of glial cell differentiation	3/82	28/18614	0.000249307	0.00912763	0.00759264	3	HES5, ID4, NTRK3
GO:0061564	BP	axon development	9/82	479/18614	0.000254577	0.00912763	0.00759264	9	ARX, GDF7, LHX2, MAP2, NRP2, NRXN3, OTX2, POU3F2, SEMA5A
GO:0003156	BP	regulation of animal organ formation	3/82	29/18614	0.000277192	0.00973565	0.0080984	3	FGF8, SPRY1, SULF1
GO:0007405	BP	neuroblast proliferation	4/82	73/18614	0.000302195	0.0104016	0.00865233	4	ID4, LHX5, NEUROD4, SIX3
GO:0007178	BP	transmembrane receptor protein serine/threonine kinase signaling pathway	8/82	398/18614	0.000365107	0.0120388	0.0100143	8	COL1A2, GDF7, HES5, ITGB5, SPRY1, SULF1, TFAP2B, WFIKKN1
GO:0003407	BP	neural retina development	4/82	77/18614	0.000370749	0.0120388	0.0100143	4	FJX1, NEUROD4, SIX3, TFAP2B
GO:0045685	BP	regulation of glial cell differentiation	4/82	77/18614	0.000370749	0.0120388	0.0100143	4	HES5, ID2, ID4, NTRK3
GO:0070373	BP	negative regulation of ERK1 and ERK2 cascade	4/82	78/18614	0.000389489	0.0124131	0.0103256	4	DUSP4, DUSP6, FBLN1, SPRY1
GO:0048566	BP	embryonic digestive tract development	3/82	33/18614	0.00040867	0.0127877	0.0106372	3	ADA, ID2, SALL1
GO:0001822	BP	kidney development	7/82	310/18614	0.000434007	0.013338	0.0110949	7	FGF8, GCNT1, HES5, SALL1, SPRY1, SULF1, TFAP2B
GO:0030177	BP	positive regulation of Wnt signaling pathway	5/82	146/18614	0.00046559	0.0138152	0.0114919	5	NRARP, RSPO2, SALL1, SEMA5A, SULF1
GO:0072073	BP	kidney epithelium development	5/82	146/18614	0.00046559	0.0138152	0.0114919	5	FGF8, HES5, SALL1, SPRY1, TFAP2B
GO:0035137	BP	hindlimb morphogenesis	3/82	35/18614	0.000487139	0.0142096	0.01182	3	FGF8, RSPO2, TFAP2B
GO:0042063	BP	gliogenesis	7/82	320/18614	0.000524418	0.0150421	0.0125124	7	CLU, HES5, ID2, ID4, NEUROD4, NTRK3, POU3F2
GO:0005539	MF	glycosaminoglycan binding	7/80	232/18369	6.79974e-05	0.0151634	0.0138142	7	HAPLN1, NRP2, RSPO2, SEMA5A, SMOC1, SULF1, VCAN
GO:0016331	BP	morphogenesis of embryonic epithelium	5/82	152/18614	0.000559412	0.0154231	0.0128294	5	FGF8, GDF7, HES5, LHX2, SULF1
GO:0072006	BP	nephron development	5/82	152/18614	0.000559412	0.0154231	0.0128294	5	FGF8, HES5, SALL1, SULF1, TFAP2B
GO:0008543	BP	fibroblast growth factor receptor signaling pathway	4/82	86/18614	0.000564587	0.0154231	0.0128294	4	FGF8, OTX2, SPRY1, SULF1
GO:0060560	BP	developmental growth involved in morphogenesis	6/82	234/18614	0.000584504	0.0157177	0.0130744	6	LHX2, MAP2, NRP2, SALL1, SEMA5A, SPRY1
GO:0060041	BP	retina development in camera-type eye	5/82	155/18614	0.00061133	0.0161861	0.0134641	5	FJX1, LHX2, NEUROD4, SIX3, TFAP2B
GO:0040036	BP	regulation of fibroblast growth factor receptor signaling pathway	3/82	38/18614	0.000621941	0.0162176	0.0134903	3	OTX2, SPRY1, SULF1
GO:0009798	BP	axis specification	4/82	92/18614	0.000728184	0.0187045	0.015559	4	FZD5, NRARP, OTX2, SIX3
GO:0072210	BP	metanephric nephron development	3/82	41/18614	0.000778469	0.0197021	0.0163888	3	HES5, SALL1, TFAP2B
GO:0001649	BP	osteoblast differentiation	6/82	250/18614	0.000825597	0.0205463	0.017091	6	ID4, IGFBP3, RSPO2, SMOC1, TENT5A, VCAN
GO:0071542	BP	dopaminergic neuron differentiation	3/82	42/18614	0.0008357	0.0205463	0.017091	3	FGF8, OTX2, RSPO2
GO:0072080	BP	nephron tubule development	4/82	96/18614	0.000854286	0.0207074	0.017225	4	FGF8, HES5, SALL1, TFAP2B
GO:0008593	BP	regulation of Notch signaling pathway	4/82	97/18614	0.00088807	0.0208273	0.0173248	4	DLK1, HES5, NRARP, TSPAN5
GO:0060993	BP	kidney morphogenesis	4/82	97/18614	0.00088807	0.0208273	0.0173248	4	FGF8, GCNT1, HES5, SALL1
GO:0021879	BP	forebrain neuron differentiation	3/82	43/18614	0.000895537	0.0208273	0.0173248	3	HES5, LHX5, NRP2
GO:0051960	BP	regulation of nervous system development	8/82	461/18614	0.000955961	0.0214121	0.0178112	8	HES5, ID2, ID4, LHX2, LRRN1, MAP2, NTRK3, SEMA5A
GO:0035282	BP	segmentation	4/82	100/18614	0.000995065	0.0214121	0.0178112	4	FZD5, HES5, NRARP, NRP2
GO:0061326	BP	renal tubule development	4/82	100/18614	0.000995065	0.0214121	0.0178112	4	FGF8, HES5, SALL1, TFAP2B
GO:0014003	BP	oligodendrocyte development	3/82	45/18614	0.00102321	0.0214121	0.0178112	3	CLU, HES5, ID4
GO:0014014	BP	negative regulation of gliogenesis	3/82	45/18614	0.00102321	0.0214121	0.0178112	3	HES5, ID4, NTRK3
GO:1902692	BP	regulation of neuroblast proliferation	3/82	45/18614	0.00102321	0.0214121	0.0178112	3	ID4, LHX5, SIX3
GO:0021889	BP	olfactory bulb interneuron differentiation	2/82	11/18614	0.00102755	0.0214121	0.0178112	2	ARX, SALL1
GO:0042487	BP	regulation of odontogenesis of dentin-containing tooth	2/82	11/18614	0.00102755	0.0214121	0.0178112	2	FGF8, RSPO2
GO:0048709	BP	oligodendrocyte differentiation	4/82	101/18614	0.00103266	0.0214121	0.0178112	4	CLU, HES5, ID4, NEUROD4
GO:0001764	BP	neuron migration	5/82	176/18614	0.0010824	0.0221763	0.0184469	5	ARX, EMX2, NEUROD4, NRP2, NTRK3
GO:0007219	BP	Notch signaling pathway	5/82	179/18614	0.00116696	0.0236275	0.0196541	5	DLK1, HES5, NEUROD4, NRARP, TSPAN5
GO:0021527	BP	spinal cord association neuron differentiation	2/82	12/18614	0.00122954	0.0246051	0.0204672	2	GDF7, LHX5
GO:0014013	BP	regulation of gliogenesis	4/82	108/18614	0.00132425	0.0261958	0.0217905	4	HES5, ID2, ID4, NTRK3
GO:0050673	BP	epithelial cell proliferation	8/82	488/18614	0.00137476	0.026886	0.0223646	8	ARX, HES5, ID2, IGFBP3, NRARP, NRP2, SEMA5A, SULF1
GO:0021979	BP	hypothalamus cell differentiation	2/82	13/18614	0.00144894	0.0274413	0.0228265	2	NRP2, POU3F2
GO:0048853	BP	forebrain morphogenesis	2/82	13/18614	0.00144894	0.0274413	0.0228265	2	FGF8, GDF7
GO:0050767	BP	regulation of neurogenesis	7/82	381/18614	0.00145099	0.0274413	0.0228265	7	HES5, ID2, ID4, LHX2, MAP2, NTRK3, SEMA5A
GO:0021872	BP	forebrain generation of neurons	3/82	52/18614	0.00155868	0.0286496	0.0238316	3	HES5, LHX5, NRP2
GO:0060425	BP	lung morphogenesis	3/82	52/18614	0.00155868	0.0286496	0.0238316	3	FGF8, RSPO2, SPRY1
GO:0044344	BP	cellular response to fibroblast growth factor stimulus	4/82	113/18614	0.00156483	0.0286496	0.0238316	4	FGF8, OTX2, SPRY1, SULF1
GO:0009948	BP	anterior/posterior axis specification	3/82	53/18614	0.00164699	0.0298365	0.0248189	3	FZD5, NRARP, OTX2
GO:0045664	BP	regulation of neuron differentiation	5/82	194/18614	0.00166516	0.0298514	0.0248313	5	GDF7, HES5, ID2, ID4, SIX3
GO:0048715	BP	negative regulation of oligodendrocyte differentiation	2/82	14/18614	0.0016856	0.0299064	0.024877	2	HES5, ID4
GO:0072009	BP	nephron epithelium development	4/82	116/18614	0.00172293	0.0302195	0.0251375	4	FGF8, HES5, SALL1, TFAP2B
GO:2000179	BP	positive regulation of neural precursor cell proliferation	3/82	54/18614	0.00173837	0.0302195	0.0251375	3	ID4, LHX2, LHX5
GO:0019838	MF	growth factor binding	5/80	132/18369	0.000277296	0.0309185	0.0281675	5	COL1A2, IGFBP3, NRP2, NTRK3, WFIKKN1
GO:0021782	BP	glial cell development	4/82	119/18614	0.0018918	0.0322355	0.0268145	4	CLU, HES5, ID4, POU3F2
GO:0048675	BP	axon extension	4/82	119/18614	0.0018918	0.0322355	0.0268145	4	LHX2, MAP2, NRP2, SEMA5A
GO:0071774	BP	response to fibroblast growth factor	4/82	120/18614	0.00195055	0.0329108	0.0273761	4	FGF8, OTX2, SPRY1, SULF1
GO:0048608	BP	reproductive structure development	6/82	301/18614	0.00212845	0.0349833	0.0291002	6	FGF8, GDF7, ID4, PTX3, SALL1, SULF1
GO:0090092	BP	regulation of transmembrane receptor protein serine/threonine kinase signaling pathway	6/82	301/18614	0.00212845	0.0349833	0.0291002	6	GDF7, HES5, SPRY1, SULF1, TFAP2B, WFIKKN1
GO:0022612	BP	gland morphogenesis	4/82	123/18614	0.00213437	0.0349833	0.0291002	4	FGF8, GDF7, ID4, SULF1
GO:0061101	BP	neuroendocrine cell differentiation	2/82	16/18614	0.0022101	0.0358829	0.0298485	2	FGF8, POU3F2
GO:0061458	BP	reproductive system development	6/82	305/18614	0.00227365	0.0365696	0.0304197	6	FGF8, GDF7, ID4, PTX3, SALL1, SULF1
GO:0021987	BP	cerebral cortex development	4/82	126/18614	0.00232983	0.0371262	0.0308827	4	ARX, EMX2, LHX2, POU3F2
GO:0048593	BP	camera-type eye morphogenesis	4/82	127/18614	0.00239763	0.0378562	0.0314899	4	FJX1, FZD5, SIX3, TFAP2B
GO:0008330	MF	protein tyrosine/threonine phosphatase activity	2/80	10/18369	0.000824029	0.0382264	0.0348251	2	DUSP4, DUSP6
GO:0033550	MF	MAP kinase tyrosine phosphatase activity	2/80	10/18369	0.000824029	0.0382264	0.0348251	2	DUSP4, DUSP6
GO:0001228	MF	DNA-binding transcription activator activity, RNA polymerase II-specific	8/80	468/18369	0.000973813	0.0382264	0.0348251	8	ARX, ETV5, LHX2, OTX2, POU3F2, RAX, SIX3, TFAP2B
GO:0001216	MF	DNA-binding transcription activator activity	8/80	472/18369	0.00102851	0.0382264	0.0348251	8	ARX, ETV5, LHX2, OTX2, POU3F2, RAX, SIX3, TFAP2B
GO:0042481	BP	regulation of odontogenesis	2/82	17/18614	0.00249764	0.0390767	0.0325052	2	FGF8, RSPO2
GO:2000027	BP	regulation of animal organ morphogenesis	4/82	129/18614	0.00253729	0.0393394	0.0327237	4	FGF8, RSPO2, SPRY1, SULF1
GO:0021885	BP	forebrain cell migration	3/82	64/18614	0.00282922	0.0431207	0.0358691	3	ARX, EMX2, POU3F2
GO:0001503	BP	ossification	7/82	429/18614	0.00283128	0.0431207	0.0358691	7	COL1A2, ID4, IGFBP3, RSPO2, SMOC1, TENT5A, VCAN
GO:0048565	BP	digestive tract development	4/82	134/18614	0.00291072	0.0439417	0.036552	4	ADA, FZD5, ID2, SALL1
GO:0017017	MF	MAP kinase tyrosine/serine/threonine phosphatase activity	2/80	13/18369	0.00141625	0.0451178	0.0411033	2	DUSP4, DUSP6
GO:0035270	BP	endocrine system development	4/82	137/18614	0.00315196	0.0471698	0.0392373	4	FGF8, POU3F2, SALL1, SIX3
GO:0072175	BP	epithelial tube formation	4/82	138/18614	0.00323532	0.0479343	0.0398731	4	FGF8, GDF7, HES5, LHX2
GO:0048638	BP	regulation of developmental growth	6/82	328/18614	0.00325875	0.0479343	0.0398731	6	ARX, DUSP6, FGF8, MAP2, POU3F2, SEMA5A
GO:0048645	BP	animal organ formation	3/82	68/18614	0.00336051	0.0486002	0.0404271	3	FGF8, SPRY1, SULF1
GO:0048663	BP	neuron fate commitment	3/82	68/18614	0.00336051	0.0486002	0.0404271	3	ID2, NTRK3, POU3F2
GO:0021516	BP	dorsal spinal cord development	2/82	20/18614	0.00345959	0.0496163	0.0412723	2	GDF7, LHX5
