# Supplementary material for: Effects of alcohol on the transcriptome, methylome and metabolome of in vitro gastrulating human embryonic cells
Source: Dis Model Mech. 2025 Jun 18;18(6):dmm052150. doi: 10.1242/dmm.052150 (PMC12208196; doi:10.1242/dmm.052150)
Supplement: Table S6. EtOH-induced DMPs in the endodermal cells analyzed by microarrays [file dmm-18-052150-TableS6.xlsx]

## Sheet: Contents
Supplementary tables: Effects of alcohol on the transcriptome, methylome, and metabolome of in vitro gastrulating human embryonic cells
Table S1		EtOH-induced DEGs in the endodermal cells analyzed by mRNA-seq
Table S2		GO pathway analysis of DEGs in the endodermal cells
Table S3		EtOH-induced DEGs in the mesodermal cells analyzed by mRNA-seq
Table S4		EtOH-induced DEGs in the ectodermal cells analyzed by mRNA-seq
Table S5		GO pathway analysis of DEGs in the ectodermal cells
Table S6		EtOH-induced DMPs in the endodermal cells analyzed by microarrays
Table S7		EtOH-induced DMRs in the endodermal cells analyzed by microarrays
Table S8		GO pathway analysis of DMPs in the endodermal cells
Table S9		EtOH-induced DMPs in the mesodermal cells analyzed by microarrays
Table S10		EtOH-induced DMRs in the mesodermal cells analyzed by microarrays
Table S11		EtOH-induced DMPs in the ectodermal cells analyzed by microarrays
Table S12		EtOH-induced DMRs in the ectodermal cells analyzed by microarrays
Table S13		GO pathway analysis of DMPs in the ectodermal cells
Table S14		Common genes in the current study and previous early alcohol exposure gene expression and/or DNAm studies
Table S15		Common genes in the current study and previous DNAm studies of children with FASD
Table S16		Characteristics, statistical results, and reference spectras for all metabolic features
Table S17		EtOH-induced significantly altered extracellular metabolites of all germ layer cells
Table S18		SMPDB enrichment analysis of the annotated metabolites significantly altered by EtOH
Table S19		Correlations between omics analyses

## Sheet: Table S6
Supplementary table 6. EtOH-induced DMPs in the endodermal cells analyzed by microarrays. DMPs are ordered according to the ∆β-value. Hypomethylated DMPs are marked in blue and hypermethylated in green.
Hypomethylated CpGs
Probe	Mean Db	P-value	FDR	Chromosome	Position (hg19)	UCSC RefGene Name	GencodeCompV12 Name	UCSC RefGene Group	GencodeCompV12 Group	Relation to Island
cg25440035	-0.183506	1.22e-05	0.0311519	chr19	23653837					Island
cg16099690	-0.146781	1.38e-07	0.0049814	chr14	89018167	PTPN21	PTPN21;PTPN21;PTPN21;PTPN21;RP11-507K2.3;PTPN21;PTPN21	5'UTR	5'UTR;TSS1500;TSS1500;TSS1500;5'UTR;TSS1500;TSS1500	S_Shore
cg05908492	-0.140954	1.82e-06	0.0128844	chr14	41099126					OpenSea
cg09979478	-0.117305	9.13e-06	0.0272975	chr8	145925997		AF186192.1;AF186192.2;AF186192.2		TSS1500;TSS200;5'UTR	Island
cg03077453	-0.113761	1.24e-07	0.00478978	chr19	52900914	ZNF528	ZNF528;ZNF528;ZNF528;ZNF528	TSS1500	TSS1500;TSS1500;TSS1500;TSS200	N_Shore
cg22993195	-0.111254	1.58e-05	0.0345611	chr3	49756301	AMIGO3;RNF123	AMIGO3;RNF123;RNF123;RNF123;GMPPB;RNF123	1stExon;Body	1stExon;5'UTR;5'UTR;3'UTR;3'UTR;5'UTR	Island
cg23066837	-0.111214	2.3e-06	0.014344	chr3	78372183					OpenSea
cg11872342	-0.10883	1.06e-06	0.0106654	chr8	125985352	ZNF572	ZNF572	TSS200	TSS200	OpenSea
cg11585820	-0.108381	1.03e-06	0.0106654	chr8	145925948		AF186192.1;AF186192.2;AF186192.2		TSS1500;TSS200;5'UTR	Island
cg20414784	-0.107269	2.06e-06	0.0134751	chr2	202004925	CFLAR;CFLAR;CFLAR;CFLAR;CFLAR;CFLAR;CFLAR;CFLAR;CFLAR	CFLAR;CFLAR;CFLAR;CFLAR;CFLAR;CFLAR;CFLAR	TSS200;Body;Body;Body;Body;Body;Body;Body;Body	1stExon;5'UTR;5'UTR;5'UTR;5'UTR;5'UTR;5'UTR	OpenSea
cg12950007	-0.10706	1.23e-05	0.0313348	chr19	52900970	ZNF528	ZNF528;ZNF528;ZNF528;ZNF528	TSS200	TSS200;TSS200;TSS200;TSS200	Island
cg09316472	-0.106031	3.77e-06	0.0185403	chr7	157131900	DNAJB6;DNAJB6	DNAJB6;DNAJB6;DNAJB6;DNAJB6;DNAJB6;DNAJB6;DNAJB6;DNAJB6;DNAJB6;DNAJB6;DNAJB6;DNAJB6;DNAJB6;DNAJB6	5'UTR;5'UTR	TSS1500;5'UTR;5'UTR;5'UTR;5'UTR;5'UTR;5'UTR;5'UTR;5'UTR;5'UTR;5'UTR;5'UTR;5'UTR;5'UTR	S_Shore
cg19924008	-0.105164	1.63e-05	0.0349748	chr8	70907000					OpenSea
cg00505277	-0.104808	1.27e-05	0.0316529	chr19	58521176		CTD-2368P22.1;CTD-2368P22.1;CTD-2368P22.1		3'UTR;3'UTR;3'UTR	Island
cg03099728	-0.104269	4.46e-07	0.00865074	chr19	58716135	ZNF274;ZNF274;ZNF274	ZNF274	Body;Body;5'UTR	5'UTR	S_Shore
cg22671410	-0.10335	1.07e-05	0.0296071	chr6	29895031					Island
cg26828332	-0.100356	1.6e-05	0.0346467	chr5	23234422					OpenSea
cg26262576	-0.0985331	3.19e-05	0.0457766	chr13	20420028	ZMYM5;ZMYM5;ZMYM5	ZMYM5;ZMYM5;ZMYM5	Body;Body;Body	3'UTR;3'UTR;3'UTR	OpenSea
cg13641993	-0.0974614	7.33e-06	0.0245536	chr9	37559166	FBXO10	RP11-613M10.8;FBXO10;RP11-613M10.8;FBXO10;FBXO10;FBXO10	5'UTR	3'UTR;5'UTR;3'UTR;5'UTR;5'UTR;5'UTR	OpenSea
cg10263370	-0.0971782	7.57e-07	0.0102222	chr3	44754102	ZNF502;ZNF502;ZNF502;ZNF502	ZNF502;ZNF502;ZNF502	TSS200;TSS200;TSS200;TSS200	TSS200;TSS200;TSS200	Island
cg09656668	-0.0962278	6.56e-06	0.0235627	chr19	12305699	LOC100289333	CTD-2666L21.1;CTD-2666L21.1;CTD-2666L21.1	TSS200	TSS1500;TSS200;TSS200	Island
cg14239592	-0.0961609	3.14e-05	0.0454909	chr19	58715251	ZNF274;ZNF274;ZNF274	ZNF274	Body;Body;5'UTR	5'UTR	Island
cg00129273	-0.0958066	1.41e-06	0.0113784	chr8	70906996					OpenSea
cg20297423	-0.0947165	8.5e-07	0.0102589	chr7	130131138	MESTIT1;MEST;MEST;MEST	MEST;MEST;MEST;MEST;MEST;MEST;MEST;MEST;MEST;MEST;MEST	TSS200;TSS1500;TSS200;5'UTR	5'UTR;5'UTR;5'UTR;5'UTR;5'UTR;TSS1500;TSS1500;TSS1500;TSS1500;TSS200;TSS200	Island
cg04885470	-0.0940182	1.6e-05	0.0346467	chr1	32860567	BSDC1;BSDC1;BSDC1;BSDC1	BSDC1;BSDC1;BSDC1;BSDC1;BSDC1;BSDC1;BSDC1;BSDC1;BSDC1	TSS1500;TSS1500;TSS1500;TSS1500	TSS1500;TSS1500;TSS1500;TSS1500;TSS1500;TSS1500;TSS1500;TSS1500;TSS1500	S_Shore
cg21629528	-0.0937954	1.3e-05	0.0320068	chr7	130131921	MEST;MEST;MEST;MESTIT1	MEST;MEST;MEST;MEST;MEST;MEST;MEST;MEST;MEST;MEST;MEST	5'UTR;TSS200;5'UTR;TSS1500	5'UTR;5'UTR;5'UTR;5'UTR;5'UTR;TSS1500;TSS1500;5'UTR;5'UTR;TSS200;TSS200	Island
cg01499815	-0.0937763	5.11e-06	0.0220661	chr6	29895074					Island
cg06307939	-0.0901873	3.13e-05	0.0454909	chr19	12984645	MAST1		Body		Island
cg21553182	-0.0897928	1.41e-06	0.0113784	chr19	52956821	ZNF578	ZNF578	TSS200	TSS200	Island
cg09744766	-0.0894781	1.25e-05	0.0315732	chr16	53407421		RP11-44F14.2;RP11-44F14.2		1stExon;5'UTR	Island
cg07815836	-0.0888633	7.68e-06	0.0249632	chr19	58715351	ZNF274;ZNF274;ZNF274	ZNF274	Body;Body;5'UTR	5'UTR	Island
cg00298065	-0.088528	1.22e-06	0.0112008	chr19	58715577	ZNF274;ZNF274;ZNF274	ZNF274	Body;Body;5'UTR	5'UTR	Island
cg09657431	-0.0882437	6.2e-06	0.0231626	chr17	38451686	CDC6		Body		OpenSea
cg15428296	-0.0878203	1.05e-05	0.0292577	chr19	9518095					S_Shore
cg02109652	-0.0866408	1.47e-05	0.0334284	chr11	34460386	CAT	CAT	TSS200	TSS200	Island
cg15687855	-0.0865054	2.49e-05	0.0411202	chr3	44754131	ZNF502;ZNF502;ZNF502;ZNF502	ZNF502;ZNF502;ZNF502	TSS200;TSS200;TSS200;TSS200	TSS200;TSS200;TSS200	Island
cg03785755	-0.0846743	4.41e-06	0.0201987	chr6	26196794					N_Shore
cg05486832	-0.0843685	1.58e-05	0.0345611	chr19	12305392	LOC100289333	CTD-2666L21.1;CTD-2666L21.1;CTD-2666L21.1	TSS1500	TSS1500;TSS1500;TSS1500	N_Shore
cg12935350	-0.0835547	4.24e-06	0.0196024	chr2	105697777	MRPS9		Body		OpenSea
cg08188890	-0.0835496	2.5e-06	0.0150551	chr19	52901271	ZNF528	ZNF528;ZNF528;ZNF528;ZNF528;ZNF528	5'UTR	1stExon;5'UTR;5'UTR;5'UTR;5'UTR	N_Shore
cg21154759	-0.0830873	1.09e-05	0.0296729	chr4	182870823		AC108142.1		3'UTR	OpenSea
cg23609095	-0.0829249	1.77e-05	0.0360182	chr19	8512386	HNRNPM;HNRNPM;HNRNPM	HNRNPM;HNRNPM	5'UTR;Body;Body	5'UTR;5'UTR	S_Shore
cg03995122	-0.0828222	2.14e-05	0.0388602	chr6	29894642	HCG4P6		TSS1500		Island
cg23468045	-0.0826795	4.92e-06	0.0214975	chr5	12669584		RP11-308B16.1;RP11-308B16.1		5'UTR;5'UTR	OpenSea
cg21936543	-0.0822879	2.25e-05	0.0395966	chr8	104383433	CTHRC1	CTHRC1;CTHRC1;CTHRC1	TSS1500	TSS1500;TSS1500;TSS1500	Island
cg13986840	-0.0822102	1.97e-06	0.0134545	chr7	130132453	MEST;MEST;MESTIT1;MEST	MEST;MEST;MEST;MEST;MEST;MEST;MEST;MEST;MEST	5'UTR;5'UTR;TSS1500;Body	5'UTR;5'UTR;5'UTR;5'UTR;5'UTR;5'UTR;5'UTR;5'UTR;5'UTR	Island
cg21657577	-0.0817894	2.58e-07	0.0074884	chr19	52956622	ZNF578	ZNF578	TSS1500	TSS1500	N_Shore
cg00674896	-0.0814539	2.56e-05	0.04154	chr2	102804576	IL1RL2	IL1RL2	Body	5'UTR	S_Shore
cg15112076	-0.0810506	1.97e-06	0.0134545	chr7	20856285					OpenSea
cg11368420	-0.0802124	3.88e-06	0.0185403	chr6	131615820					OpenSea
cg03312958	-0.0791323	4.42e-07	0.00865074	chr5	2749302	IRX2;IRX2		Body;Body		Island
cg22703842	-0.0789596	3.34e-05	0.0466722	chr3	168720396		RP11-152C17.1		TSS1500	OpenSea
cg07998396	-0.0789037	1.71e-05	0.035585	chr10	130008559					Island
cg16171182	-0.0786854	1.2e-05	0.0308792	chr7	114270708	FOXP2;FOXP2;FOXP2	FOXP2;FOXP2;FOXP2	Body;Body;Body	3'UTR;3'UTR;3'UTR	OpenSea
cg15671450	-0.0785536	2.22e-07	0.0069845	chr6	29895116					Island
cg02612650	-0.0783117	1.44e-05	0.0332883	chr6	26195910					N_Shore
cg08011245	-0.0778223	3.58e-05	0.0485798	chr19	55975827					S_Shelf
cg05579030	-0.0772662	4.58e-06	0.0206322	chr5	140515039	PCDHB5	PCDHB5;PCDHB5	1stExon	TSS1500;1stExon	N_Shore
cg10902717	-0.0772363	5.07e-07	0.00913605	chr5	178368620	ZNF454	ZNF454;ZNF454;ZNF454	5'UTR	TSS1500;5'UTR;5'UTR	Island
cg04974323	-0.0770283	7.67e-06	0.0249632	chr3	44754398	ZNF502;ZNF502;ZNF502;ZNF502	ZNF502;ZNF502;ZNF502	5'UTR;5'UTR;5'UTR;5'UTR	5'UTR;5'UTR;5'UTR	Island
cg17509563	-0.0762889	2.84e-06	0.0159212	chr19	53540845					Island
cg14202186	-0.07619	2.66e-05	0.0422632	chr19	56164042	CCDC106;U2AF2;U2AF2	U2AF2	Body;TSS1500;TSS1500	TSS1500	Island
cg08681855	-0.0759123	1.92e-05	0.0368757	chr19	52957051	ZNF578	ZNF578	5'UTR	5'UTR	Island
cg15571330	-0.0757782	2.19e-05	0.0390996	chr21	38593692		DSCR9;AP001432.14;DSCR9;TMPRSS3		5'UTR;TSS200;5'UTR;3'UTR	S_Shore
cg19021738	-0.075444	1.91e-05	0.0368757	chr19	9517604					Island
cg00014104	-0.0748481	1.72e-05	0.035585	chr22	22220367	MAPK1;MAPK1		Body;Body		N_Shore
cg03720043	-0.0742263	1.86e-05	0.0368268	chr11	34460351	CAT	CAT	TSS200	TSS200	Island
cg25869628	-0.0740183	5.8e-08	0.00460464	chr13	23458307					OpenSea
cg14159672	-0.0740165	4.15e-06	0.0194937	chr1	205819179	PM20D1	PM20D1;PM20D1;PM20D1	1stExon	1stExon;1stExon;3'UTR	Island
cg13525870	-0.0740054	1.77e-05	0.0360182	chr11	36054767	LDLRAD3;LDLRAD3;LDLRAD3	LDLRAD3	5'UTR;Body;Body	5'UTR	OpenSea
cg09382800	-0.0736167	1.9e-05	0.0368757	chr7	63767753		ZNF736;ZNF736;ZNF736		TSS1500;TSS200;TSS200	Island
cg01847718	-0.0736054	2.64e-05	0.0422632	chr12	14926763	H2AFJ;H2AFJ	H2AFJ;H2AFJ;H2AFJ;H2AFJ	TSS1500;TSS1500	TSS1500;TSS1500;TSS1500;TSS1500	N_Shore
cg06295223	-0.0733386	2.7e-05	0.0425124	chr16	90143751	PRDM7	PRDM7;PRDM7;PRDM7	TSS1500	TSS1500;TSS1500;3'UTR	Island
cg08959575	-0.072517	2.81e-05	0.0434608	chr15	79206532					OpenSea
cg26952662	-0.0722874	1.57e-05	0.0345611	chr8	104383499	CTHRC1	CTHRC1;CTHRC1;CTHRC1	TSS1500	TSS1500;TSS1500;TSS1500	Island
cg22680980	-0.0718992	1.18e-05	0.030802	chr5	67486721		RP11-404L6.2		5'UTR	OpenSea
cg10216872	-0.0715111	3.58e-05	0.0485798	chr5	101552551					OpenSea
cg15867728	-0.071382	3e-05	0.0445516	chr4	72898212	NPFFR2		Body		S_Shore
cg24503407	-0.0711338	8.11e-06	0.0257573	chr1	205819492	PM20D1	PM20D1;PM20D1	TSS1500	TSS1500;TSS1500	S_Shore
cg15706312	-0.0709007	2.77e-05	0.0432395	chr4	184185375	WWC2	WWC2	Body	3'UTR	OpenSea
cg18598146	-0.0689197	1.9e-05	0.0368757	chr20	47896448	SNORD12B;C20orf199;MIR1259;C20orf199;SNORD12;C20orf199	ZNFX1-AS1;ZNFX1-AS1;ZNFX1;ZNFX1-AS1;SNORD12B;SNORD12	TSS1500;Body;TSS1500;Body;TSS1500;Body	5'UTR;5'UTR;TSS1500;5'UTR;TSS1500;TSS1500	S_Shore
cg06100421	-0.0684376	2.68e-05	0.0422632	chr7	130131136	MESTIT1;MEST;MEST;MEST	MEST;MEST;MEST;MEST;MEST;MEST;MEST;MEST;MEST;MEST;MEST	TSS200;TSS1500;TSS200;5'UTR	5'UTR;5'UTR;5'UTR;5'UTR;5'UTR;TSS1500;TSS1500;TSS1500;TSS1500;TSS200;TSS200	Island
cg13765278	-0.0683768	2.64e-05	0.0422617	chr7	153641242	DPP6		Body		OpenSea
cg02428119	-0.0678528	4.2e-06	0.0195988	chr19	58520874		CTD-2368P22.1;CTD-2368P22.1;CTD-2368P22.1		3'UTR;3'UTR;3'UTR	Island
cg12637454	-0.0678341	2.18e-05	0.0390242	chr5	110463389	WDR36	WDR36	3'UTR	3'UTR	OpenSea
cg23024411	-0.0674013	2.27e-05	0.0395966	chr21	38592865	DSCR9	AP001432.14;DSCR9;DSCR9;TMPRSS3	Body	TSS1500;TSS200;5'UTR;3'UTR	N_Shore
cg27231550	-0.0668843	9.52e-06	0.0281372	chr1	70503881	LRRC7		Body		OpenSea
cg15831130	-0.0668495	3.64e-06	0.0185403	chr5	92636138					OpenSea
cg11428453	-0.0659799	6.35e-06	0.0231626	chr9	85538486					OpenSea
cg20509003	-0.0656179	5.64e-06	0.0225856	chr19	53893244		ZNF765;ZNF765		1stExon;5'UTR	OpenSea
cg05963690	-0.0655605	1.09e-05	0.0296729	chr11	71163466	NADSYN1	DHCR7;NADSYN1;NADSYN1;NADSYN1;NADSYN1;NADSYN1;NADSYN1;NADSYN1;NADSYN1	TSS1500	5'UTR;TSS1500;TSS1500;TSS1500;TSS1500;TSS1500;TSS1500;TSS1500;TSS1500	N_Shore
cg05766489	-0.0654411	7.3e-06	0.0245536	chr16	50875307					Island
cg01851883	-0.0653186	1.13e-05	0.0303276	chr5	140515569	PCDHB5	PCDHB5;PCDHB5	1stExon	1stExon;TSS200	N_Shore
cg00219282	-0.0652882	2.85e-05	0.0434934	chr6	159654898	FNDC1		Body		Island
cg22356268	-0.0652837	1.94e-05	0.0370235	chr19	58693616	ZNF274;ZNF274;ZNF274	ZNF274	TSS1500;TSS1500;TSS1500	TSS1500	N_Shore
cg17783244	-0.0648094	2.53e-05	0.0413065	chr22	31738549	PATZ1;PATZ1;PATZ1;PATZ1	PATZ1;PATZ1	Body;Body;Body;Body	3'UTR;3'UTR	N_Shelf
cg13917504	-0.0644899	1e-05	0.0283847	chr7	130131258	MEST;MEST;MEST;MESTIT1;MEST	MEST;MEST;MEST;MEST;MEST;MEST;MEST;MEST;MEST;MEST;MEST;MEST;MEST	TSS1500;5'UTR;5'UTR;TSS1500;1stExon	5'UTR;5'UTR;5'UTR;5'UTR;5'UTR;TSS1500;TSS1500;TSS1500;TSS1500;1stExon;5'UTR;1stExon;5'UTR	Island
cg08475827	-0.0639865	1.63e-05	0.0349748	chr2	152266230	RIF1	RIF1;RIF1;RIF1;RIF1;RIF1;RIF1;RIF1	TSS200	TSS1500;TSS1500;TSS1500;TSS200;TSS200;TSS200;TSS200	N_Shore
cg20769469	-0.0637635	2.33e-05	0.0402263	chr8	70907704					OpenSea
cg24838316	-0.0625407	5.42e-06	0.0224017	chr6	29895260					S_Shore
cg11911560	-0.0619801	3.02e-05	0.0446557	chr10	88453823	LDB3;LDB3;LDB3;LDB3;LDB3;LDB3	LDB3	Body;Body;Body;Body;Body;Body	3'UTR	OpenSea
cg02782634	-0.0618787	1.27e-08	0.00319972	chr17	57916643	TMEM49		Body		OpenSea
cg13793042	-0.0614535	3.48e-05	0.0476768	chr17	25793958					OpenSea
cg15070894	-0.0607884	3.06e-05	0.0449452	chr6	29894162	HCG4P6		TSS1500		Island
cg08756532	-0.0600587	1.65e-05	0.0352315	chr3	156173743	KCNAB1;KCNAB1;KCNAB1;KCNAB1;KCNAB1	KCNAB1;KCNAB1;KCNAB1;KCNAB1;KCNAB1	Body;Body;Body;Body;Body	TSS1500;TSS1500;TSS200;3'UTR;5'UTR	OpenSea
cg14383952	-0.0586303	2.14e-05	0.0388602	chr1	162205449	NOS1AP;NOS1AP		Body;Body		OpenSea
cg21506819	-0.0582346	3.58e-06	0.0184079	chr3	54737888	CACNA2D3	CACNA2D3	Body	3'UTR	OpenSea
cg15274662	-0.0578862	2.53e-05	0.0413065	chr7	12463109					OpenSea
cg06767295	-0.0574314	4.7e-07	0.00888317	chr9	86572023	C9orf64	C9orf64;C9orf64;C9orf64	TSS1500	TSS1500;TSS200;TSS1500	Island
cg17034036	-0.0562221	3.57e-06	0.0184079	chr11	34461028	CAT		Body		S_Shore
cg18822117	-0.0547263	1.56e-05	0.0345611	chr12	32242870					OpenSea
cg05258736	-0.0542853	1.9e-05	0.0368757	chr5	180591704					OpenSea
cg27338480	-0.0535043	3.46e-05	0.0476768	chr7	130131885	MEST;MEST;MEST;MESTIT1	MEST;MEST;MEST;MEST;MEST;MEST;MEST;MEST;MEST;MEST;MEST	5'UTR;TSS200;5'UTR;TSS1500	5'UTR;5'UTR;5'UTR;5'UTR;5'UTR;TSS1500;TSS1500;5'UTR;5'UTR;TSS200;TSS200	Island
cg19936847	-0.0534278	2.55e-06	0.0151994	chr5	58214061					OpenSea
cg26656375	-0.0529754	3.13e-06	0.0169359	chr20	30168680		U6		TSS1500	OpenSea
cg22720790	-0.0529386	1.09e-05	0.0296729	chr19	58716032	ZNF274;ZNF274;ZNF274	ZNF274	Body;Body;5'UTR	5'UTR	Island
cg19538677	-0.0519858	1.16e-05	0.0307386	chr3	27575726					OpenSea
cg03588221	-0.0496053	2.86e-05	0.0434934	chr7	130132422	MEST;MEST;MESTIT1;MEST	MEST;MEST;MEST;MEST;MEST;MEST;MEST;MEST;MEST;MEST;MEST	5'UTR;5'UTR;TSS1500;Body	5'UTR;5'UTR;5'UTR;5'UTR;5'UTR;5'UTR;5'UTR;1stExon;5'UTR;1stExon;5'UTR	Island
cg23442650	-0.0492002	1.05e-05	0.0292579	chr14	70690296		RP11-486O13.2;RP11-486O13.2;RP11-486O13.2		TSS200;TSS200;5'UTR	OpenSea
cg18703227	-0.0464074	2.17e-05	0.038967	chr6	33757854	LEMD2	LEMD2;LEMD2;LEMD2	TSS1500	TSS1500;TSS1500;TSS1500	S_Shore
cg14161821	-0.0440711	3.04e-05	0.0447801	chr9	6955559	KDM4C;KDM4C;KDM4C;KDM4C	RP11-403H13.1;KDM4C	Body;Body;Body;Body	5'UTR;5'UTR	OpenSea
cg09961427	-0.0404312	1.92e-05	0.0368757	chr2	127457493					OpenSea
cg10790789	-0.0399668	6.48e-06	0.0234585	chr15	66954870	LINC01169		Body		OpenSea
cg18434660	-0.0388761	2.23e-05	0.0394805	chr19	53547928	ERVV-2		TSS200		OpenSea
cg11646751	-0.0372517	3.28e-05	0.0462969	chr20	46164159	NCOA3;NCOA3;NCOA3;NCOA3	NCOA3;NCOA3;NCOA3;NCOA3	5'UTR;5'UTR;5'UTR;5'UTR	5'UTR;5'UTR;5'UTR;5'UTR	OpenSea
cg27232903	-0.0350826	2.68e-05	0.0422632	chr15	79307907	RASGRF1;RASGRF1	RASGRF1	Body;Body	3'UTR	OpenSea
cg25293509	-0.030291	1.14e-05	0.0304362	chr1	155804368	GON4L;GON4L;GON4L;GON4L;GON4L	GON4L;GON4L;GON4L;GON4L	Body;Body;Body;Body;Body	3'UTR;5'UTR;3'UTR;3'UTR	OpenSea
cg22346476	-0.0293676	1.44e-05	0.0332903	chr2	208546089		U6		TSS1500	Island
cg10725912	-0.027969	7.03e-06	0.0239609	chr15	34127219	RYR3		Body		OpenSea
cg09739896	-0.00720573	2.52e-05	0.0413065	chr9	116038089	PRPF4;CDC26	CDC26;CDC26	Body;TSS1500	TSS1500;TSS1500	Island
cg27166593	-0.00540676	1.52e-05	0.0340043	chr1	150551334	MCL1;MCL1;MCL1;MCL1	MCL1;MCL1;MCL1;MCL1	Body;ExonBnd;1stExon;1stExon	TSS200;ExonBnd;1stExon;1stExon	Island
Hypermethylated CpGs
Probe	Mean Db	P-value	FDR	Chromosome	Position (hg19)	UCSC RefGene Name	GencodeCompV12 Name	UCSC RefGene Group	GencodeCompV12 Group	Relation to Island
cg02213103	0.157286	6.7e-07	0.00962377	chr3	181421548	SOX2OT	SOX2-OT;SOX2-OT;SOX2-OT;SOX2-OT;SOX2-OT;SOX2-OT;SOX2-OT;SOX2-OT;SOX2-OT;SOX2-OT	Body	5'UTR;5'UTR;5'UTR;5'UTR;5'UTR;5'UTR;5'UTR;5'UTR;5'UTR;5'UTR	OpenSea
cg04999026	0.153306	3.4e-06	0.017978	chr22	19754815	TBX1;TBX1;TBX1	TBX1	Body;3'UTR;Body	3'UTR	Island
cg10791959	0.150609	1.41e-06	0.0113784	chr3	134516302	EPHB1	EPHB1;EPHB1;EPHB1	Body	5'UTR;5'UTR;5'UTR	S_Shore
cg04839131	0.133161	9.8e-07	0.0105661	chr7	150644715	KCNH2;KCNH2		Body;Body		Island
cg05690441	0.132801	1.26e-05	0.0316529	chr1	86044141	DDAH1	DDAH1;DDAH1;DDAH1	TSS200	TSS1500;TSS200;TSS1500	S_Shore
cg13518883	0.127455	2.66e-06	0.0153837	chr2	239755896	TWIST2;TWIST2	TWIST2	TSS1500;TSS1500	TSS1500	Island
cg25425140	0.124828	1.14e-06	0.0110219	chr3	147098450					OpenSea
cg17039793	0.123813	7.08e-08	0.00460464	chr10	830909					OpenSea
cg21946006	0.123516	7e-06	0.0239609	chr2	8817010		AC011747.7;AC011747.7;AC011747.7		TSS1500;3'UTR;3'UTR	Island
cg11916729	0.122773	1.25e-06	0.0112008	chr5	180018564	SCGB3A1	SCGB3A1;SCGB3A1	TSS200	TSS1500;TSS200	Island
cg17853378	0.122542	3.36e-07	0.00865074	chr2	213224302	ERBB4;ERBB4	ERBB4;ERBB4	Body;Body	5'UTR;3'UTR	OpenSea
cg09420637	0.122209	1.25e-06	0.0112008	chr10	102906525					Island
cg05620923	0.12207	8.34e-06	0.0257931	chr19	1466647	APC2		Body		Island
cg05079049	0.121278	6.44e-08	0.00460464	chr16	55364843		RP11-26L20.4;RP11-26L20.3		TSS1500;3'UTR	Island
cg14913695	0.120999	1.74e-05	0.0358111	chr22	50449520	IL17REL	IL17REL	5'UTR	5'UTR	Island
cg08814105	0.120836	1.84e-08	0.00348754	chr5	172662130	NKX2-5;NKX2-5;NKX2-5;NKX2-5;NKX2-5;NKX2-5	NKX2-5;NKX2-5;NKX2-5;NKX2-5;NKX2-5;NKX2-5;NKX2-5;NKX2-5	5'UTR;1stExon;5'UTR;1stExon;5'UTR;1stExon	1stExon;1stExon;1stExon;1stExon;5'UTR;5'UTR;5'UTR;5'UTR	Island
cg10553204	0.120765	1.08e-05	0.0296729	chr2	20871195	GDF7	GDF7	3'UTR	3'UTR	Island
cg03597976	0.120455	9.13e-08	0.00460464	chr22	46263478					Island
cg07406191	0.119899	1.94e-06	0.0134545	chr3	147105190	ZIC4;ZIC4;ZIC4;ZIC4;ZIC4	ZIC4;ZIC4;ZIC4;ZIC4-AS1	3'UTR;Body;3'UTR;Body;3'UTR	3'UTR;3'UTR;3'UTR;5'UTR	N_Shelf
cg15159605	0.119728	7.76e-08	0.00460464	chr12	113904506	LHX5		Body		Island
cg23363754	0.119146	3.33e-05	0.0466722	chr7	29606082	PRR15		Body		Island
cg04985611	0.118019	7.01e-06	0.0239609	chr19	3606501	TBXA2R;TBXA2R	TBXA2R	5'UTR;5'UTR	5'UTR	Island
cg09998430	0.117226	1.21e-06	0.0112008	chr10	134598359	NKX6-2	RP11-288G11.3;NKX6-2	3'UTR	TSS200;3'UTR	Island
cg06097659	0.115301	3.83e-06	0.0185403	chr1	1141991	TNFRSF18;TNFRSF18;TNFRSF18;TNFRSF18;TNFRSF18;TNFRSF18	TNFRSF18;TNFRSF18;TNFRSF18;TNFRSF18	5'UTR;1stExon;5'UTR;1stExon;1stExon;5'UTR	TSS1500;1stExon;5'UTR;TSS200	Island
cg22613854	0.115253	3.85e-06	0.0185403	chr3	194705954					OpenSea
cg14062589	0.114978	3.23e-08	0.00358573	chr14	105662787					Island
cg02630214	0.114628	3.34e-05	0.0466722	chr3	147098585					OpenSea
cg17161250	0.114575	2.37e-06	0.0145664	chr2	106682209	C2orf40;C2orf40	C2orf40;C2orf40;C2orf40;C2orf40;C2orf40;C2orf40	1stExon;5'UTR	5'UTR;5'UTR;5'UTR;TSS200;5'UTR;1stExon	Island
cg01571001	0.114356	1.35e-06	0.0113784	chr3	128215433		RP11-475N22.4;RP11-475N22.4		5'UTR;5'UTR	Island
cg06547849	0.11288	7.86e-06	0.0252996	chr11	117666597	DSCAML1	DSCAML1;DSCAML1	Body	5'UTR;5'UTR	N_Shore
cg03900293	0.112692	6.39e-07	0.00962377	chr22	50449361	IL17REL	IL17REL	5'UTR	5'UTR	Island
cg27501759	0.111724	1.22e-07	0.00478978	chr3	8809715	OXTR	CAV3	Body	5'UTR	Island
cg16516272	0.11158	3.22e-08	0.00358573	chr7	149484798	SSPO	SSPO;SSPO;SSPO	Body	5'UTR;5'UTR;5'UTR	N_Shelf
cg26593267	0.110662	2.55e-05	0.0413981	chr13	113764871	F7;F7	F7;F7;F7	Body;Body	1stExon;TSS200;5'UTR	Island
cg26987660	0.110627	4.89e-07	0.00902116	chr11	71952431	PHOX2A	PHOX2A;PHOX2A	Body	3'UTR;TSS200	Island
cg02390319	0.110466	4.6e-06	0.0206322	chr1	3310268	PRDM16;PRDM16		Body;Body		Island
cg08578207	0.110091	9.92e-07	0.0105661	chr20	25063841	VSX1;VSX1;VSX1;VSX1;VSX1;VSX1	VSX1;VSX1	TSS1500;TSS1500;TSS1500;TSS1500;TSS1500;TSS1500	TSS1500;TSS1500	Island
cg23953110	0.110089	2.31e-06	0.014344	chr4	3726836					OpenSea
cg27546066	0.109244	1.79e-06	0.0128844	chr1	228248599	WNT3A	WNT3A	3'UTR	3'UTR	S_Shore
cg09899914	0.109026	1.25e-06	0.0112008	chr9	140172190	TOR4A	C9orf167	TSS200	TSS200	N_Shore
cg18395327	0.108941	1.1e-05	0.0299206	chr2	220379109	ACCN4;ACCN4	ASIC4;ASIC4;AC053503.11;ASIC4	1stExon;1stExon	1stExon;1stExon;3'UTR;5'UTR	S_Shore
cg22388634	0.108771	2.09e-05	0.0386752	chr20	25058429	VSX1	VSX1;VSX1	Body	3'UTR;1stExon	Island
cg10118513	0.108471	1.35e-05	0.0327603	chr14	100632950					OpenSea
cg16440561	0.108291	1.8e-07	0.00591515	chr2	220312854	SPEG	SPEG;SPEG;SPEG;SPEG;SPEG;SPEG;SPEG	Body	3'UTR;5'UTR;5'UTR;5'UTR;5'UTR;5'UTR;5'UTR	Island
cg14098847	0.108074	1.85e-06	0.0129802	chr14	101923218		RP11-1029J19.2		5'UTR	N_Shore
cg11503274	0.107805	2.63e-06	0.0153837	chr5	149546934	CDX1		Body		Island
cg06279632	0.107803	8.42e-06	0.0257931	chr16	85280198					OpenSea
cg22845037	0.107387	1.27e-05	0.0316529	chr6	30434406					Island
cg08371659	0.107294	1.71e-05	0.035585	chr20	62673890		ZNF512B		5'UTR	Island
cg26800771	0.107215	3.82e-07	0.00865074	chr2	241855454					Island
cg22635676	0.107025	1.64e-06	0.0122836	chr2	241975971	SNED1	SNED1;SNED1;SNED1;AC005237.4	Body	5'UTR;TSS1500;TSS1500;3'UTR	Island
cg05474726	0.105838	6.44e-07	0.00962377	chr8	65291523	MIR124-2	RP11-32K4.2;RP11-32K4.2;MIR124-2	TSS200	5'UTR;3'UTR;TSS200	S_Shore
cg05347845	0.105638	1.84e-05	0.0367375	chr1	229569892	ACTA1	ACTA1;ACTA1;ACTA1	TSS200	TSS1500;TSS200;TSS200	Island
cg10240148	0.105362	8.3e-07	0.0102589	chr14	105663019					Island
cg12210286	0.105154	8.21e-08	0.00460464	chr19	40732316	CNTD2	CNTD2;CNTD2;CNTD2	1stExon	TSS1500;1stExon;1stExon	Island
cg01294808	0.105087	6.02e-06	0.0231626	chr5	3599686	IRX1	CTD-2012M11.3	Body	3'UTR	Island
cg25943588	0.104571	1.1e-06	0.0109891	chr11	14993913	CALCA;CALCA;CALCA	CALCA;CALCA;CALCA;CALCA;CALCA;CALCB	TSS200;TSS200;TSS200	TSS1500;TSS200;TSS200;TSS200;TSS200;5'UTR	N_Shore
cg03022680	0.104437	1.89e-05	0.0368757	chr3	194117679	GP5	GP5	Body	1stExon	Island
cg14832998	0.104285	9.74e-06	0.0283798	chr7	157530956	PTPRN2;PTPRN2;PTPRN2		Body;Body;Body		OpenSea
cg22859061	0.104145	1.92e-05	0.0368757	chr5	180018503	SCGB3A1	SCGB3A1;SCGB3A1;SCGB3A1	TSS200	TSS1500;1stExon;5'UTR	Island
cg17774559	0.103967	1.54e-05	0.0343553	chr5	1879698	IRX4	IRX4;IRX4	Body	3'UTR;3'UTR	Island
cg26118809	0.103855	5.39e-07	0.00925871	chr14	105663402					Island
cg10287786	0.103788	9.96e-06	0.0283847	chr11	117666000	DSCAML1	DSCAML1;DSCAML1	Body	5'UTR;5'UTR	N_Shore
cg22794031	0.103689	5.25e-07	0.00923327	chr10	134598316		RP11-288G11.3;NKX6-2		TSS200;3'UTR	Island
cg00802728	0.103483	1.38e-05	0.0327603	chr12	113906079	LHX5		Body		Island
cg24192569	0.103003	2.15e-05	0.0389049	chr7	4184151	SDK1;SDK1	SDK1;SDK1	Body;Body	5'UTR;5'UTR	OpenSea
cg18464558	0.10288	2.94e-06	0.0162254	chr9	37002911	PAX5;PAX5;PAX5;PAX5;PAX5;PAX5;PAX5;PAX5;PAX5;PAX5;PAX5;PAX5;PAX5	RP11-297B17.3;PAX5;PAX5	Body;Body;Body;Body;Body;Body;Body;Body;Body;Body;Body;Body;Body	5'UTR;TSS200;TSS1500	Island
cg00005849	0.102415	5.21e-06	0.0222652	chr2	237071182					N_Shore
cg07921384	0.102069	6.35e-06	0.0231626	chr2	220299740	SPEG	SPEG;SPEG	1stExon	1stExon;1stExon	Island
cg10580293	0.10167	2.74e-06	0.0156957	chr7	29605897	PRR15	PRR15;PRR15	5'UTR	5'UTR;5'UTR	Island
cg08382235	0.101203	1.28e-05	0.0316529	chr22	19754251	TBX1;TBX1;TBX1		Body;Body;Body		Island
cg11288764	0.101147	4.49e-06	0.0204524	chr11	20619733	SLC6A5	SLC6A5;SLC6A5	TSS1500	TSS1500;TSS1500	Island
cg27031837	0.101127	8.86e-07	0.0103382	chr18	13868824					Island
cg06757662	0.100979	3.52e-05	0.0479723	chr14	101924596					Island
cg17122213	0.100821	1.21e-05	0.0311519	chr1	1564920	MIB2;MIB2;MIB2;MIB2;MIB2;MIB2	MIB2;MIB2;MIB2;MIB2;MIB2;MIB2;MIB2;MIB2;MIB2;MIB2	Body;Body;Body;Body;Body;Body	3'UTR;3'UTR;5'UTR;5'UTR;5'UTR;1stExon;5'UTR;3'UTR;5'UTR;5'UTR	Island
cg20896728	0.100325	3.49e-05	0.0476768	chr4	1397664					Island
cg05446860	0.100319	2.06e-06	0.0134751	chr20	25129126	LOC284798;LOC284798;LOC284798	RP4-738P15.1;RP4-738P15.1;RP4-738P15.1;RP4-738P15.1;RP4-738P15.1	Body;TSS1500;Body	3'UTR;3'UTR;3'UTR;TSS1500;1stExon	Island
cg06899985	0.100217	3.63e-05	0.0487374	chr15	65689298	IGDCC4	IGDCC4;IGDCC4	Body	TSS1500;TSS1500	Island
cg00084338	0.100185	2.51e-06	0.0150551	chr6	170595920	DLL1		Body		N_Shore
cg09798888	0.100163	1.26e-06	0.0112008	chr12	108239646		RP11-554D14.6;RP11-554D14.6		3'UTR;3'UTR	S_Shore
cg12932613	0.100106	7.17e-06	0.024304	chr15	53086630					Island
cg11519760	0.100063	3.68e-07	0.00865074	chr6	170597494	DLL1		Body		Island
cg18197392	0.0998535	1.88e-05	0.0368392	chr20	23015908	SSTR4	SSTR4;RP4-753D10.3	TSS200	TSS200;5'UTR	Island
cg07576074	0.0997338	1.07e-09	0.000404035	chr21	46131878	C21orf29	TSPEAR;TSPEAR	TSS1500	TSS1500;TSS1500	S_Shelf
cg15634877	0.0996861	1.27e-07	0.00478978	chr2	220299643	SPEG	SPEG;SPEG;SPEG	TSS200	TSS200;5'UTR;1stExon	Island
cg15307169	0.0992548	6.23e-06	0.0231626	chr4	3465064	DOK7;DOK7;DOK7;DOK7	DOK7;DOK7;DOK7;DOK7;DOK7;DOK7	5'UTR;1stExon;5'UTR;1stExon	5'UTR;1stExon;5'UTR;1stExon;5'UTR;5'UTR	Island
cg22052566	0.0991624	1.38e-05	0.0327603	chr7	151079167	WDR86	WDR86;WDR86	Body	3'UTR;3'UTR	Island
cg14420954	0.0990499	2.23e-06	0.0140585	chr3	181422117	SOX2-OT;SOX2-OT;SOX2-OT;SOX2-OT;SOX2-OT;SOX2-OT	SOX2-OT;SOX2-OT;SOX2-OT;SOX2-OT;SOX2-OT;SOX2-OT;SOX2-OT;SOX2-OT;SOX2-OT;SOX2-OT	Body;Body;Body;Body;Body;Body	5'UTR;5'UTR;5'UTR;5'UTR;5'UTR;5'UTR;5'UTR;5'UTR;5'UTR;5'UTR	OpenSea
cg15416279	0.098992	8.55e-07	0.0102589	chr5	3606795					Island
cg12210914	0.0987308	2.03e-05	0.0379501	chr1	228075694					Island
cg05656688	0.0986998	6.63e-06	0.0235627	chr1	25254088	RUNX3;RUNX3	RUNX3	Body;Body	3'UTR	N_Shore
cg17658717	0.098693	2.51e-07	0.0074884	chr3	45077254	CLEC3B	RNU5B-3P;EXOSC7;CLEC3B	Body	TSS1500;5'UTR;5'UTR	Island
cg03382370	0.0986911	5.53e-06	0.0225856	chr16	1122047	LOC146336	RP11-161M6.4;RP11-161M6.4;SSTR5;RP11-161M6.4	Body	3'UTR;3'UTR;TSS1500;3'UTR	N_Shore
cg03808001	0.0983431	3.57e-07	0.00865074	chr13	112860456					OpenSea
cg14716990	0.0983237	3.31e-05	0.0465943	chr10	129533731					N_Shore
cg20691722	0.0981961	8.33e-07	0.0102589	chr3	181421427	SOX2OT	SOX2-OT;SOX2-OT;SOX2-OT;SOX2-OT;SOX2-OT;SOX2-OT;SOX2-OT;SOX2-OT;SOX2-OT;SOX2-OT	Body	5'UTR;5'UTR;5'UTR;5'UTR;5'UTR;5'UTR;5'UTR;5'UTR;5'UTR;5'UTR	OpenSea
cg16902863	0.0981557	6.92e-06	0.0239581	chr7	149471884	SSPO	SSPO;ZNF467	TSS1500	TSS1500;TSS1500	S_Shore
cg15944684	0.0980542	2.8e-06	0.0157851	chr17	77093406	HRNBP3		Body		Island
cg06596654	0.0980362	1.37e-06	0.0113784	chr16	86527923					N_Shore
cg18689454	0.0979816	5.85e-06	0.0228243	chr21	45705694	AIRE	AIRE;AIRE;AIRE	TSS200	TSS200;TSS200;TSS200	Island
cg04658945	0.0978878	1.37e-05	0.0327603	chr11	68780897	MRGPRF;MRGPRF	MRGPRF;MRGPRF;MRGPRF;RP11-554A11.6;RP11-554A11.6	TSS200;TSS200	TSS200;TSS200;TSS200;5'UTR;5'UTR	S_Shelf
cg02767613	0.0978359	3.13e-06	0.0169359	chr1	229569894	ACTA1	ACTA1;ACTA1;ACTA1	TSS200	TSS1500;TSS200;TSS200	Island
cg00347198	0.0976534	6.37e-06	0.0231626	chr17	74073419	GALR2		Body		Island
cg24847636	0.0975666	5.41e-06	0.0224017	chr17	41723612	MEOX1;MEOX1;MEOX1		Body;Body;Body		Island
cg20539366	0.0974638	2.86e-05	0.0434934	chr22	46370644	WNT7B	WNT7B	Body	5'UTR	N_Shore
cg24321347	0.0971262	1.82e-06	0.0128844	chr19	2290024	LINGO3		Body		Island
cg25485875	0.0969515	2.45e-05	0.0411202	chr10	134600998	NKX6-2	NKX6-2	TSS1500	TSS1500	Island
cg22344703	0.0969394	3.9e-06	0.0185403	chr2	219736312	WNT6	WNT6	Body	5'UTR	Island
cg20406460	0.0966094	2.42e-05	0.0410198	chr5	3606489					Island
cg26510550	0.0965449	2.92e-06	0.0162138	chr11	128774453	C11orf45;C11orf45;C11orf45;KCNJ5	C11orf45;KCNJ5;KCNJ5;KCNJ5	Body;Body;Body;5'UTR	TSS200;5'UTR;5'UTR;5'UTR	OpenSea
cg16783744	0.0964414	5.96e-07	0.00962377	chr8	105478855	DPYS		Body		Island
cg00149455	0.0963897	2.99e-05	0.0445516	chr10	134332383		RP11-432J24.5		TSS1500	OpenSea
cg11222127	0.0962271	8.01e-07	0.0102589	chr12	113905210	LHX5	LHX5	Body	ExonBnd	Island
cg14707269	0.0958817	6.66e-07	0.00962377	chr3	69435339	FRMD4B;FRMD4B	FRMD4B;FRMD4B;FRMD4B;FRMD4B;FRMD4B;FRMD4B;FRMD4B;FRMD4B;FRMD4B;FRMD4B	5'UTR;1stExon	5'UTR;1stExon;1stExon;TSS200;TSS200;TSS1500;3'UTR;5'UTR;5'UTR;3'UTR	Island
cg09500443	0.0956575	7.43e-07	0.0102153	chr5	180018465	SCGB3A1;SCGB3A1	SCGB3A1;SCGB3A1;SCGB3A1	5'UTR;1stExon	TSS1500;1stExon;5'UTR	Island
cg06148812	0.0954874	5.67e-06	0.0225856	chr22	19746368	TBX1;TBX1;TBX1	TBX1	5'UTR;5'UTR;5'UTR	5'UTR	Island
cg26843324	0.0953729	3.58e-10	0.000270434	chr12	113905115	LHX5		Body		Island
cg10143960	0.0952341	3.45e-05	0.0476768	chr1	1109486	TTLL10	TTLL10;TTLL10-AS1;TTLL10;TTLL10	5'UTR	5'UTR;3'UTR;5'UTR;5'UTR	Island
cg23957439	0.0951021	1.68e-05	0.0353354	chr19	3458988	NFIC;NFIC;NFIC;NFIC;NFIC	NFIC;NFIC	3'UTR;3'UTR;Body;Body;Body	3'UTR;3'UTR	S_Shelf
cg06343109	0.0948676	6.74e-06	0.0236624	chr5	496081	SLC9A3;SLC9A3		Body;Body		S_Shore
cg27342273	0.09449	1.35e-06	0.0113784	chr2	106682003	C2orf40	C2orf40;C2orf40;C2orf40;C2orf40;C2orf40	TSS200	5'UTR;5'UTR;5'UTR;TSS1500;TSS200	Island
cg26844909	0.0944002	3.77e-06	0.0185403	chr10	21788134					N_Shore
cg20935165	0.0940569	3.72e-05	0.0499499	chr2	172972840		AC104801.1		5'UTR	Island
cg02114946	0.0939042	5.32e-06	0.0224017	chr22	21386494	SLC7A4	SLC7A4;SLC7A4;SLC7A4;AC002472.11	5'UTR	5'UTR;5'UTR;5'UTR;5'UTR	Island
cg07215504	0.0938498	3.97e-07	0.00865074	chr16	88497007	ZNF469	ZNF469;ZNF469	1stExon	1stExon;1stExon	Island
cg10029377	0.0937675	9.01e-07	0.0103382	chr5	140792514	PCDHGA10;PCDHGA10;PCDHGA8;PCDHGB5;PCDHGA9;PCDHGB6;PCDHGA1;PCDHGA2;PCDHGA3;PCDHGB1;PCDHGA4;PCDHGB2;PCDHGA5;PCDHGB3;PCDHGA6;PCDHGA7;PCDHGB4	PCDHGA10	TSS1500;TSS1500;Body;Body;Body;Body;Body;Body;Body;Body;Body;Body;Body;Body;Body;Body;Body	TSS1500	N_Shore
cg08924203	0.0936868	8.39e-06	0.0257931	chr21	42798747	MX1;MX1	MX1;MX1;MX1;MX1;MX1;MX1;MX1;MX1;MX1;MX1;MX1;MX1;TMPRSS3	5'UTR;5'UTR	5'UTR;5'UTR;5'UTR;5'UTR;5'UTR;5'UTR;5'UTR;1stExon;5'UTR;5'UTR;5'UTR;5'UTR;3'UTR	Island
cg22718636	0.0934972	2.23e-05	0.0394805	chr4	961658	DGKQ	DGKQ;DGKQ	Body	TSS1500;ExonBnd	Island
cg22779708	0.0934352	2.14e-06	0.0136273	chr3	13114733	IQSEC1	IQSEC1	TSS200	TSS200	Island
cg09854734	0.0933757	5.97e-06	0.0231626	chr16	66613273	CMTM2	CMTM2;CMTM2;CMTM2	TSS200	TSS200;TSS200;TSS200	Island
cg12652796	0.0932575	5.75e-06	0.0225856	chr3	147124100	ZIC4;ZIC4;ZIC4	ZIC4;ZIC4;ZIC4;ZIC4;ZIC4;ZIC4;ZIC1	5'UTR;5'UTR;TSS1500	5'UTR;5'UTR;5'UTR;3'UTR;TSS1500;TSS200;5'UTR	N_Shelf
cg09991306	0.0931667	7.32e-07	0.0102153	chr2	241975140	SNED1	SNED1;SNED1;AC005237.4	Body	5'UTR;TSS1500;3'UTR	Island
cg00699945	0.0930311	2.76e-06	0.0156957	chr10	134600651	NKX6-2	NKX6-2	TSS1500	TSS1500	Island
cg08877188	0.0928675	3.02e-05	0.044654	chr3	195943579	OSTalpha;OSTalpha	AC069257.9;AC069257.9;AC069257.9;AC069257.9;AC069257.9;AC069257.9;AC069257.9	1stExon;5'UTR	TSS1500;5'UTR;1stExon;5'UTR;1stExon;1stExon;5'UTR	OpenSea
cg08001684	0.0926964	2.88e-05	0.0435531	chr15	53080740	ONECUT1	ONECUT1;ONECUT1;ONECUT1	Body	3'UTR;TSS200;3'UTR	Island
cg15731056	0.0926399	3.46e-05	0.0476768	chr12	64784483	C12orf56;C12orf56	C12orf56;RPS11P6;C12orf56;C12orf56;RPS11P6;RPS11P6	TSS200;TSS200	TSS200;TSS200;TSS200;TSS200;5'UTR;5'UTR	Island
cg11800832	0.0922131	2.84e-05	0.0434934	chr19	40732305	CNTD2	CNTD2;CNTD2;CNTD2	1stExon	TSS1500;1stExon;1stExon	Island
cg14802247	0.0920717	2.84e-05	0.0434934	chr1	153508741	S100A6	S100A6;S100A6;S100A6;S100A6	TSS200	TSS1500;TSS200;TSS200;TSS200	Island
cg08154107	0.0920608	1.05e-05	0.0292577	chr3	183994073	ECE2;ECE2;ECE2;ECE2	ECE2;ECE2;ECE2;ECE2	Body;Body;Body;Body	TSS1500;TSS1500;5'UTR;5'UTR	Island
cg03035213	0.0920465	1.06e-06	0.0106654	chr16	88497077	ZNF469	ZNF469	Body	1stExon	Island
cg23246911	0.0919229	3.19e-05	0.0457766	chr17	154671	RPH3AL	RPH3AL;RPH3AL	Body	3'UTR;3'UTR	N_Shelf
cg00920139	0.0919006	1.56e-07	0.00536115	chr8	22455473	PDLIM2	PDLIM2	3'UTR	3'UTR	N_Shore
cg00849713	0.0917643	2.27e-05	0.0395966	chr6	166267744		RP11-252P19.3		3'UTR	Island
cg18089426	0.091726	9.68e-06	0.0283798	chr14	101175970					Island
cg09481404	0.0915758	6.67e-06	0.0235627	chr15	53087316					Island
cg02874031	0.091084	2.17e-05	0.038967	chr12	106988340	RFX4	RFX4;RFX4	Body	5'UTR;5'UTR	OpenSea
cg11722376	0.0910032	1.15e-06	0.0110219	chr2	130691882	LOC389033	AC079776.2;AC079776.2;AC079776.3	Body	3'UTR;1stExon;5'UTR	Island
cg01064265	0.0909805	5.35e-06	0.0224017	chr16	55363058	IRX6	RP11-26L20.3	Body	3'UTR	Island
cg06334119	0.0909627	6.14e-06	0.0231626	chr10	119494556		RP11-328K15.1		TSS1500	Island
cg25291526	0.0908721	1.27e-05	0.0316529	chr3	69435390	FRMD4B;FRMD4B	FRMD4B;FRMD4B;FRMD4B;FRMD4B;FRMD4B;FRMD4B;FRMD4B;FRMD4B;FRMD4B;FRMD4B	1stExon;5'UTR	5'UTR;1stExon;1stExon;TSS200;TSS200;TSS1500;3'UTR;5'UTR;5'UTR;3'UTR	Island
cg16276063	0.0907589	1.45e-06	0.0115726	chr3	181421703	SOX2OT	SOX2-OT;SOX2-OT;SOX2-OT;SOX2-OT;SOX2-OT;SOX2-OT;SOX2-OT;SOX2-OT;SOX2-OT;SOX2-OT	Body	5'UTR;5'UTR;5'UTR;5'UTR;5'UTR;5'UTR;5'UTR;5'UTR;5'UTR;5'UTR	OpenSea
cg00012701	0.0907182	7.7e-07	0.0102222	chr6	30434338					Island
cg03187487	0.0906599	8.32e-06	0.0257931	chr4	3726701					OpenSea
cg17585615	0.0905192	5.76e-06	0.0225856	chr21	46128908	C21orf29		Body		N_Shore
cg05290820	0.0904988	2.67e-07	0.0074884	chr9	137392877					N_Shore
cg15621508	0.0904511	2.21e-05	0.0393924	chr9	138628332	KCNT1;KCNT1	KCNT1;KCNT1;KCNT1	Body;Body	TSS200;TSS200;TSS200	Island
cg02198701	0.0901137	1.7e-05	0.0355707	chr16	55364614	IRX6	IRX6;RP11-26L20.3	3'UTR	3'UTR;3'UTR	N_Shore
cg07251711	0.0900437	3.81e-06	0.0185403	chr10	134600919	NKX6-2	NKX6-2	TSS1500	TSS1500	Island
cg18073906	0.0899003	1.85e-05	0.036784	chr3	122641029	SEMA5B		Body		Island
cg15597364	0.0898064	2.89e-05	0.0435985	chr1	22919937	EPHA8	EPHA8	Body	ExonBnd	Island
cg10938046	0.0897215	2e-05	0.0374972	chr6	43969577	C6orf223	C6orf223;C6orf223;RP5-1120P11.1	Body	5'UTR;5'UTR;3'UTR	N_Shore
cg01572989	0.08961	1.99e-06	0.0134603	chr8	144484296					OpenSea
cg18984724	0.0892703	3.9e-06	0.0185403	chr2	220299604	SPEG	SPEG;SPEG;SPEG	TSS200	TSS200;5'UTR;1stExon	Island
cg01269718	0.0886978	1.56e-06	0.0121998	chr18	13869025					Island
cg11192541	0.0885953	2.62e-05	0.0421771	chr6	30434109					Island
cg23054321	0.0885685	6.28e-06	0.0231626	chr19	2289682					N_Shore
cg26860935	0.0884842	4.02e-06	0.0189931	chr4	1407989					Island
cg23573129	0.0882242	1.81e-05	0.0364158	chr22	19751148	TBX1;TBX1;TBX1	TBX1;TBX1	Body;Body;Body	5'UTR;TSS1500	N_Shore
cg14128735	0.0881573	1.61e-05	0.0348091	chr11	44324976	ALX4		Body		Island
cg16762841	0.0880236	3.76e-06	0.0185403	chr13	100646453					N_Shelf
cg02478907	0.0878646	2.46e-05	0.0411202	chr8	143545940	BAI1	BAI1	1stExon	1stExon	Island
cg01817364	0.0878448	6.85e-06	0.0238665	chr5	43037411		CTD-2201E18.3		3'UTR	Island
cg19363466	0.0877344	3.1e-05	0.045404	chr19	59074265	MZF1;MZF1;LOC100131691		Body;Body;Body		Island
cg26707709	0.0870293	1e-05	0.0283847	chr2	241975756	SNED1	SNED1;SNED1;SNED1;AC005237.4	Body	5'UTR;TSS1500;TSS1500;3'UTR	Island
cg11631644	0.0868298	1.76e-05	0.0360182	chr21	46131923	C21orf29	TSPEAR;TSPEAR	TSS1500	TSS1500;TSS1500	S_Shelf
cg13709982	0.0867613	4.74e-06	0.0208324	chr9	136567739	SARDH;SARDH	SARDH	Body;Body	5'UTR	Island
cg27142536	0.0865248	1.19e-05	0.0308792	chr11	20618198					Island
cg13518012	0.0863896	2.11e-05	0.0386752	chr2	239072525	FAM132B	FAM132B;FAM132B;FAM132B;AC016757.1;FAM132B;FAM132B	Body	5'UTR;TSS1500;1stExon;TSS200;TSS200;5'UTR	Island
cg09772792	0.0863541	1.58e-05	0.0345611	chr16	55366021		RP11-26L20.4;RP11-26L20.3		TSS1500;3'UTR	Island
cg06374962	0.0863459	2.84e-05	0.0434934	chr4	111531926		RP11-380D23.2;RP11-380D23.2		3'UTR;3'UTR	N_Shore
cg13861122	0.0862687	3.8e-06	0.0185403	chr9	91849710					OpenSea
cg07834249	0.0862014	6.23e-06	0.0231626	chr5	495271	SLC9A3		Body		Island
cg20813996	0.0861947	2.95e-05	0.0441593	chr6	166422741					S_Shore
cg04030615	0.0859239	6.06e-07	0.00962377	chr1	229569902	ACTA1	ACTA1;ACTA1;ACTA1	TSS200	TSS1500;TSS200;TSS200	Island
cg12280199	0.085911	2.14e-06	0.0136273	chr12	113913196	LHX5-AS1	RP11-82C23.2	Body	5'UTR	N_Shore
cg06015218	0.0858825	1.49e-06	0.0117153	chr6	146350434	GRM1;GRM1	GRM1;GRM1;GRM1;GRM1;GRM1;GRM1;GRM1	5'UTR;5'UTR	5'UTR;5'UTR;5'UTR;1stExon;TSS200;5'UTR;5'UTR	N_Shore
cg01459807	0.0858689	1.28e-05	0.0316529	chr19	2290107	LINGO3		Body		Island
cg11557618	0.085749	1.39e-05	0.0328419	chr2	172974138		AC104801.1		5'UTR	S_Shore
cg10956857	0.0857475	5.73e-06	0.0225856	chr1	3308549	PRDM16;PRDM16		Body;Body		N_Shore
cg12061357	0.0857137	8.21e-06	0.0257931	chr21	46131601	C21orf29	TSPEAR;TSPEAR	TSS200	TSS200;TSS200	S_Shore
cg05324194	0.0856128	9.2e-06	0.0273684	chr16	55365444		RP11-26L20.4;RP11-26L20.3		TSS1500;3'UTR	Island
cg17518215	0.0855201	2.98e-06	0.0163271	chr2	172973241		AC104801.1		5'UTR	Island
cg06634914	0.0851655	3.2e-05	0.0457766	chr12	30354611		RP11-776A13.1		5'UTR	Island
cg01057741	0.0851204	3.32e-08	0.00358573	chr20	61639324	BHLHE23;LOC63930	BHLHE23	TSS1500;TSS1500	TSS1500	S_Shore
cg03689129	0.0848246	4.46e-07	0.00865074	chr20	61053355					S_Shore
cg06275859	0.0847598	6.58e-06	0.0235627	chr4	1407694					Island
cg04048259	0.0846608	2.93e-05	0.044157	chr20	57875346	EDN3;EDN3;EDN3;EDN3	EDN3;EDN3;EDN3;EDN3;EDN3	TSS200;TSS200;TSS200;TSS200	TSS1500;TSS1500;TSS200;TSS200;TSS200	Island
cg15392827	0.0846072	3.61e-05	0.048678	chr12	52546122					Island
cg21115864	0.0844376	1.1e-07	0.00478978	chr14	105521894	GPR132	GPR132;GPR132;GPR132;GPR132;GPR132	5'UTR	1stExon;5'UTR;5'UTR;3'UTR;5'UTR	OpenSea
cg12462705	0.0842059	1.29e-06	0.011272	chr5	172656581					S_Shore
cg09690040	0.0841543	7.96e-06	0.0254079	chr3	126569599	CHCHD6	CHCHD6;CHCHD6	Body	5'UTR;3'UTR	OpenSea
cg06058576	0.0841301	5.7e-06	0.0225856	chr5	506472	SLC9A3		Body		Island
cg18911395	0.0840646	1.28e-05	0.0316529	chr12	113907122	LHX5		Body		N_Shore
cg01155039	0.0840404	2.37e-05	0.0403577	chr14	103389814	AMN	AMN;AMN	Body	1stExon;5'UTR	Island
cg24460126	0.0840347	1.82e-05	0.0365314	chr1	179713828	FAM163A	FAM163A	5'UTR	5'UTR	Island
cg11079129	0.0840056	2.28e-05	0.0396743	chr5	172669916					N_Shore
cg22326227	0.0839764	1.13e-05	0.0303276	chr4	3726292					OpenSea
cg13011928	0.0839597	5.51e-06	0.0225856	chr6	10399281	TFAP2A;TFAP2A;TFAP2A	TFAP2A;TFAP2A;TFAP2A	Body;Body;Body	3'UTR;3'UTR;3'UTR	S_Shore
cg26667946	0.0838453	5.71e-06	0.0225856	chr13	46425874	SIAH3	SIAH3;SIAH3	TSS200	TSS200;TSS200	OpenSea
cg03490331	0.0838294	9.92e-07	0.0105661	chr5	172672817					Island
cg07717632	0.0836011	2.34e-05	0.0402263	chr9	140172631	C9orf167	C9orf167	5'UTR	5'UTR	Island
cg04082016	0.0832753	3.6e-05	0.048678	chr2	20871401		GDF7		3'UTR	S_Shore
cg22757101	0.0830944	1.58e-05	0.0345611	chr19	3607136	TBXA2R;TBXA2R	TBXA2R	TSS1500;TSS1500	TSS1500	Island
cg14951136	0.0830824	3.12e-05	0.0454909	chr12	124874007	NCOR2;NCOR2	NCOR2	Body;Body	TSS1500	Island
cg27170141	0.0830121	2.67e-05	0.0422632	chr1	10711044	CASZ1;CASZ1	CASZ1;CASZ1	Body;Body	3'UTR;1stExon	N_Shelf
cg24438644	0.0827416	1.43e-05	0.0332883	chr8	37823996	ADRB3;ADRB3	ADRB3;ADRB3;ADRB3	1stExon;5'UTR	1stExon;TSS1500;5'UTR	Island
cg04834436	0.0824582	6.66e-06	0.0235627	chr16	55362754	IRX6	RP11-26L20.3	Body	3'UTR	Island
cg19411738	0.0822604	2.53e-05	0.0413065	chr10	13481909	BEND7	BEND7	Body	3'UTR	OpenSea
cg04165291	0.0822587	3.59e-05	0.0486393	chr2	172973127	DLX2-AS1	AC104801.1	Body	5'UTR	Island
cg10068045	0.0821599	2.33e-05	0.0402263	chr19	2291785	LINGO3	LINGO3	5'UTR	5'UTR	Island
cg24700485	0.0821245	7.89e-06	0.0252996	chr15	53090546					S_Shelf
cg14361409	0.082112	9.87e-06	0.0283798	chr14	104584098					Island
cg06376715	0.0819355	1.37e-05	0.0327603	chr1	3634918	TP73;TP73;TP73;TP73		Body;Body;Body;Body		Island
cg25602536	0.0819259	5.41e-06	0.0224017	chr2	8816608		AC011747.7;AC011747.7;AC011747.7		TSS1500;3'UTR;3'UTR	Island
cg17648210	0.0818861	2.81e-05	0.0434608	chr21	46352817		ITGB2;C21orf67		TSS1500;3'UTR	Island
cg21239079	0.0818522	1.76e-05	0.0360182	chr2	242003549	SNED1;SNED1	SNED1;AC005237.4;SNED1	ExonBnd;Body	ExonBnd;TSS200;5'UTR	N_Shore
cg06692929	0.0816426	4.64e-06	0.0206322	chr17	80274000	CD7		Body		N_Shelf
cg16105461	0.0815758	1.61e-06	0.0122466	chr11	61485853	DAGLA	DAGLA;DAGLA	5'UTR	5'UTR;5'UTR	N_Shelf
cg04299389	0.0815231	2.12e-05	0.0386881	chr20	25129296	LOC284798;LOC284798;LOC284798	RP4-738P15.1;RP4-738P15.1;RP4-738P15.1;RP4-738P15.1;RP4-738P15.1	Body;TSS1500;Body	3'UTR;3'UTR;3'UTR;TSS1500;1stExon	Island
cg19998368	0.0813378	3.23e-05	0.0457977	chr12	64784252	C12orf56;C12orf56	RPS11P6;C12orf56;C12orf56;C12orf56;RPS11P6;RPS11P6	1stExon;1stExon	TSS1500;1stExon;1stExon;1stExon;5'UTR;5'UTR	Island
cg03454775	0.0811757	4.68e-06	0.0206812	chr8	2012595	MYOM2	MYOM2	Body	5'UTR	OpenSea
cg12668523	0.0811157	1.38e-05	0.0327603	chr21	46851112	COL18A1		Body		S_Shore
cg00064261	0.0809771	1.45e-05	0.0333416	chr1	229570057	ACTA1	ACTA1;ACTA1;ACTA1	TSS1500	TSS1500;TSS1500;TSS1500	Island
cg03314029	0.0809615	8.41e-06	0.0257931	chr16	88496788	ZNF469	ZNF469;ZNF469	1stExon	1stExon;1stExon	Island
cg23325963	0.0808588	7.72e-06	0.0249632	chr2	45160093		RP11-89K21.1;RP11-89K21.1;RP11-89K21.1;RP11-89K21.1		3'UTR;3'UTR;3'UTR;3'UTR	Island
cg00408773	0.0808277	1.7e-06	0.0126326	chr1	47689193	TAL1	TAL1	Body	3'UTR	N_Shore
cg21775965	0.0808235	7.7e-06	0.0249632	chr21	26745292					OpenSea
cg14080434	0.0806682	1.68e-05	0.0354004	chr12	113905682	LHX5		Body		Island
cg02923264	0.0803257	1.24e-05	0.0313535	chr22	30901647	SEC14L4;SEC14L4;SEC14L4;SEC14L4	SEC14L4;SEC14L4;SEC14L4;SEC14L4;SEC14L4;SEC14L4;SEC14L4;MTMR3	1stExon;5'UTR;1stExon;5'UTR	1stExon;1stExon;5'UTR;5'UTR;TSS200;5'UTR;5'UTR;5'UTR	Island
cg21667367	0.0803219	1.4e-06	0.0113784	chr2	172974217		AC104801.1		5'UTR	S_Shore
cg21461300	0.0801596	1.02e-05	0.0285689	chr13	114830702	RASA3		Body		OpenSea
cg17255397	0.080123	5.05e-06	0.021959	chr5	170764118					OpenSea
cg10612128	0.0801141	1.46e-05	0.0334284	chr2	220942540					OpenSea
cg00453938	0.0800896	2.59e-05	0.0417515	chr20	39320532					N_Shore
cg24549659	0.0800266	8.62e-06	0.026294	chr4	187219643		RP11-215A19.1		3'UTR	Island
cg26805720	0.0799823	3.74e-05	0.0499756	chr5	1725285		CTD-2587M23.1		5'UTR	Island
cg00094898	0.0797264	2.95e-05	0.0441593	chr16	55365950		RP11-26L20.4;RP11-26L20.3		TSS1500;3'UTR	Island
cg00378510	0.0794832	1.31e-05	0.0321714	chr19	2291020	LINGO3		Body		Island
cg09279512	0.0794609	9.81e-06	0.0283798	chr1	201252510	PKP1;PKP1	PKP1;PKP1	TSS200;TSS200	TSS1500;TSS200	Island
cg18298920	0.0792568	1.93e-05	0.0368966	chr5	3607033					Island
cg10421979	0.0787377	5.17e-06	0.0222382	chr17	48546321	CHAD;ACSF2	ACSF2;CHAD;CHAD;ACSF2;ACSF2;ACSF2;ACSF2;ACSF2;CHAD;ACSF2;ACSF2;ACSF2;ACSF2	TSS200;Body	TSS1500;5'UTR;TSS200;3'UTR;5'UTR;5'UTR;5'UTR;5'UTR;1stExon;5'UTR;5'UTR;5'UTR;TSS1500	Island
cg03214697	0.0787146	3.49e-05	0.0476768	chr22	30901532	SEC14L4;SEC14L4	SEC14L4;SEC14L4;MTMR3	Body;Body	5'UTR;5'UTR;5'UTR	Island
cg06522681	0.0786975	6.15e-06	0.0231626	chr19	15121596	CCDC105;CCDC105	SLC1A6;CCDC105;CCDC105	5'UTR;1stExon	TSS200;5'UTR;1stExon	Island
cg19815917	0.0784157	3.02e-05	0.044654	chr7	73553081					OpenSea
cg21803959	0.0782053	1.14e-06	0.0110219	chr8	144503255		MAFA		3'UTR	N_Shore
cg03427058	0.0780594	9.3e-07	0.0103426	chr1	1565025	MIB2;MIB2;MIB2;MIB2;MIB2;MIB2	MIB2;MIB2;MIB2;MIB2;MIB2;MIB2;MIB2;MIB2;MIB2;MIB2	Body;Body;Body;Body;Body;Body	3'UTR;3'UTR;5'UTR;5'UTR;1stExon;5'UTR;3'UTR;ExonBnd;5'UTR;5'UTR	Island
cg12825773	0.0780235	2.09e-05	0.0386752	chr5	172662463	NKX2-5;NKX2-5;NKX2-5	NKX2-5;NKX2-5;NKX2-5;NKX2-5	TSS200;TSS200;TSS200	TSS200;TSS200;TSS200;TSS1500	N_Shore
cg04052996	0.0779963	1.92e-05	0.0368757	chr12	124873678	NCOR2;NCOR2;NCOR2	NCOR2	Body;Body;Body	TSS1500	Island
cg15848095	0.0779912	2.58e-05	0.0416344	chr4	38426028		RP11-83C7.2		3'UTR	OpenSea
cg20145831	0.0772492	2.73e-05	0.042806	chr2	45180381		AC012354.6		TSS1500	Island
cg03014622	0.077065	3.39e-05	0.0471355	chr22	30901707	SEC14L4;SEC14L4	SEC14L4;SEC14L4;SEC14L4;MTMR3	TSS200;TSS200	TSS200;TSS200;TSS200;5'UTR	Island
cg18232772	0.077033	1.78e-05	0.0360182	chr22	50165512					Island
cg05473677	0.0766762	9.23e-06	0.0273684	chr3	195943713	OSTalpha	AC069257.9;AC069257.9	Body	TSS1500;5'UTR	OpenSea
cg08641866	0.0765389	2.5e-05	0.0411202	chr1	1141790	TNFRSF18;TNFRSF18;TNFRSF18	TNFRSF18;TNFRSF18;TNFRSF18	1stExon;1stExon;1stExon	TSS1500;1stExon;1stExon	Island
cg18652367	0.0765365	6.76e-06	0.0236624	chr5	180017689	SCGB3A1	SCGB3A1;SCGB3A1	Body	3'UTR;1stExon	Island
cg27025731	0.0765219	2.56e-05	0.04154	chr1	10711262	CASZ1;CASZ1	CASZ1	Body;Body	TSS200	N_Shelf
cg04203646	0.0764019	1.57e-05	0.0345611	chr19	1467008	APC2		Body		Island
cg16204357	0.0762698	3.46e-05	0.0476768	chr14	101923155		RP11-1029J19.2		5'UTR	N_Shore
cg14535980	0.0759523	3.34e-05	0.0466722	chr2	106681937	C2orf40	C2orf40;C2orf40;C2orf40;C2orf40;C2orf40	TSS200	5'UTR;5'UTR;5'UTR;TSS1500;TSS200	N_Shore
cg11857646	0.0758473	2.1e-05	0.0386752	chr7	150644631	KCNH2;KCNH2		Body;Body		Island
cg11362010	0.0758151	2.99e-05	0.0445516	chr3	181442713	SOX2OT	SOX2-OT;SOX2-OT;SOX2-OT;SOX2-OT;SOX2-OT;SOX2-OT;SOX2-OT;SOX2-OT;SOX2-OT	Body	5'UTR;5'UTR;5'UTR;5'UTR;5'UTR;5'UTR;5'UTR;5'UTR;5'UTR	N_Shore
cg01783662	0.0756053	2.94e-05	0.044157	chr3	181442676	SOX2OT	SOX2-OT;SOX2-OT;SOX2-OT;SOX2-OT;SOX2-OT;SOX2-OT;SOX2-OT;SOX2-OT;SOX2-OT	Body	5'UTR;5'UTR;5'UTR;5'UTR;5'UTR;5'UTR;5'UTR;5'UTR;5'UTR	N_Shore
cg09530368	0.0755444	4.61e-06	0.0206322	chr19	40732113	CNTD2	CNTD2	Body	TSS1500	Island
cg25789916	0.0754352	2.11e-05	0.0386752	chr15	74427239	ISLR2;ISLR2;ISLR2;ISLR2	ISLR2	Body;Body;Body;Body	5'UTR	Island
cg14470398	0.075292	1.19e-05	0.0308792	chr4	657536	PDE6B;PDE6B;PDE6B	PDE6B;PDE6B;PDE6B;PDE6B	Body;Body;Body	TSS1500;TSS200;1stExon;5'UTR	Island
cg17008318	0.0751854	2.76e-05	0.0431602	chr14	101175123					N_Shore
cg20025656	0.0751584	4.05e-07	0.00865074	chr1	229570230	ACTA1	ACTA1;ACTA1;ACTA1	TSS1500	TSS1500;TSS1500;TSS1500	Island
cg01273232	0.0751053	2.66e-05	0.0422632	chr15	93652756					Island
cg08164006	0.0748291	2.16e-05	0.0389049	chr9	139086145					Island
cg02614024	0.0746467	1.16e-05	0.0307386	chr15	93652766					Island
cg04887807	0.0745153	3.84e-06	0.0185403	chr4	5021311	CYTL1	CYTL1;CYTL1;CYTL1	TSS200	TSS200;TSS200;TSS200	Island
cg04807108	0.0744822	9.8e-06	0.0283798	chr15	78697933					OpenSea
cg03684807	0.0744356	3.56e-06	0.0184079	chr22	46457384		RP4-695O20__B.10		5'UTR	Island
cg00713567	0.0742228	1.82e-05	0.0365314	chr8	143545949	BAI1	BAI1	1stExon	1stExon	Island
cg00510598	0.0742136	3.22e-05	0.0457766	chr16	55364229	IRX6	IRX6;RP11-26L20.3	3'UTR	3'UTR;3'UTR	N_Shore
cg03123201	0.0741596	1.66e-05	0.0352315	chr5	3600366	IRX1;IRX1	CTD-2012M11.3;IRX1	Body;ExonBnd	TSS200;ExonBnd	Island
cg13013644	0.0740933	1.78e-05	0.0360554	chr5	502571	SLC9A3		Body		S_Shore
cg06065549	0.0740043	1.3e-06	0.011272	chr20	57427443	GNAS;GNAS;GNAS;GNASAS	GNAS-AS1;GNAS;GNAS;GNAS;GNAS;GNAS;GNAS;GNAS;GNAS;GNAS;GNAS;GNAS;GNAS;GNAS	TSS1500;TSS1500;3'UTR;TSS1500	TSS1500;TSS1500;TSS1500;3'UTR;3'UTR;3'UTR;3'UTR;5'UTR;5'UTR;5'UTR;5'UTR;5'UTR;5'UTR;5'UTR	N_Shore
cg09813610	0.0739326	4.45e-08	0.00420885	chr5	3601357	IRX1	CTD-2012M11.3;IRX1	3'UTR	TSS1500;3'UTR	Island
cg15328414	0.0739198	1.23e-05	0.0313348	chr11	120083351	OAF	OAF;OAF	Body	TSS1500;5'UTR	S_Shore
cg14221766	0.0736326	1.47e-05	0.0334284	chr9	36818572					OpenSea
cg06130322	0.0734371	7.39e-06	0.0246175	chr12	129103970	TMEM132C		Body		OpenSea
cg04875128	0.0733417	1.04e-06	0.0106654	chr15	31775895	OTUD7A		Body		Island
cg07503630	0.0733023	1.01e-05	0.0283847	chr2	233351564	ECEL1	ECEL1;ECEL1;ECEL1	5'UTR	3'UTR;5'UTR;TSS1500	Island
cg12252135	0.0731844	2.43e-05	0.0410222	chr17	79503877	FSCN2;FSCN2	FSCN2	Body;Body	5'UTR	Island
cg14300823	0.0730906	1.5e-05	0.0337946	chr9	139088542	LHX3;LHX3	LHX3;LHX3	3'UTR;3'UTR	3'UTR;3'UTR	N_Shore
cg06647818	0.0729957	6.06e-06	0.0231626	chr22	32601342	RFPL2	RFPL2;RP1-90G24.10	TSS1500	TSS1500;5'UTR	OpenSea
cg13364038	0.0727761	1.96e-05	0.0371689	chr14	101925279					Island
cg23032661	0.0727683	7.48e-06	0.0248181	chr22	19710386	SEPT5;SEPT5-GP1BB;SEPT5-GP1BB;GP1BB;SEPT5	SEPT5;SEPT5;SEPT5;GP1BB;SEPT5;GP1BB;SEPT5;SEPT5;SEPT5	3'UTR;Body;Body;TSS1500;3'UTR	3'UTR;3'UTR;3'UTR;TSS200;5'UTR;TSS1500;3'UTR;3'UTR;3'UTR	Island
cg21869609	0.0727391	1.64e-05	0.0351429	chr19	2291613	LINGO3		Body		Island
cg19951244	0.0724139	2.78e-05	0.0433201	chr5	172672766					Island
cg12311882	0.072239	1.42e-05	0.0331858	chr3	127634457		KBTBD12;KBTBD12;KBTBD12		5'UTR;5'UTR;5'UTR	Island
cg02948624	0.0721383	1.5e-05	0.0337946	chr22	19743759	TBX1;TBX1;TBX1	TBX1	TSS1500;TSS1500;TSS1500	TSS1500	Island
cg09026360	0.0719848	3.16e-05	0.0456707	chr3	46742703	TMIE	TMIE	TSS200	TSS200	N_Shore
cg02852670	0.0719813	9.91e-06	0.0283798	chr14	20903410	KLHL33	KLHL33	5'UTR	5'UTR	Island
cg21737698	0.0719185	1.83e-05	0.0366651	chr7	150644554	KCNH2;KCNH2		Body;Body		Island
cg26994225	0.0717322	2.19e-05	0.0390996	chr2	119616769					Island
cg00522018	0.0713913	3.14e-05	0.0454909	chr9	139091378	LHX3;LHX3		Body;Body		Island
cg02247155	0.0712586	1.8e-06	0.0128844	chr10	44788157	C10orf142	RP11-20J15.3	TSS200	3'UTR	N_Shore
cg23699414	0.071185	8.7e-06	0.0263293	chr5	3601762		CTD-2012M11.3		TSS1500	Island
cg10998631	0.0710521	4.25e-06	0.0196024	chr10	134331816		RP11-432J24.5		TSS200	OpenSea
cg01517740	0.0709065	1.96e-05	0.0371689	chr8	65291990		RP11-32K4.2;RP11-32K4.2		5'UTR;3'UTR	S_Shore
cg19635505	0.0706659	3.27e-05	0.0461777	chr14	20903555	KLHL33	KLHL33	5'UTR	5'UTR	Island
cg15282417	0.0705271	5.41e-06	0.0224017	chr9	129245246	FAM125B	FAM125B	Body	5'UTR	Island
cg03417731	0.0704717	1.57e-05	0.0345611	chr21	15588372	RBM11	RBM11;RBM11;RBM11;RBM11;RBM11	TSS200	TSS200;TSS200;TSS200;TSS200;TSS200	N_Shore
cg00720629	0.0703901	1.12e-05	0.0302661	chr22	19752228	TBX1;TBX1;TBX1	TBX1	Body;Body;Body	TSS1500	N_Shore
cg03992149	0.0702561	6.23e-06	0.0231626	chr16	55361816	IRX6	IRX6;RP11-26L20.3	Body	ExonBnd;3'UTR	N_Shore
cg22152328	0.0701825	2.82e-05	0.0434934	chr21	42798386	MX1;MX1	MX1;MX1;MX1;MX1;MX1;MX1;MX1;MX1;MX1;MX1;MX1;MX1;TMPRSS3	5'UTR;5'UTR	5'UTR;5'UTR;5'UTR;5'UTR;5'UTR;5'UTR;5'UTR;1stExon;5'UTR;5'UTR;5'UTR;5'UTR;3'UTR	Island
cg05452881	0.0700818	3.09e-05	0.0453191	chr8	22017669		SFTPC;SFTPC		TSS1500;5'UTR	S_Shelf
cg03689324	0.0699981	2.65e-06	0.0153837	chr15	74426925	ISLR2;ISLR2;ISLR2;ISLR2	ISLR2	Body;Body;Body;Body	5'UTR	Island
cg20547407	0.0698044	1.66e-05	0.0352315	chr7	155255369	EN2		Body		S_Shore
cg07592723	0.0696584	5.69e-07	0.00956758	chr16	55365146		RP11-26L20.4;RP11-26L20.3		TSS1500;3'UTR	Island
cg20678082	0.0695601	9.26e-07	0.0103426	chr1	168356591					OpenSea
cg11209832	0.0694899	9.89e-06	0.0283798	chr3	147098395					OpenSea
cg10785505	0.0694648	1.94e-05	0.0370235	chr6	167070428	RPS6KA2	RPS6KA2	Body	5'UTR	OpenSea
cg09061632	0.0693998	2.49e-05	0.0411202	chr14	101923621					Island
cg12698628	0.0693409	1.82e-06	0.0128844	chr17	46802740	HOXB13	HOXB-AS5;HOXB13	3'UTR	5'UTR;3'UTR	N_Shore
cg13964104	0.0691473	2.65e-06	0.0153837	chr1	66820623	PDE4B;PDE4B;PDE4B;PDE4B;PDE4B;PDE4B;PDE4B	PDE4B	Body;Body;Body;Body;Body;Body;Body	TSS200	OpenSea
cg15650509	0.0690541	2.06e-06	0.0134751	chr2	237476609		CXCR7		5'UTR	Island
cg22577136	0.0686699	8.91e-06	0.0268387	chr1	206644165	IKBKE	IKBKE;IKBKE;IKBKE;IKBKE;IKBKE;IKBKE	5'UTR	5'UTR;5'UTR;5'UTR;5'UTR;5'UTR;5'UTR	OpenSea
cg05976800	0.0686281	7.59e-06	0.0249632	chr5	172664995					N_Shore
cg13242000	0.0684177	1.5e-05	0.0338065	chr15	74426086	ISLR2;ISLR2;ISLR2;ISLR2	ISLR2	Body;Body;Body;Body	5'UTR	Island
cg22566355	0.0683	3.48e-05	0.0476768	chr12	49943340	KCNH3		Body		Island
cg11239946	0.0679755	3.16e-05	0.0456707	chr9	123605381	PSMD5;PSMD5;PSMD5-AS1	RP11-27I1.2;PSMD5;PSMD5;PSMD5;PSMD5;RP11-27I1.2;RP11-27I1.2	TSS200;TSS200;Body	TSS1500;TSS200;TSS200;TSS200;TSS1500;1stExon;5'UTR	Island
cg12334869	0.0675423	2.1e-05	0.0386752	chr3	147138493	LOC440982	ZIC1;ZIC1	TSS1500	TSS1500;5'UTR	S_Shore
cg02371916	0.0673281	2.49e-05	0.0411202	chr13	113623379	MCF2L-AS1;MCF2L	MCF2L;MCF2L-AS1	TSS1500;TSS200	TSS200;TSS1500	Island
cg01559770	0.0670723	2.46e-05	0.0411202	chr7	150644459	KCNH2;KCNH2		Body;Body		Island
cg18546689	0.0667907	1.85e-05	0.036799	chr13	43148295	TNFSF11;TNFSF11;TNFSF11	TNFSF11;TNFSF11;TNFSF11;TNFSF11;TNFSF11;TNFSF11;TNFSF11	1stExon;5'UTR;5'UTR	5'UTR;TSS200;5'UTR;1stExon;1stExon;5'UTR;5'UTR	Island
cg12192408	0.0667834	2.08e-05	0.0386631	chr19	1325348		MUM1		5'UTR	Island
cg04557383	0.0666581	4.39e-07	0.00865074	chr16	56703568	MT1H	MT1H;MT1H	TSS200	TSS200;TSS200	Island
cg05726109	0.0664328	1.44e-05	0.0332883	chr22	19709755	SEPT5;GP1BB	SEPT5;SEPT5;SEPT5;GP1BB;GP1BB;SEPT5	Body;TSS1500	ExonBnd;5'UTR;3'UTR;TSS1500;TSS1500;3'UTR	Island
cg24113973	0.0661407	2.86e-05	0.0434934	chr12	114889042					S_Shelf
cg22097768	0.0654026	3.05e-05	0.0448467	chr17	61615913	KCNH6;KCNH6		Body;Body		Island
cg25654705	0.0653681	3.22e-05	0.0457766	chr4	174424942					N_Shelf
cg08690634	0.0650724	2.36e-05	0.0402333	chr7	158785469					Island
cg01411823	0.065007	3.62e-05	0.0486805	chr13	31480225	C13orf33	C13orf33;C13orf33	TSS200	TSS1500;TSS200	N_Shore
cg14680921	0.0649595	2.8e-05	0.0434608	chr10	134332442		RP11-432J24.5		TSS1500	OpenSea
cg17701373	0.0649266	1.09e-05	0.0296729	chr7	94285343	SGCE;PEG10;SGCE;PEG10;SGCE	PEG10;PEG10;SGCE;SGCE;SGCE;SGCE;SGCE;SGCE;SGCE	1stExon;TSS1500;1stExon;TSS1500;1stExon	TSS1500;TSS1500;1stExon;1stExon;1stExon;1stExon;1stExon;1stExon;1stExon	Island
cg20509869	0.0648049	1.18e-05	0.030802	chr2	220375605		AC053503.11		3'UTR	N_Shelf
cg01776188	0.0647127	2.32e-05	0.0402015	chr5	172664082					Island
cg02852238	0.0644059	3.61e-05	0.048678	chr15	42174934	SPTBN5	SPTBN5	Body	ExonBnd	S_Shore
cg00481644	0.0642333	3.21e-06	0.017074	chr15	89921158	LOC254559	CTD-2335A18.1;CTD-2335A18.1;CTD-2335A18.1;CTD-2335A18.1;CTD-2335A18.1;CTD-2335A18.1;CTD-2335A18.1;CTD-2335A18.1;CTD-2335A18.1;CTD-2335A18.1	TSS200	TSS1500;TSS1500;TSS1500;TSS200;TSS200;TSS200;5'UTR;5'UTR;5'UTR;5'UTR	Island
cg04478428	0.0640048	2.08e-06	0.0134751	chr20	61584072	SLC17A9;SLC17A9	SLC17A9;SLC17A9;SLC17A9;SLC17A9;SLC17A9;SLC17A9;SLC17A9	1stExon;5'UTR	TSS1500;5'UTR;1stExon;1stExon;5'UTR;1stExon;5'UTR	Island
cg10975863	0.0638013	1.67e-05	0.0352982	chr14	68830704	RAD51L1;RAD51L1;RAD51L1	RAD51B;RAD51B;RAD51B;RAD51B;RAD51B;RAD51B;RAD51B;RAD51B;RAD51B;RAD51B	Body;Body;Body	3'UTR;5'UTR;5'UTR;5'UTR;5'UTR;5'UTR;5'UTR;5'UTR;5'UTR;5'UTR	OpenSea
cg11231500	0.0637969	1.34e-05	0.0326892	chr9	140172214	TOR4A	C9orf167;C9orf167	TSS200	1stExon;5'UTR	N_Shore
cg17463149	0.0637095	2.49e-05	0.0411202	chr1	201252453	PKP1;PKP1	PKP1;PKP1	TSS200;TSS200	TSS1500;TSS200	Island
cg11324957	0.0633943	1.22e-05	0.0311519	chr15	53086857					Island
cg10189261	0.0633732	2.67e-05	0.0422632	chr14	101176105					Island
cg06370771	0.0632299	3.21e-05	0.0457766	chr1	18960940	PAX7;PAX7;PAX7		Body;Body;Body		N_Shore
cg21410293	0.0630429	2.26e-05	0.0395966	chr18	46386361	KIAA0427;KIAA0427	CTIF;CTIF	3'UTR;3'UTR	3'UTR;3'UTR	Island
cg18245460	0.063041	1.39e-05	0.0327603	chr6	151646651	AKAP12;AKAP12	AKAP12	TSS200;Body	TSS200	N_Shore
cg18839504	0.0623522	6.74e-07	0.00962377	chr5	172665119					N_Shore
cg05455720	0.062319	2.46e-05	0.0411202	chr8	65291703	MIR124-2	RP11-32K4.2;RP11-32K4.2;MIR124-2	TSS200	5'UTR;3'UTR;TSS200	S_Shore
cg21274025	0.0622598	2.77e-05	0.0432395	chr22	31535981	PLA2G3	PLA2G3	1stExon	1stExon	OpenSea
cg03470180	0.0621878	9.7e-06	0.0283798	chr3	184210101					S_Shore
cg01237757	0.0621294	8.7e-06	0.0263293	chr3	185000667	MAP3K13;MAP3K13;MAP3K13	EHHADH;MAP3K13;MAP3K13;MAP3K13;MAP3K13;MAP3K13	TSS200;TSS200;TSS200	TSS1500;TSS200;TSS200;TSS200;TSS200;TSS200	Island
cg04233193	0.0613982	1.6e-06	0.0122466	chr16	1340362					OpenSea
cg17213402	0.0602052	9.02e-07	0.0103382	chr2	5813650		AC107057.2;AC108025.2		3'UTR;3'UTR	Island
cg00636368	0.060096	9.13e-06	0.0272975	chr3	185000586		MAP3K13;EHHADH;MAP3K13;MAP3K13;MAP3K13;MAP3K13		TSS1500;TSS1500;TSS200;TSS200;TSS200;TSS200	Island
cg00366413	0.0596525	1.73e-05	0.0357574	chr12	7072696	MIR141;MIR200C	MIR141;U47924.27;MIR200C	TSS1500;TSS200	TSS1500;5'UTR;TSS200	OpenSea
cg16099599	0.0594776	3.17e-06	0.016991	chr11	93583650	C11orf90	VSTM5	1stExon	1stExon	Island
cg11259655	0.0594481	2.43e-05	0.0410222	chr20	61058543					OpenSea
cg10148473	0.0593329	2.63e-05	0.0421771	chr12	75601824	KCNC2;KCNC2;KCNC2	KCNC2;KCNC2;KCNC2;KCNC2;KCNC2	5'UTR;5'UTR;5'UTR	5'UTR;5'UTR;5'UTR;5'UTR;TSS200	N_Shore
cg07616374	0.0592291	2.26e-05	0.0395966	chr2	45159663		RP11-89K21.1;RP11-89K21.1;RP11-89K21.1;RP11-89K21.1		3'UTR;3'UTR;3'UTR;3'UTR	N_Shore
cg26289155	0.0591095	6.44e-07	0.00962377	chr17	73546144	LLGL2;LLGL2;LLGL2		Body;Body;Body		OpenSea
cg03199745	0.0590431	1.18e-05	0.030802	chr12	54454445	FLJ12825	RP11-834C11.3	Body	5'UTR	Island
cg03895392	0.0589557	2.26e-05	0.0395966	chr15	74426334	ISLR2;ISLR2;ISLR2;ISLR2	ISLR2	Body;Body;Body;Body	5'UTR	Island
cg19098796	0.0584057	8.19e-06	0.0257931	chr3	183993726	ECE2;ECE2;ECE2;ECE2	ECE2;ECE2;ECE2;ECE2;ECE2;ECE2;ECE2;ECE2	TSS200;Body;TSS200;TSS200	TSS1500;TSS1500;TSS1500;TSS1500;TSS200;TSS200;TSS200;TSS200	N_Shore
cg00412772	0.0581035	2.34e-05	0.0402263	chr19	38794845	YIF1B;YIF1B;C19orf33;YIF1B;YIF1B;YIF1B;YIF1B;YIF1B;C19orf33	YIF1B;YIF1B;C19orf33;C19orf33	3'UTR;3'UTR;1stExon;3'UTR;3'UTR;3'UTR;3'UTR;3'UTR;5'UTR	3'UTR;3'UTR;5'UTR;1stExon	OpenSea
cg06385118	0.0576349	2.31e-05	0.0401012	chr4	144480544	LOC441046	GUSBP5;GUSBP5;GUSBP5	TSS200	TSS1500;TSS1500;TSS200	Island
cg07026433	0.057574	1.99e-05	0.0374972	chr7	129781152		RP11-775D22.2;RP11-775D22.2		TSS1500;TSS1500	Island
cg04557908	0.0573684	1.42e-05	0.0332509	chr1	2144059	FAAP20;FAAP20	AL590822.1;AL590822.1;C1orf86;RP11-181G12.5;C1orf86;RP11-181G12.4	5'UTR;1stExon	3'UTR;1stExon;1stExon;TSS200;3'UTR;3'UTR	N_Shore
cg00286104	0.0572754	2.88e-05	0.0435531	chr17	73583877	MYO15B	MYO15B	TSS1500	TSS1500	Island
cg00499838	0.0568298	3.97e-07	0.00865074	chr20	61148684	C20orf166;C20orf200;C20orf200	C20orf166;C20orf166;C20orf166-AS1;C20orf166-AS1;C20orf166-AS1;C20orf166-AS1;C20orf166-AS1;C20orf166-AS1	5'UTR;1stExon;5'UTR	5'UTR;5'UTR;1stExon;1stExon;1stExon;3'UTR;3'UTR;3'UTR	Island
cg00668303	0.0560587	1.62e-06	0.0122466	chr1	214152709		PROX1-AS1		3'UTR	N_Shore
cg12695506	0.0557847	1.7e-05	0.0355375	chr1	201096354		RP5-894H24.2		TSS200	OpenSea
cg03446244	0.0557488	2.49e-05	0.0411202	chr16	86229872					OpenSea
cg24673771	0.0556589	3.47e-05	0.0476768	chr2	45180267					Island
cg25139229	0.0547597	7.34e-06	0.0245536	chr10	49674458	ARHGAP22	ARHGAP22;ARHGAP22;ARHGAP22	Body	3'UTR;3'UTR;3'UTR	Island
cg06082548	0.0544111	3.74e-05	0.0499756	chr10	134598908	NKX6-2	RP11-288G11.3	Body	TSS1500	Island
cg18285788	0.0540289	3.22e-05	0.0457766	chr7	157475692	PTPRN2;PTPRN2;PTPRN2		Body;Body;Body		N_Shore
cg02909446	0.0533172	1.05e-07	0.00478978	chr10	73849124	SPOCK2;SPOCK2	SPOCK2;SPOCK2;SPOCK2;SPOCK2	TSS1500;TSS1500	TSS1500;TSS1500;TSS1500;TSS1500	S_Shore
cg08418980	0.0529593	1.67e-05	0.0352982	chr5	172665400					Island
cg06593161	0.0525911	6.94e-06	0.0239581	chr15	31316760	TRPM1;TRPM1;TRPM1	TRPM1;RP11-348B17.1	Body;Body;Body	3'UTR;5'UTR	N_Shore
cg07781465	0.0521421	2.85e-05	0.0434934	chr10	134331790		RP11-432J24.5		TSS200	OpenSea
cg14164908	0.0520214	5.69e-06	0.0225856	chr15	65689433	IGDCC4	IGDCC4;IGDCC4	Body	TSS1500;TSS1500	S_Shore
cg14283569	0.0518274	3.49e-05	0.0476768	chr19	51416213					Island
cg02226645	0.0517769	1.74e-05	0.0358437	chr8	65291287	MIR124-2	RP11-32K4.2;RP11-32K4.2;RP11-32K4.2;MIR124-2	TSS1500	5'UTR;3'UTR;3'UTR;TSS1500	S_Shore
cg25960893	0.0515679	2.48e-05	0.0411202	chr3	181441680	SOX2OT	SOX2-OT;SOX2-OT;SOX2-OT;SOX2-OT;SOX2-OT;SOX2-OT;SOX2-OT;SOX2-OT;SOX2-OT	Body	5'UTR;5'UTR;5'UTR;5'UTR;5'UTR;5'UTR;5'UTR;5'UTR;5'UTR	N_Shelf
cg00127894	0.0511851	3.26e-05	0.0461388	chr13	113623639	MCF2L	MCF2L-AS1;MCF2L;MCF2L	Body	TSS1500;5'UTR;1stExon	Island
cg19401111	0.0509663	8.13e-07	0.0102589	chr3	195943345	OSTalpha	AC069257.9;AC069257.9;AC069257.9;AC069257.9	TSS200	TSS200;TSS200;TSS200;TSS1500	OpenSea
cg09415955	0.05057	4.15e-07	0.00865074	chr1	10709885	CASZ1;CASZ1		Body;Body		S_Shore
cg27622679	0.0491745	2.03e-05	0.0379501	chr3	181441978	SOX2OT	SOX2-OT;SOX2-OT;SOX2-OT;SOX2-OT;SOX2-OT;SOX2-OT;SOX2-OT;SOX2-OT;SOX2-OT	Body	5'UTR;5'UTR;5'UTR;5'UTR;5'UTR;5'UTR;5'UTR;5'UTR;5'UTR	N_Shelf
cg16345795	0.0491597	7.6e-06	0.0249632	chr2	8816914		AC011747.7;AC011747.7;AC011747.7		TSS1500;3'UTR;3'UTR	Island
cg06499647	0.0478584	8.54e-08	0.00460464	chr2	106681983	C2orf40	C2orf40;C2orf40;C2orf40;C2orf40;C2orf40	TSS200	5'UTR;5'UTR;5'UTR;TSS1500;TSS200	Island
cg01458062	0.047636	1.17e-05	0.0307491	chr16	681057	WFIKKN1;WFIKKN1	WFIKKN1;WFIKKN1;WFIKKN1	5'UTR;1stExon	5'UTR;5'UTR;1stExon	N_Shore
cg04981088	0.0474155	2.35e-05	0.0402263	chr16	15489614	MPV17L;MPV17L;MPV17L;MPV17L	MPV17L;MPV17L;RP11-1021N1.1;MPV17L;MPV17L	1stExon;5'UTR;1stExon;5'UTR	TSS1500;TSS200;TSS200;5'UTR;1stExon	Island
cg11694262	0.0464919	1.99e-05	0.0374972	chr13	100644657					S_Shore
cg13729210	0.0460978	2.15e-05	0.0389049	chr5	3606561					Island
cg27191852	0.0460525	3.75e-05	0.0499756	chr7	20827982	SP8;SP8	SP8	TSS1500;TSS1500	TSS1500	N_Shelf
cg13563119	0.0457103	3.21e-05	0.0457766	chr7	132003931	PLXNA4		Body		OpenSea
cg06422471	0.0454811	2.5e-05	0.0411202	chr22	51169500	SHANK3		Body		Island
cg04562909	0.0453352	8.24e-06	0.0257931	chr12	114836014	TBX5;TBX5;TBX5;TBX5	TBX5	Body;Body;Body;Body	3'UTR	S_Shore
cg17001566	0.0444363	8.26e-06	0.0257931	chr1	2990490	PRDM16;PRDM16		Body;Body		Island
cg00824806	0.044416	6.34e-06	0.0231626	chr21	46350872		ITGB2		5'UTR	N_Shore
cg17172308	0.0410058	3.33e-05	0.0466722	chr6	168533631					S_Shelf
cg04759376	0.0407169	2.36e-05	0.0402333	chr10	77190437		C10orf11;RP11-399K21.10		TSS1500;3'UTR	N_Shore
cg25402787	0.0396907	1.38e-05	0.0327603	chr15	53084679		ONECUT1		TSS1500	N_Shore
cg26450740	0.0395277	2.06e-05	0.0383283	chr10	134756169	C10orf93	TTC40;TTC40;TTC40;TTC40	TSS200	1stExon;5'UTR;TSS200;TSS200	Island
cg17604407	0.0395105	2e-05	0.0374972	chr5	87564800	TMEM161B	TMEM161B;TMEM161B;TMEM161B;CTC-358I24.1;TMEM161B;TMEM161B;CTC-358I24.1;CTC-358I24.1;CTC-358I24.1;CTC-358I24.1;TMEM161B;TMEM161B;CTC-358I24.1;TMEM161B;CTC-358I24.1;CTC-358I24.1;CTC-358I24.1;CTC-358I24.1;TMEM161B;CTC-358I24.1;CTC-358I24.1	TSS200	TSS200;TSS200;TSS200;TSS200;TSS200;TSS200;TSS200;TSS200;TSS200;TSS200;TSS200;TSS200;TSS200;TSS200;1stExon;5'UTR;1stExon;1stExon;3'UTR;5'UTR;5'UTR	Island
cg05327835	0.0394387	1.6e-05	0.0346467	chr4	996175	IDUA	IDUA;IDUA;IDUA	Body	TSS1500;TSS1500;5'UTR	Island
cg09601505	0.0391967	3.13e-05	0.0454909	chr12	109162445					Island
cg01311360	0.0390498	3.43e-06	0.0179971	chr5	140792558	PCDHGA4;PCDHGA6;PCDHGA9;PCDHGA1;PCDHGA8;PCDHGA5;PCDHGB1;PCDHGB4;PCDHGA3;PCDHGA10;PCDHGA2;PCDHGB6;PCDHGA7;PCDHGB2;PCDHGA10;PCDHGB5;PCDHGB3	PCDHGA10	Body;Body;Body;Body;Body;Body;Body;Body;Body;TSS200;Body;Body;Body;Body;TSS200;Body;Body	TSS200	N_Shore
cg25936177	0.0390129	1.16e-05	0.0307386	chr15	89313056					Island
cg12836959	0.0376423	2.39e-06	0.0145742	chr3	147098568					OpenSea
cg19570545	0.0374482	2.73e-05	0.042806	chr1	201252472	PKP1;PKP1	PKP1;PKP1	TSS200;TSS200	TSS1500;TSS200	Island
cg06183559	0.0372017	1.42e-05	0.0331858	chr13	95357818					Island
cg17683793	0.0366417	3.75e-05	0.0499756	chr1	163173085	RGS5;RGS5;RGS5;LOC101928404;RGS5	RGS5;RGS5;RGS5;RGS5;RGS5;RP11-267N12.1;RP11-267N12.3;RP11-267N12.3;RP11-267N12.3;RP11-267N12.3	TSS200;TSS200;TSS200;Body;5'UTR	TSS1500;TSS1500;TSS1500;TSS200;TSS1500;5'UTR;3'UTR;3'UTR;3'UTR;3'UTR	OpenSea
cg02329011	0.0337615	2.08e-06	0.0134751	chr2	200330901	SATB2;SATB2	SATB2;SATB2;SATB2;AC017096.1	TSS1500;5'UTR	TSS1500;TSS1500;5'UTR;5'UTR	S_Shore
cg01629716	0.0304368	3e-05	0.0445516	chr15	45996671		RP11-718O11.1;RP11-718O11.1		TSS1500;TSS1500	Island
cg08466792	0.0297295	2.42e-05	0.0410198	chr5	3603227					S_Shore
cg21027820	0.0289047	1.47e-05	0.0334284	chr7	94284629	SGCE;SGCE;PEG10;SGCE;PEG10	PEG10;PEG10	Body;Body;TSS1500;Body;TSS1500	TSS1500;TSS1500	N_Shore
cg20691436	0.0277358	3.38e-05	0.0470292	chr10	5567478	CALML3	RP11-116G8.4;RP11-116G8.4;CALML3;RP11-116G8.5	1stExon	3'UTR;3'UTR;1stExon;3'UTR	Island
cg18635552	0.027181	1.87e-05	0.0368268	chr5	3599719	IRX1	CTD-2012M11.3	Body	3'UTR	Island
cg04162225	0.0235983	1.87e-05	0.0368268	chr6	16239131	GMPR		Body		Island
cg23720064	0.0228186	1.37e-05	0.0327603	chr6	100895679	SIM1		Body		N_Shore
cg00108351	0.0211445	1.36e-05	0.0327603	chr16	86529658					N_Shore
