# Supplementary material for: Effects of alcohol on the transcriptome, methylome and metabolome of in vitro gastrulating human embryonic cells
Source: Dis Model Mech. 2025 Jun 18;18(6):dmm052150. doi: 10.1242/dmm.052150 (PMC12208196; doi:10.1242/dmm.052150)
Supplement: Table S7. EtOH-induced DMRs in the endodermal cells analyzed by microarrays [file dmm-18-052150-TableS7.xlsx]

## Sheet: Contents
Supplementary tables: Effects of alcohol on the transcriptome, methylome, and metabolome of in vitro gastrulating human embryonic cells
Table S1		EtOH-induced DEGs in the endodermal cells analyzed by mRNA-seq
Table S2		GO pathway analysis of DEGs in the endodermal cells
Table S3		EtOH-induced DEGs in the mesodermal cells analyzed by mRNA-seq
Table S4		EtOH-induced DEGs in the ectodermal cells analyzed by mRNA-seq
Table S5		GO pathway analysis of DEGs in the ectodermal cells
Table S6		EtOH-induced DMPs in the endodermal cells analyzed by microarrays
Table S7		EtOH-induced DMRs in the endodermal cells analyzed by microarrays
Table S8		GO pathway analysis of DMPs in the endodermal cells
Table S9		EtOH-induced DMPs in the mesodermal cells analyzed by microarrays
Table S10		EtOH-induced DMRs in the mesodermal cells analyzed by microarrays
Table S11		EtOH-induced DMPs in the ectodermal cells analyzed by microarrays
Table S12		EtOH-induced DMRs in the ectodermal cells analyzed by microarrays
Table S13		GO pathway analysis of DMPs in the ectodermal cells
Table S14		Common genes in the current study and previous early alcohol exposure gene expression and/or DNAm studies
Table S15		Common genes in the current study and previous DNAm studies of children with FASD
Table S16		Characteristics, statistical results, and reference spectras for all metabolic features
Table S17		EtOH-induced significantly altered extracellular metabolites of all germ layer cells
Table S18		SMPDB enrichment analysis of the annotated metabolites significantly altered by EtOH
Table S19		Correlations between omics analyses

## Sheet: Table S7
Supplementary table 7.EtOH-induced DMRs in the endodermal cells analyzed by microarrays. DMRs are ordered according to P-value by min FDR starting from the most significant.
ENDODERMAL CELLS
Overlapping genes	Chromosome	Start	End	Width	No. of CpGs	Min FDR	Stouffer	HMFDR	Fisher	Max diff	Mean diff
MEST	chr7	130130288	130132453	2166	45	2.12e-77	1	0.0969984	0.0369202	0.114526	-0.0436499
HLA-K, HCG4B	chr6	29894050	29895260	1211	27	2.73e-65	1	0.0722159	0.0435331	-0.10335	-0.0549559
GNAS	chr20	57426538	57427977	1440	38	6.41e-65	1	0.176946	0.868159	0.0740043	0.0352772
LHX5	chr12	113903973	113906079	2107	8	1.04e-60	3.05e-08	0.00194964	2.14e-07	0.119728	0.0820873
TSPEAR	chr21	46131099	46132365	1267	11	2.32e-53	0.0309986	0.00424224	0.00072141	0.0997338	0.0534301
SCGB3A1	chr5	180017623	180018735	1113	9	7.78e-52	1.44e-06	0.0292695	2.15e-05	0.122773	0.0826247
IRX6, RP11-26L20.3	chr16	55364229	55366130	1902	10	2.7e-51	2.09e-08	0.0205441	9.03e-07	0.121278	0.0797143
C2orf40	chr2	106681831	106682640	810	9	2.92e-49	0.0216518	0.0210942	0.000194976	0.114575	0.0628608
SGCE	chr7	94284258	94285520	1263	32	8.79e-49	1	0.219014	0.870919	0.0649266	0.0263555
ACTA1	chr1	229569608	229570582	975	11	4.5e-48	0.947257	0.0302177	0.000538547	0.105638	0.0579302
CALCB, CALCA	chr11	14993378	14994397	1020	18	4.91e-47	0.999979	0.101452	0.123706	0.104571	0.0488599
TMPOP1	chr6	30433749	30434523	775	16	7.34e-44	0.965034	0.0822308	0.0461898	0.1284	0.0683734
SOX2-OT	chr3	181421427	181422217	791	6	5.15e-42	1.33e-06	0.0158357	1.21e-05	0.157286	0.0998126
LINC00966, MIR124-2	chr8	65291287	65292217	931	10	8.85e-42	0.322474	0.0446861	0.00146689	0.105838	0.0571097
ZNF502	chr3	44753865	44754587	723	11	1.46e-41	0.180367	0.0528842	0.0018615	-0.10004	-0.0635886
CAT	chr11	34460107	34461028	922	13	2.12e-40	0.708101	0.0721039	0.0054139	-0.106311	-0.0630953
ZNF274	chr19	58715251	58716135	885	6	4.86e-39	1.82e-06	0.0194376	2.08e-05	-0.104269	-0.0811023
	chr10	134600301	134601341	1041	13	5.94e-38	0.998072	0.0747884	0.0662774	0.105858	0.0625703
	chr5	3606489	3607134	646	6	6.49e-38	0.00041351	0.031095	0.000529321	0.098992	0.0770779
SPEG	chr2	220299116	220300109	994	11	2e-37	0.979449	0.0343148	0.0606769	0.102069	0.0585311
	chr14	105662787	105663478	692	5	3.18e-37	0.0340451	0.0100538	0.000140569	0.114978	0.0856796
NKX2-5	chr5	172661803	172665707	3905	21	1.1e-36	0.00898244	0.0363052	0.000114515	0.120836	0.0620807
RP4-738P15.1	chr20	25129126	25129562	437	8	1.35e-36	0.000108919	0.0519276	0.000945879	0.100319	0.0716961
AF186192.5	chr8	145925258	145925997	740	10	1.39e-36	0.00108578	0.0578669	0.00482288	-0.117305	-0.0754005
	chr5	172672390	172673349	960	9	4.21e-36	0.000222391	0.054119	0.00184318	0.107814	0.078523
C20orf166, C20orf166-AS1	chr20	61148218	61148894	677	7	8.02e-35	0.00844549	0.046094	0.0170107	0.0763456	0.060641
	chr15	53086630	53087487	858	7	8.96e-35	1.28e-05	0.0428268	0.000168807	0.100106	0.0810508
ISLR2	chr15	74425757	74426957	1201	7	1.44e-34	0.000192906	0.0463177	0.000964954	0.0965575	0.0726574
ZNF578	chr19	52956310	52957180	871	9	6.47e-34	0.310042	0.0340534	0.015395	-0.0897928	-0.0596124
PCDHGA1, PCDHGA2, PCDHGA3, PCDHGB1, PCDHGA4, PCDHGB2, PCDHGA5, PCDHGB3, PCDHGA6, PCDHGA7, PCDHGB4, PCDHGA8, PCDHGA9, PCDHGB6, PCDHGA10	chr5	140792511	140792814	304	8	7.08e-34	0.00152521	0.041834	0.00324262	0.0937675	0.0474046
TOR4A	chr9	140172089	140172631	543	7	9.58e-34	8.56e-05	0.0400771	0.000632388	0.109026	0.0729803
SNED1, AC005237.4	chr2	241975756	241976080	325	3	1.14e-33	0.00243069	0.0247991	0.00446932	0.107025	0.0870842
ZNF469	chr16	88496788	88497293	506	4	2.5e-33	2.4e-05	0.0151922	0.000123302	0.0955512	0.0906022
SOX2-OT	chr3	181441571	181442137	567	4	1.16e-32	0.015981	0.0706292	0.0281537	0.0706008	0.0583683
ZNF528, CTD-3018O17.3	chr19	52900469	52901431	963	11	1.34e-32	1	0.0343317	0.112724	-0.113761	-0.0657252
SEPT5, GP1BB	chr22	19710091	19710909	819	9	5.91e-32	0.858706	0.129952	0.137544	0.0792108	0.0691186
KCNH2	chr7	150644459	150645092	634	6	7.09e-32	0.000107749	0.0327446	0.000511723	0.133161	0.0820657
RP11-288G11.3, NKX6-2	chr10	134597884	134598908	1025	6	7.27e-32	0.728581	0.0254989	0.00295031	0.117226	0.076462
AC002472.11, SLC7A4	chr22	21386494	21387058	565	8	8.41e-32	0.00381216	0.086005	0.0144652	0.0939042	0.0656101
CNTD2	chr19	40732076	40732316	241	4	8.04e-31	0.196409	0.0138019	0.00168249	0.105154	0.0801622
SLC51A, PCYT1A	chr3	195943198	195943713	516	7	1.05e-30	0.00244578	0.0415771	0.00544734	0.0928675	0.0586532
RP11-89K21.1	chr2	45159894	45160253	360	5	2.03e-30	0.158587	0.0783359	0.0933231	0.0934218	0.05396
PM20D1	chr1	205818956	205819609	654	11	5.74e-30	0.973994	0.0884512	0.0752339	-0.0740165	-0.0481395
FRMD4B	chr3	69435095	69435622	528	6	1.49e-29	0.00595697	0.0384089	0.00906027	0.0958817	0.0718447
	chr3	147098395	147098585	191	4	6.9e-29	2.82e-05	0.018507	0.000156875	0.124828	0.0866469
AIRE	chr21	45705429	45706043	615	8	8.52e-29	0.0105907	0.0834863	0.0149296	0.0979816	0.070899
LINGO3	chr19	2289682	2291389	1708	10	8.82e-29	0.0375929	0.0479936	0.00186654	0.0971262	0.0668422
	chr3	13114681	13115107	427	6	1.58e-28	0.000686476	0.0503152	0.00338946	0.0968179	0.0826458
RP11-44F14.2	chr16	53407328	53407678	351	6	2.56e-28	0.194639	0.0856099	0.0168204	-0.0894781	-0.0653524
	chr10	134331790	134332277	488	4	2.79e-28	0.00140495	0.0448699	0.00463886	0.141714	0.072751
RP11-1029J19.2	chr14	101923155	101923621	467	4	8.88e-28	0.000193517	0.0293294	0.000884242	0.108074	0.0824687
	chr20	61639277	61639613	337	3	9.03e-28	0.00136558	0.0100413	0.00245774	0.0851204	0.0750994
	chr20	61447036	61447581	546	13	1.09e-27	1	0.442742	0.976515	0.0709751	0.0312113
	chr8	104383413	104383730	318	6	3e-26	0.00258192	0.0698545	0.0064163	-0.111229	-0.0865845
AC011747.7	chr2	8816914	8817010	97	3	3.64e-26	0.00170005	0.0334706	0.00424673	0.123516	0.075315
DOK7	chr4	3465004	3465367	364	3	8.65e-26	0.00864115	0.0455294	0.0147646	0.0992548	0.0746605
