# Supplementary material for: Effects of alcohol on the transcriptome, methylome and metabolome of in vitro gastrulating human embryonic cells
Source: Dis Model Mech. 2025 Jun 18;18(6):dmm052150. doi: 10.1242/dmm.052150 (PMC12208196; doi:10.1242/dmm.052150)
Supplement: Table S8. GO pathway analysis of endodermal DMPs [file dmm-18-052150-TableS8.xlsx]

## Sheet: Contents
Supplementary tables: Effects of alcohol on the transcriptome, methylome, and metabolome of in vitro gastrulating human embryonic cells
Table S1		EtOH-induced DEGs in the endodermal cells analyzed by mRNA-seq
Table S2		GO pathway analysis of DEGs in the endodermal cells
Table S3		EtOH-induced DEGs in the mesodermal cells analyzed by mRNA-seq
Table S4		EtOH-induced DEGs in the ectodermal cells analyzed by mRNA-seq
Table S5		GO pathway analysis of DEGs in the ectodermal cells
Table S6		EtOH-induced DMPs in the endodermal cells analyzed by microarrays
Table S7		EtOH-induced DMRs in the endodermal cells analyzed by microarrays
Table S8		GO pathway analysis of DMPs in the endodermal cells
Table S9		EtOH-induced DMPs in the mesodermal cells analyzed by microarrays
Table S10		EtOH-induced DMRs in the mesodermal cells analyzed by microarrays
Table S11		EtOH-induced DMPs in the ectodermal cells analyzed by microarrays
Table S12		EtOH-induced DMRs in the ectodermal cells analyzed by microarrays
Table S13		GO pathway analysis of DMPs in the ectodermal cells
Table S14		Common genes in the current study and previous early alcohol exposure gene expression and/or DNAm studies
Table S15		Common genes in the current study and previous DNAm studies of children with FASD
Table S16		Characteristics, statistical results, and reference spectras for all metabolic features
Table S17		EtOH-induced significantly altered extracellular metabolites of all germ layer cells
Table S18		SMPDB enrichment analysis of the annotated metabolites significantly altered by EtOH
Table S19		Correlations between omics analyses

## Sheet: Table S8
Supplementary table 8. GO pathway analysis of endodermal DMPs. Significantly enriched BP, CC and MF terms identified in GO enrichment analysis of EtOH-induced DMPs in the endodermal cells (P < 0.05).
GO ID	Ontology	Term	N	DE	P-value	FDR	GeneRatio	Significant Genes In Set
GO:0000981	MF	DNA-binding transcription factor activity, RNA polymerase II-specific	1331	43	1.2546e-07	0.000973071	0.0323065	CDX1,HOXB13,ZNF274,TWIST2,BHLHE23,ZNF572,ZNF578,NKX2-5,IRX2,EN2,SP8,SATB2,PATZ1,ZNF454,VSX1,ONECUT1,PHOX2A,MEOX1,NFIC,PAX5,IRX4,PAX7,CASZ1,RFX4,ALX4,PRDM16,LHX5,SIM1,TAL1,TBX1,TBX5,TFAP2A,TP73,MZF1,IRX6,IRX1,LHX3,ZIC4,ZNF528,NKX6-2,RUNX3,ZNF502,FOXP2
GO:1990837	MF	sequence-specific double-stranded DNA binding	1525	47	1.46794e-07	0.000973071	0.0308197	CDX1,HOXB13,ZNF274,TWIST2,BHLHE23,ZNF572,ZNF578,NKX2-5,IRX2,EN2,ERBB4,SP8,SATB2,PATZ1,ZNF454,VSX1,ONECUT1,AIRE,KCNH2,PHOX2A,MEOX1,NFIC,PAX5,IRX4,PAX7,CASZ1,RFX4,ALX4,PRDM16,LHX5,SIM1,TAL1,TBX1,TBX5,TFAP2A,TP73,MZF1,IRX6,IRX1,LHX3,ZIC4,ZNF528,NKX6-2,RUNX3,ZNF502,FOXP2,CDC6
GO:0000976	MF	transcription cis-regulatory region binding	1463	46	1.59645e-07	0.000973071	0.0314422	CDX1,HOXB13,ZNF274,TWIST2,BHLHE23,ZNF572,ZNF578,NKX2-5,IRX2,EN2,ERBB4,SP8,SATB2,PATZ1,ZNF454,VSX1,ONECUT1,AIRE,KCNH2,PHOX2A,MEOX1,NFIC,PAX5,IRX4,PAX7,CASZ1,RFX4,ALX4,PRDM16,LHX5,SIM1,TAL1,TBX1,TBX5,TFAP2A,TP73,MZF1,IRX6,IRX1,LHX3,ZIC4,ZNF528,NKX6-2,RUNX3,ZNF502,FOXP2
GO:0001067	MF	transcription regulatory region nucleic acid binding	1465	46	1.71285e-07	0.000973071	0.0313993	CDX1,HOXB13,ZNF274,TWIST2,BHLHE23,ZNF572,ZNF578,NKX2-5,IRX2,EN2,ERBB4,SP8,SATB2,PATZ1,ZNF454,VSX1,ONECUT1,AIRE,KCNH2,PHOX2A,MEOX1,NFIC,PAX5,IRX4,PAX7,CASZ1,RFX4,ALX4,PRDM16,LHX5,SIM1,TAL1,TBX1,TBX5,TFAP2A,TP73,MZF1,IRX6,IRX1,LHX3,ZIC4,ZNF528,NKX6-2,RUNX3,ZNF502,FOXP2
GO:0003700	MF	DNA-binding transcription factor activity	1419	44	2.21765e-07	0.00100788	0.0310078	CDX1,HOXB13,ZNF274,TWIST2,BHLHE23,ZNF572,ZNF578,NKX2-5,IRX2,EN2,SP8,SATB2,PATZ1,ZNF454,VSX1,ONECUT1,PHOX2A,MEOX1,NFIC,PAX5,IRX4,PAX7,CASZ1,RFX4,ALX4,PRDM16,LHX5,SIM1,TAL1,TBX1,TBX5,TFAP2A,TP73,MZF1,IRX6,IRX1,LHX3,ZIC4,ZNF528,NKX6-2,ZNF469,RUNX3,ZNF502,FOXP2
GO:0000977	MF	RNA polymerase II transcription regulatory region sequence-specific DNA binding	1369	43	3.43115e-07	0.00129949	0.0314098	CDX1,HOXB13,ZNF274,TWIST2,BHLHE23,ZNF572,ZNF578,NKX2-5,IRX2,EN2,SP8,SATB2,PATZ1,ZNF454,ONECUT1,AIRE,PHOX2A,MEOX1,NFIC,PAX5,IRX4,PAX7,CASZ1,RFX4,ALX4,PRDM16,LHX5,SIM1,TAL1,TBX1,TBX5,TFAP2A,TP73,MZF1,IRX6,IRX1,LHX3,ZIC4,ZNF528,NKX6-2,RUNX3,ZNF502,FOXP2
GO:0003690	MF	double-stranded DNA binding	1620	48	4.26408e-07	0.00138424	0.0296296	CDX1,HOXB13,ZNF274,TWIST2,BHLHE23,ZNF572,ZNF578,NKX2-5,IRX2,EN2,ERBB4,SP8,SATB2,PATZ1,ZNF454,VSX1,ONECUT1,AIRE,KCNH2,PHOX2A,MEOX1,NFIC,PAX5,IRX4,PAX7,CASZ1,RAD51B,RFX4,ALX4,PRDM16,LHX5,SIM1,TAL1,TBX1,TBX5,TFAP2A,TP73,MZF1,IRX6,IRX1,LHX3,ZIC4,ZNF528,NKX6-2,RUNX3,ZNF502,FOXP2,CDC6
GO:0021527	BP	spinal cord association neuron differentiation	12	5	7.70003e-07	0.00218719	0.416667	GDF7,LHX5,TAL1,LHX3,WNT3A
GO:0043565	MF	sequence-specific DNA binding	1631	47	1.4901e-06	0.00376235	0.0288167	CDX1,HOXB13,ZNF274,TWIST2,BHLHE23,ZNF572,ZNF578,NKX2-5,IRX2,EN2,ERBB4,SP8,SATB2,PATZ1,ZNF454,VSX1,ONECUT1,AIRE,KCNH2,PHOX2A,MEOX1,NFIC,PAX5,IRX4,PAX7,CASZ1,RFX4,ALX4,PRDM16,LHX5,SIM1,TAL1,TBX1,TBX5,TFAP2A,TP73,MZF1,IRX6,IRX1,LHX3,ZIC4,ZNF528,NKX6-2,RUNX3,ZNF502,FOXP2,CDC6
GO:0045165	BP	cell fate commitment	286	17	5.8431e-06	0.0132779	0.0594406	APC2,BHLHE23,NKX2-5,GDF7,ERBB4,DLL1,ONECUT1,MCL1,DSCAML1,TAL1,TBX1,TBX5,WNT6,WNT7B,LHX3,NKX6-2,WNT3A
GO:0000978	MF	RNA polymerase II cis-regulatory region sequence-specific DNA binding	1165	36	7.56289e-06	0.0156236	0.0309013	CDX1,HOXB13,ZNF274,BHLHE23,ZNF572,ZNF578,NKX2-5,IRX2,EN2,SP8,SATB2,PATZ1,ZNF454,ONECUT1,MEOX1,NFIC,PAX5,IRX4,PAX7,RFX4,PRDM16,TAL1,TBX1,TBX5,TFAP2A,TP73,MZF1,IRX6,IRX1,LHX3,ZIC4,ZNF528,NKX6-2,RUNX3,ZNF502,FOXP2
GO:0000987	MF	cis-regulatory region sequence-specific DNA binding	1186	36	1.29427e-05	0.0245091	0.0303541	CDX1,HOXB13,ZNF274,BHLHE23,ZNF572,ZNF578,NKX2-5,IRX2,EN2,SP8,SATB2,PATZ1,ZNF454,ONECUT1,MEOX1,NFIC,PAX5,IRX4,PAX7,RFX4,PRDM16,TAL1,TBX1,TBX5,TFAP2A,TP73,MZF1,IRX6,IRX1,LHX3,ZIC4,ZNF528,NKX6-2,RUNX3,ZNF502,FOXP2
GO:0021516	BP	dorsal spinal cord development	20	5	1.76363e-05	0.0308283	0.25	GDF7,LHX5,TAL1,LHX3,WNT3A
GO:0072070	BP	loop of Henle development	12	4	2.13591e-05	0.034669	0.333333	IRX2,DLL1,WNT7B,IRX1
GO:0140110	MF	transcription regulator activity	1906	49	3.64757e-05	0.0552582	0.0257083	CDX1,HOXB13,ZNF274,TWIST2,BHLHE23,ZNF572,ZNF578,NKX2-5,IRX2,EN2,SP8,KDM4C,SATB2,PATZ1,ZNF454,VSX1,ONECUT1,PHOX2A,MEOX1,NFIC,PAX5,IRX4,PAX7,GON4L,CASZ1,RFX4,ALX4,PRDM16,LHX5,SIM1,TAL1,TBX1,TBX5,TFAP2A,TP73,MZF1,IRX6,IRX1,LHX3,NCOA3,ZIC4,ZNF528,NKX6-2,ZNF469,RUNX3,WNT3A,ZNF502,FOXP2,NCOR2
GO:0000785	CC	chromatin	1344	39	3.8993e-05	0.0553798	0.0290179	CDX1,HOXB13,BHLHE23,NKX2-5,IRX2,FAAP20,EN2,LEMD2,SP8,KDM4C,SATB2,VSX1,ONECUT1,PHOX2A,MEOX1,NFIC,PAX5,IRX4,PAX7,CASZ1,RIF1,H2AJ,RFX4,ALX4,LHX5,SIM1,TAL1,TBX1,TBX5,TFAP2A,TP73,IRX6,IRX1,LHX3,NCOA3,NKX6-2,RUNX3,FOXP2,NCOR2
GO:0003677	MF	DNA binding	2460	57	4.52201e-05	0.0586842	0.0231707	DNAJB6,CDX1,HOXB13,ZNF274,PRDM7,TWIST2,BHLHE23,ZNF572,ZNF578,NKX2-5,IRX2,OTUD7A,EN2,ERBB4,SP8,BEND7,PEG10,SATB2,PATZ1,ZNF454,VSX1,ONECUT1,AIRE,KCNH2,PHOX2A,MEOX1,NFIC,PAX5,IRX4,PAX7,CASZ1,H2AJ,MAPK1,RAD51B,RFX4,ALX4,PRDM16,LHX5,SIM1,TAL1,TBX1,TBX5,TFAP2A,TP73,MZF1,IRX6,IRX1,LHX3,ZIC4,ZNF528,NKX6-2,ZNF469,RUNX3,ZNF502,FOXP2,NCOR2,CDC6
GO:0048513	BP	animal organ development	3049	74	4.64846e-05	0.0586842	0.0242703	DNAJB6,SPEG,CDX1,HOXB13,CHAD,LDB3,CTHRC1,BHLHE23,NKX2-5,GDF7,IRX2,EDN3,EN2,EPHB1,ERBB4,F7,LEMD2,SDK1,MAST1,SATB2,PATZ1,FSCN2,TMIE,GNAS,DLL1,VSX1,ONECUT1,AIRE,KCNC2,AMIGO3,VSTM5,PHOX2A,MEOX1,OXTR,PAX5,IRX4,PAX7,PDE6B,TSPEAR,CYTL1,SEMA5B,MAPK1,DSCAML1,ADGRB1,ACTA1,RFX4,ALX4,RPS6KA2,LHX5,PDLIM2,SIM1,SSTR4,TAL1,TBX1,TBX5,TFAP2A,CLEC3B,TP73,WNT6,WNT7B,IRX1,LHX3,COL18A1,NCOA3,NKX6-2,CAT,SHANK3,TNFSF11,…
GO:0007399	BP	nervous system development	2497	67	5.37463e-05	0.0642806	0.0268322	APC2,CTHRC1,BHLHE23,RBFOX3,NKX2-5,GDF7,IRX2,EDN3,EN2,EPHA8,EPHB1,ERBB4,LEMD2,SDK1,MAST1,SATB2,FSCN2,PCDHB5,DLL1,VSX1,KCNC2,AMIGO3,VSTM5,PHOX2A,MIR200C,OXTR,PLA2G3,PAX5,IRX4,SEMA5B,CASZ1,MAPK1,PCDHGB6,PCDHGB5,PCDHGB3,PCDHGB2,PCDHGB1,PCDHGA10,PCDHGA9,PCDHGA7,PCDHGA6,PCDHGA5,PCDHGA4,PCDHGA3,PCDHGA2,PCDHGA1,DSCAML1,ADGRB1,LRRC7,ISLR2,RASGRF1,RFX4,S100A6,LHX5,SIM1,SSTR4,TAL1,TBX1,TFAP2A,TP73,DAGLA,WNT…
GO:0007379	BP	segment specification	17	4	5.82284e-05	0.0661591	0.235294	IRX2,DLL1,MEOX1,IRX1
GO:0021510	BP	spinal cord development	102	9	7.85874e-05	0.085039	0.0882353	GDF7,DLL1,VSTM5,PHOX2A,RFX4,LHX5,TAL1,LHX3,WNT3A
GO:0032993	CC	protein-DNA complex	1403	39	9.02547e-05	0.0911664	0.0277976	CDX1,HOXB13,BHLHE23,NKX2-5,IRX2,FAAP20,EN2,LEMD2,SP8,KDM4C,SATB2,VSX1,ONECUT1,PHOX2A,MEOX1,NFIC,PAX5,IRX4,PAX7,CASZ1,RIF1,H2AJ,RFX4,ALX4,LHX5,SIM1,TAL1,TBX1,TBX5,TFAP2A,TP73,IRX6,IRX1,LHX3,NCOA3,NKX6-2,RUNX3,FOXP2,NCOR2
GO:0007389	BP	pattern specification process	474	20	9.22737e-05	0.0911664	0.0421941	APC2,CDX1,NKX2-5,IRX2,ERBB4,SP8,SATB2,DLL1,MEOX1,IRX4,DSCAML1,RFX4,ALX4,TBX1,TBX5,WNT6,WNT7B,IRX1,LHX3,WNT3A
GO:0072272	BP	proximal/distal pattern formation involved in metanephric nephron development	2	2	0.000104296	0.0987512	1	IRX2,IRX1
GO:0009887	BP	animal organ morphogenesis	1037	34	0.00015286	0.138944	0.0327869	CDX1,HOXB13,CHAD,CTHRC1,NKX2-5,GDF7,IRX2,EPHB1,ERBB4,LEMD2,SDK1,SATB2,FSCN2,TMIE,DLL1,VSX1,PAX5,IRX4,TSPEAR,MAPK1,DSCAML1,ACTA1,ALX4,TBX1,TBX5,TFAP2A,WNT6,WNT7B,IRX1,LHX3,COL18A1,SHANK3,TNFSF11,CFLAR,WNT3A
GO:2000193	BP	positive regulation of fatty acid transport	23	4	0.000172341	0.150626	0.173913	ERFE,PLA2G3,SSTR4,TNFSF11
GO:0048699	BP	generation of neurons	1483	45	0.000187201	0.157554	0.0303439	CTHRC1,BHLHE23,NKX2-5,GDF7,IRX2,EDN3,EN2,EPHA8,EPHB1,ERBB4,SDK1,SATB2,FSCN2,DLL1,VSX1,AMIGO3,PHOX2A,MIR200C,PLA2G3,IRX4,SEMA5B,CASZ1,DSCAML1,ADGRB1,LRRC7,ISLR2,RASGRF1,S100A6,LHX5,TAL1,TP73,DAGLA,WNT6,WNT7B,IRX6,IRX1,LHX3,NKX6-2,SHANK3,RUNX3,GALR2,CFLAR,WNT3A,PLXNA4,MAP3K13,IQSEC1
GO:0006357	BP	regulation of transcription by RNA polymerase II	2524	58	0.000194626	0.157953	0.0229794	CDX1,HOXB13,ZNF274,TWIST2,BHLHE23,ZNF572,ZNF578,NKX2-5,IRX2,DGKQ,EN2,SP8,KDM4C,SATB2,PATZ1,DLL1,ZNF454,VSX1,ONECUT1,AIRE,PHOX2A,MEOX1,NFIC,PAX5,IRX4,PAX7,CYTL1,CASZ1,RIF1,MAPK1,RFX4,ALX4,PRDM16,LHX5,SIM1,TAL1,TBX1,TBX5,TFAP2A,TP73,MZF1,IRX6,IRX1,WWC2,LHX3,NCOA3,ZIC4,ZNF528,NKX6-2,ZNF469,TNFSF11,RUNX3,GALR2,WNT3A,ZNF502,ZMYM5,FOXP2,NCOR2
GO:0030182	BP	neuron differentiation	1404	43	0.000213674	0.158798	0.0306268	CTHRC1,BHLHE23,NKX2-5,GDF7,IRX2,EDN3,EN2,EPHA8,EPHB1,ERBB4,SDK1,FSCN2,DLL1,VSX1,AMIGO3,PHOX2A,MIR200C,PLA2G3,IRX4,SEMA5B,CASZ1,DSCAML1,ADGRB1,LRRC7,ISLR2,RASGRF1,S100A6,LHX5,TAL1,TP73,WNT6,WNT7B,IRX6,IRX1,LHX3,NKX6-2,SHANK3,RUNX3,GALR2,CFLAR,WNT3A,PLXNA4,MAP3K13,IQSEC1
GO:0021515	BP	cell differentiation in spinal cord	50	6	0.000215191	0.158798	0.12	GDF7,PHOX2A,LHX5,TAL1,LHX3,WNT3A
GO:1901381	BP	positive regulation of potassium ion transmembrane transport	37	5	0.000216631	0.158798	0.135135	EDN3,KCNC2,KCNH2,GALR2,NOS1AP
GO:0042693	BP	muscle cell fate commitment	20	4	0.000229008	0.162624	0.2	NKX2-5,TBX1,TBX5,WNT3A
GO:0021783	BP	preganglionic parasympathetic fiber development	16	4	0.00024147	0.166278	0.25	PHOX2A,TBX1,TFAP2A,PLXNA4
GO:0021602	BP	cranial nerve morphogenesis	30	5	0.000262946	0.175741	0.166667	EPHB1,PHOX2A,TBX1,TFAP2A,PLXNA4
GO:0001228	MF	DNA-binding transcription activator activity, RNA polymerase II-specific	463	18	0.000345299	0.210282	0.0388769	CDX1,NKX2-5,SATB2,ONECUT1,PHOX2A,MEOX1,NFIC,PAX5,CASZ1,RFX4,ALX4,PRDM16,TBX5,TFAP2A,TP73,MZF1,IRX6,LHX3
GO:0007275	BP	multicellular organism development	4702	100	0.000347875	0.210282	0.0212675	DNAJB6,APC2,CDX1,HOXB13,CHAD,LDB3,CTHRC1,WFIKKN1,BHLHE23,RBFOX3,NKX2-5,ERFE,GDF7,IRX2,EDN3,EN2,EPHA8,EPHB1,ERBB4,LEMD2,SP8,SDK1,MAST1,KDM4C,SATB2,DDAH1,PATZ1,FSCN2,TMIE,PCDHB5,GNAS,DLL1,VSX1,ONECUT1,AIRE,KCNC2,AMIGO3,VSTM5,PHOX2A,MIR200C,MEOX1,OXTR,PLA2G3,PAX5,IRX4,PDE6B,CYTL1,SEMA5B,CASZ1,RIF1,MAPK1,PCDHGB6,PCDHGB5,PCDHGB3,PCDHGB2,PCDHGB1,PCDHGA10,PCDHGA9,PCDHGA7,PCDHGA6,PCDHGA5,PCDHGA4,PCDHGA3,…
GO:0021622	BP	oculomotor nerve morphogenesis	2	2	0.000363487	0.210282	1	PHOX2A,TFAP2A
GO:0021623	BP	oculomotor nerve formation	2	2	0.000363487	0.210282	1	PHOX2A,TFAP2A
GO:0048731	BP	system development	4023	89	0.000371564	0.210282	0.0221228	APC2,CDX1,HOXB13,CHAD,LDB3,CTHRC1,WFIKKN1,BHLHE23,RBFOX3,NKX2-5,GDF7,IRX2,EDN3,EN2,EPHA8,EPHB1,ERBB4,LEMD2,SDK1,MAST1,SATB2,DDAH1,PATZ1,FSCN2,PCDHB5,GNAS,DLL1,VSX1,ONECUT1,AIRE,KCNC2,AMIGO3,VSTM5,PHOX2A,MIR200C,OXTR,PLA2G3,PAX5,IRX4,PDE6B,CYTL1,SEMA5B,CASZ1,RIF1,MAPK1,PCDHGB6,PCDHGB5,PCDHGB3,PCDHGB2,PCDHGB1,PCDHGA10,PCDHGA9,PCDHGA7,PCDHGA6,PCDHGA5,PCDHGA4,PCDHGA3,PCDHGA2,PCDHGA1,DSCAML1,ADGRB1,LR…
GO:0060929	BP	atrioventricular node cell fate commitment	2	2	0.000372637	0.210282	1	NKX2-5,TBX5
GO:0001216	MF	DNA-binding transcription activator activity	467	18	0.000379404	0.210282	0.0385439	CDX1,NKX2-5,SATB2,ONECUT1,PHOX2A,MEOX1,NFIC,PAX5,CASZ1,RFX4,ALX4,PRDM16,TBX5,TFAP2A,TP73,MZF1,IRX6,LHX3
GO:0048486	BP	parasympathetic nervous system development	18	4	0.000391416	0.211775	0.222222	PHOX2A,TBX1,TFAP2A,PLXNA4
GO:1901379	BP	regulation of potassium ion transmembrane transport	86	7	0.000441926	0.233543	0.0813953	DPP6,EDN3,KCNC2,KCNH2,KCNAB1,GALR2,NOS1AP
GO:0006366	BP	transcription by RNA polymerase II	2623	58	0.000483981	0.249954	0.0221121	CDX1,HOXB13,ZNF274,TWIST2,BHLHE23,ZNF572,ZNF578,NKX2-5,IRX2,DGKQ,EN2,SP8,KDM4C,SATB2,PATZ1,DLL1,ZNF454,VSX1,ONECUT1,AIRE,PHOX2A,MEOX1,NFIC,PAX5,IRX4,PAX7,CYTL1,CASZ1,RIF1,MAPK1,RFX4,ALX4,PRDM16,LHX5,SIM1,TAL1,TBX1,TBX5,TFAP2A,TP73,MZF1,IRX6,IRX1,WWC2,LHX3,NCOA3,ZIC4,ZNF528,NKX6-2,ZNF469,TNFSF11,RUNX3,GALR2,WNT3A,ZNF502,ZMYM5,FOXP2,NCOR2
GO:0072086	BP	specification of loop of Henle identity	4	2	0.000555083	0.27978	0.5	IRX2,IRX1
GO:0006355	BP	regulation of DNA-templated transcription	3365	70	0.000582074	0.27978	0.0208024	DNAJB6,CDX1,HOXB13,RFPL2,ZNF274,PRDM7,TWIST2,BHLHE23,ZNF572,ZNF578,NKX2-5,GDF7,IRX2,DGKQ,EN2,ERBB4,SP8,KDM4C,SATB2,PATZ1,DLL1,ZNF454,VSX1,ONECUT1,AIRE,KCNH2,PHOX2A,MEOX1,NFIC,PAX5,IRX4,PAX7,CYTL1,GON4L,CASZ1,RIF1,MAPK1,RFX4,ALX4,PRDM16,LHX5,SIM1,TAL1,TBX1,TBX5,TFAP2A,TP73,WNT6,MZF1,IRX6,IRX1,CALCA,WWC2,LHX3,NCOA3,ZIC4,ZNF528,NKX6-2,ZNF469,TNFSF11,RUNX3,GALR2,CFLAR,WNT3A,ZNF502,MAP3K13,ZMYM5,FOXP2…
GO:0043268	BP	positive regulation of potassium ion transport	44	5	0.000586187	0.27978	0.113636	EDN3,KCNC2,KCNH2,GALR2,NOS1AP
GO:0007517	BP	muscle organ development	351	15	0.00059098	0.27978	0.042735	SPEG,NKX2-5,EPHB1,LEMD2,DLL1,PAX5,PAX7,ADGRB1,ACTA1,ALX4,TBX1,CFLAR,SGCE,WNT3A,MYOM2
GO:0048568	BP	embryonic organ development	453	18	0.000636676	0.28689	0.0397351	DNAJB6,CTHRC1,NKX2-5,EN2,SATB2,TMIE,DLL1,PAX5,MAPK1,DSCAML1,ALX4,TAL1,TBX1,TFAP2A,WNT7B,COL18A1,WNT3A,PLXNA4
GO:0072268	BP	pattern specification involved in metanephros development	4	2	0.000643858	0.28689	0.5	IRX2,IRX1
GO:2001141	BP	regulation of RNA biosynthetic process	3383	70	0.000643873	0.28689	0.0206917	DNAJB6,CDX1,HOXB13,RFPL2,ZNF274,PRDM7,TWIST2,BHLHE23,ZNF572,ZNF578,NKX2-5,GDF7,IRX2,DGKQ,EN2,ERBB4,SP8,KDM4C,SATB2,PATZ1,DLL1,ZNF454,VSX1,ONECUT1,AIRE,KCNH2,PHOX2A,MEOX1,NFIC,PAX5,IRX4,PAX7,CYTL1,GON4L,CASZ1,RIF1,MAPK1,RFX4,ALX4,PRDM16,LHX5,SIM1,TAL1,TBX1,TBX5,TFAP2A,TP73,WNT6,MZF1,IRX6,IRX1,CALCA,WWC2,LHX3,NCOA3,ZIC4,ZNF528,NKX6-2,ZNF469,TNFSF11,RUNX3,GALR2,CFLAR,WNT3A,ZNF502,MAP3K13,ZMYM5,FOXP2…
GO:0021644	BP	vagus nerve morphogenesis	2	2	0.000720839	0.309642	1	TBX1,PLXNA4
GO:0060923	BP	cardiac muscle cell fate commitment	11	3	0.000722189	0.309642	0.272727	NKX2-5,TBX5,WNT3A
GO:0060927	BP	cardiac pacemaker cell fate commitment	3	2	0.000814054	0.342566	0.666667	NKX2-5,TBX5
GO:0080184	BP	response to phenylpropanoid	4	2	0.000896151	0.370257	0.5	F7,CAT
GO:0022008	BP	neurogenesis	1713	47	0.000960015	0.388102	0.0274372	CTHRC1,BHLHE23,NKX2-5,GDF7,IRX2,EDN3,EN2,EPHA8,EPHB1,ERBB4,LEMD2,SDK1,SATB2,FSCN2,DLL1,VSX1,AMIGO3,PHOX2A,MIR200C,PLA2G3,IRX4,SEMA5B,CASZ1,MAPK1,DSCAML1,ADGRB1,LRRC7,ISLR2,RASGRF1,S100A6,LHX5,TAL1,TP73,DAGLA,WNT6,WNT7B,IRX6,IRX1,LHX3,NKX6-2,SHANK3,RUNX3,GALR2,CFLAR,WNT3A,PLXNA4,MAP3K13,IQSEC1
GO:0021545	BP	cranial nerve development	63	6	0.000986718	0.388102	0.0952381	EPHB1,KCNC2,PHOX2A,TBX1,TFAP2A,PLXNA4
GO:1905207	BP	regulation of cardiocyte differentiation	33	4	0.000990579	0.388102	0.121212	NKX2-5,DLL1,TBX5,WNT3A
GO:0071805	BP	potassium ion transmembrane transport	217	11	0.00109609	0.417061	0.0506912	DPP6,EDN3,KCNH3,KCNC2,KCNH2,KCNJ5,KCNT1,SLC9A3,KCNAB1,KCNH6,GALR2,NOS1AP
GO:0072047	BP	proximal/distal pattern formation involved in nephron development	5	2	0.00111955	0.417061	0.4	IRX2,IRX1
GO:0072081	BP	specification of nephron tubule identity	5	2	0.00111955	0.417061	0.4	IRX2,IRX1
GO:2000191	BP	regulation of fatty acid transport	31	4	0.00119295	0.437236	0.129032	ERFE,PLA2G3,SSTR4,TNFSF11
GO:0043266	BP	regulation of potassium ion transport	102	7	0.00124083	0.440952	0.0686275	DPP6,EDN3,KCNC2,KCNH2,KCNAB1,GALR2,NOS1AP
GO:0060375	BP	regulation of mast cell differentiation	3	2	0.00125291	0.440952	0.666667	PLA2G3,TAL1
GO:0006351	BP	DNA-templated transcription	3474	70	0.00126131	0.440952	0.0201497	DNAJB6,CDX1,HOXB13,RFPL2,ZNF274,PRDM7,TWIST2,BHLHE23,ZNF572,ZNF578,NKX2-5,GDF7,IRX2,DGKQ,EN2,ERBB4,SP8,KDM4C,SATB2,PATZ1,DLL1,ZNF454,VSX1,ONECUT1,AIRE,KCNH2,PHOX2A,MEOX1,NFIC,PAX5,IRX4,PAX7,CYTL1,GON4L,CASZ1,RIF1,MAPK1,RFX4,ALX4,PRDM16,LHX5,SIM1,TAL1,TBX1,TBX5,TFAP2A,TP73,WNT6,MZF1,IRX6,IRX1,CALCA,WWC2,LHX3,NCOA3,ZIC4,ZNF528,NKX6-2,ZNF469,TNFSF11,RUNX3,GALR2,CFLAR,WNT3A,ZNF502,MAP3K13,ZMYM5,FOXP2…
GO:0032305	BP	positive regulation of icosanoid secretion	19	3	0.00131288	0.450893	0.157895	PLA2G3,SSTR4,TNFSF11
GO:0007519	BP	skeletal muscle tissue development	164	9	0.00132942	0.450893	0.054878	EPHB1,LEMD2,DLL1,PAX5,ACTA1,TBX1,CFLAR,WNT3A,MYOM2
GO:0048646	BP	anatomical structure formation involved in morphogenesis	1253	34	0.00138034	0.461278	0.0271349	CDX1,HOXB13,CHAD,LDB3,CTHRC1,NKX2-5,GDF7,IRX2,EPHB1,LEMD2,SDK1,KDM4C,DDAH1,DLL1,PHOX2A,MIR200C,MEOX1,PLA2G3,MAPK1,ADGRB1,ACTA1,ARHGAP22,LHX5,TAL1,TBX1,TBX5,TBXA2R,TFAP2A,WNT6,IRX1,COL18A1,CFLAR,WNT3A,MYOM2,SCGB3A1
GO:0021557	BP	oculomotor nerve development	4	2	0.00149692	0.490805	0.5	PHOX2A,TFAP2A
GO:0032774	BP	RNA biosynthetic process	3505	70	0.0015119	0.490805	0.0199715	DNAJB6,CDX1,HOXB13,RFPL2,ZNF274,PRDM7,TWIST2,BHLHE23,ZNF572,ZNF578,NKX2-5,GDF7,IRX2,DGKQ,EN2,ERBB4,SP8,KDM4C,SATB2,PATZ1,DLL1,ZNF454,VSX1,ONECUT1,AIRE,KCNH2,PHOX2A,MEOX1,NFIC,PAX5,IRX4,PAX7,CYTL1,GON4L,CASZ1,RIF1,MAPK1,RFX4,ALX4,PRDM16,LHX5,SIM1,TAL1,TBX1,TBX5,TFAP2A,TP73,WNT6,MZF1,IRX6,IRX1,CALCA,WWC2,LHX3,NCOA3,ZIC4,ZNF528,NKX6-2,ZNF469,TNFSF11,RUNX3,GALR2,CFLAR,WNT3A,ZNF502,MAP3K13,ZMYM5,FOXP2…
GO:0060932	BP	His-Purkinje system cell differentiation	4	2	0.00155027	0.496174	0.5	NKX2-5,TBX5
GO:0004046	MF	aminoacylase activity	6	2	0.00171836	0.538228	0.333333	PM20D1,CAT
GO:0032303	BP	regulation of icosanoid secretion	20	3	0.00174951	0.538228	0.15	PLA2G3,SSTR4,TNFSF11
GO:1905209	BP	positive regulation of cardiocyte differentiation	18	3	0.00178416	0.538228	0.166667	NKX2-5,TBX5,WNT3A
GO:0048598	BP	embryonic morphogenesis	615	21	0.00180619	0.538228	0.0341463	DNAJB6,CTHRC1,NKX2-5,GDF7,IRX2,SP8,SATB2,TMIE,DLL1,MIR200C,PAX5,MAPK1,DSCAML1,ALX4,TAL1,TBX1,TBX5,TFAP2A,WNT6,WNT7B,IRX1,WNT3A
GO:0051252	BP	regulation of RNA metabolic process	3735	73	0.00181635	0.538228	0.0195448	DNAJB6,CDX1,HOXB13,RFPL2,ZNF274,PRDM7,U2AF2,TWIST2,BHLHE23,ZNF572,RBFOX3,ZNF578,NKX2-5,GDF7,IRX2,DGKQ,EN2,ERBB4,SP8,KDM4C,SATB2,PATZ1,DLL1,ZNF454,VSX1,ONECUT1,AIRE,KCNH2,PHOX2A,MEOX1,NFIC,PAX5,IRX4,PAX7,PKP1,RBM11,CYTL1,GON4L,CASZ1,RIF1,MAPK1,RFX4,ALX4,PRDM16,LHX5,SIM1,TAL1,TBX1,TBX5,TFAP2A,TP73,WNT6,MZF1,IRX6,IRX1,CALCA,WWC2,LHX3,NCOA3,ZIC4,ZNF528,NKX6-2,ZNF469,TNFSF11,RUNX3,GALR2,CFLAR,WNT3A,ZN…
GO:0051891	BP	positive regulation of cardioblast differentiation	4	2	0.00182378	0.538228	0.5	NKX2-5,TBX5
GO:0009954	BP	proximal/distal pattern formation	34	4	0.00197376	0.575022	0.117647	IRX2,SP8,DLL1,IRX1
GO:0014855	BP	striated muscle cell proliferation	82	6	0.00209404	0.602341	0.0731707	NKX2-5,EPHB1,ERBB4,TBX5,TP73,CFLAR
GO:0006813	BP	potassium ion transport	241	11	0.00218454	0.620517	0.0456432	DPP6,EDN3,KCNH3,KCNC2,KCNH2,KCNJ5,KCNT1,SLC9A3,KCNAB1,KCNH6,GALR2,NOS1AP
GO:0060928	BP	atrioventricular node cell development	4	2	0.00224605	0.625238	0.5	NKX2-5,TBX5
GO:0060538	BP	skeletal muscle organ development	175	9	0.00226992	0.625238	0.0514286	EPHB1,LEMD2,DLL1,PAX5,ACTA1,TBX1,CFLAR,WNT3A,MYOM2
GO:0001757	BP	somite specification	5	2	0.0022837	0.625238	0.4	DLL1,MEOX1
GO:0060911	BP	cardiac cell fate commitment	16	3	0.0023397	0.625901	0.1875	NKX2-5,TBX5,WNT3A
GO:0021564	BP	vagus nerve development	3	2	0.00234121	0.625901	0.666667	TBX1,PLXNA4
GO:0034505	BP	tooth mineralization	31	4	0.00241391	0.626202	0.129032	TSPEAR,TBX1,TFAP2A,WNT6
GO:0030545	MF	signaling receptor regulator activity	551	14	0.00242401	0.626202	0.0254083	WFIKKN1,CMTM2,ERFE,GDF7,DGKQ,EDN3,DLL1,SEMA5B,WNT6,WNT7B,CALCA,TNFSF11,WNT3A,SCGB3A1
GO:0007417	BP	central nervous system development	1018	30	0.00242501	0.626202	0.0294695	GDF7,EN2,EPHB1,ERBB4,MAST1,DLL1,KCNC2,AMIGO3,VSTM5,PHOX2A,OXTR,PAX5,MAPK1,DSCAML1,RFX4,LHX5,SSTR4,TAL1,TBX1,TFAP2A,TP73,WNT7B,LHX3,ZIC4,ECRG4,NKX6-2,SHANK3,WNT3A,PLXNA4,FOXP2,NCOR2
GO:1903522	BP	regulation of blood circulation	258	11	0.00261912	0.668728	0.0426357	NKX2-5,TMEM161B,EDN3,KCNH2,KCNJ5,MIR200C,OXTR,PDE4B,TBX5,TBXA2R,KCNH6,NOS1AP
GO:0008015	BP	blood circulation	512	17	0.00266782	0.673596	0.0332031	NKX2-5,TMEM161B,ADRB3,EDN3,DDAH1,DLL1,KCNH2,KCNJ5,MIR200C,OXTR,PDE4B,RPS6KA2,TBX5,TBXA2R,CALCA,KCNH6,AKAP12,NOS1AP
GO:0003073	BP	regulation of systemic arterial blood pressure	94	6	0.00274226	0.684782	0.0638298	ADRB3,EDN3,DDAH1,OXTR,RPS6KA2,CALCA
GO:0007416	BP	synapse assembly	200	10	0.00288703	0.710772	0.05	EPHB1,ERBB4,SDK1,PCDHB5,AMIGO3,VSTM5,OXTR,ADGRB1,SHANK3,WNT3A,SPOCK2
GO:0005109	MF	frizzled binding	37	4	0.0029713	0.710772	0.108108	CTHRC1,WNT6,WNT7B,WNT3A
GO:0003292	BP	cardiac septum cell differentiation	5	2	0.00297145	0.710772	0.4	NKX2-5,TBX5
GO:0060922	BP	atrioventricular node cell differentiation	5	2	0.00297145	0.710772	0.4	NKX2-5,TBX5
GO:0003044	BP	regulation of systemic arterial blood pressure mediated by a chemical signal	47	4	0.0033045	0.772552	0.0851064	ADRB3,EDN3,OXTR,RPS6KA2
GO:0021523	BP	somatic motor neuron differentiation	5	2	0.00332478	0.772552	0.4	PHOX2A,LHX3
GO:0030546	MF	signaling receptor activator activity	508	13	0.00333172	0.772552	0.0255906	CMTM2,ERFE,GDF7,DGKQ,EDN3,DLL1,SEMA5B,WNT6,WNT7B,CALCA,TNFSF11,WNT3A,SCGB3A1
GO:0072079	BP	nephron tubule formation	20	3	0.00343219	0.782773	0.15	IRX2,WNT6,IRX1
GO:0003166	BP	bundle of His development	6	2	0.0034447	0.782773	0.333333	NKX2-5,TBX5
GO:0006936	BP	muscle contraction	349	13	0.00352702	0.793544	0.0372493	NKX2-5,EDN3,KCNH2,KCNJ5,MIR200C,OXTR,PDE4B,ACTA1,RYR3,TBXA2R,CALCA,GALR2,MYOM2,NOS1AP
GO:0051890	BP	regulation of cardioblast differentiation	5	2	0.00364963	0.813079	0.4	NKX2-5,TBX5
GO:0048532	BP	anatomical structure arrangement	16	3	0.00379168	0.83493	0.1875	DLL1,TFAP2A,PLXNA4
GO:0032892	BP	positive regulation of organic acid transport	46	4	0.00382119	0.83493	0.0869565	ERFE,PLA2G3,SSTR4,TNFSF11
GO:0007216	BP	G protein-coupled glutamate receptor signaling pathway	14	3	0.00389167	0.842232	0.214286	GRM1,TRPM1,DAGLA
GO:0003164	BP	His-Purkinje system development	7	2	0.00416438	0.884909	0.285714	NKX2-5,TBX5
GO:0048562	BP	embryonic organ morphogenesis	295	12	0.00416675	0.884909	0.040678	CTHRC1,NKX2-5,SATB2,TMIE,DLL1,PAX5,MAPK1,DSCAML1,ALX4,TBX1,TFAP2A,WNT3A
GO:0070172	BP	positive regulation of tooth mineralization	8	2	0.00471795	0.992691	0.25	TFAP2A,WNT6
GO:1901739	BP	regulation of myoblast fusion	21	3	0.00484545	1	0.142857	ADGRB1,CFLAR,SCGB3A1
GO:0014807	BP	regulation of somitogenesis	6	2	0.00497825	1	0.333333	CDX1,DLL1
GO:0035282	BP	segmentation	103	6	0.0050834	1	0.0582524	CDX1,IRX2,DLL1,MEOX1,IRX1,WNT3A
GO:0061004	BP	pattern specification involved in kidney development	8	2	0.00522316	1	0.25	IRX2,IRX1
GO:0072048	BP	renal system pattern specification	8	2	0.00522316	1	0.25	IRX2,IRX1
GO:0060429	BP	epithelium development	1234	31	0.00528162	1	0.0251216	CDX1,HOXB13,CTHRC1,NKX2-5,GDF7,IRX2,ERBB4,DLL1,ONECUT1,AIRE,MIR200C,MEOX1,MAPK1,RAD51B,ALX4,SIM1,TBX1,TBX5,TFAP2A,TP73,WNT6,WNT7B,IRX1,LHX3,COL18A1,NCOA3,NKX6-2,CAT,TNFSF11,CFLAR,WNT3A,PLXNA4
GO:0042473	BP	outer ear morphogenesis	8	2	0.00534759	1	0.25	MAPK1,TBX1
GO:0051094	BP	positive regulation of developmental process	1363	34	0.0054985	1	0.024945	CTHRC1,NKX2-5,GDF7,EDN3,EPHB1,ERBB4,DDAH1,DLL1,AMIGO3,VSTM5,MIR200C,OXTR,PLA2G3,RIF1,ADGRB1,ISLR2,TAL1,TBX1,TBX5,TBXA2R,TFAP2A,TP73,WNT6,WNT7B,NCOA3,NKX6-2,MEDAG,SHANK3,TNFSF11,RUNX3,IL1RL2,WNT3A,PLXNA4,MAP3K13,SCGB3A1
GO:0060021	BP	roof of mouth development	91	6	0.00553492	1	0.0659341	WFIKKN1,SATB2,ALX4,TBX1,TFAP2A,WNT3A
GO:0060043	BP	regulation of cardiac muscle cell proliferation	47	4	0.00557451	1	0.0851064	NKX2-5,ERBB4,TBX5,TP73
GO:0009790	BP	embryo development	1122	30	0.00565894	1	0.026738	DNAJB6,CDX1,CTHRC1,NKX2-5,GDF7,IRX2,EN2,ERBB4,SP8,KDM4C,SATB2,TMIE,DLL1,MIR200C,MEOX1,PAX5,MAPK1,DSCAML1,LRRC7,RAD51B,ALX4,TAL1,TBX1,TBX5,TFAP2A,WNT6,WNT7B,IRX1,COL18A1,WNT3A,PLXNA4
GO:0032502	BP	developmental process	6492	118	0.00572827	1	0.0181762	DNAJB6,SPEG,APC2,CDX1,HOXB13,CHAD,LDB3,CTHRC1,WFIKKN1,TWIST2,BHLHE23,RBFOX3,NKX2-5,ERFE,GDF7,IRX2,ADRB3,EDN3,EN2,EPHA8,EPHB1,ERBB4,F7,LEMD2,SP8,SDK1,MAST1,KDM4C,PEG10,SATB2,DDAH1,PATZ1,FSCN2,TMIE,PCDHB5,GNAS,GP1BB,GP5,DLL1,VSX1,ONECUT1,AIRE,KCNC2,AMIGO3,VSTM5,PHOX2A,MIR200C,MCL1,MEOX1,MEST,OXTR,PLA2G3,PAX5,IRX4,PAX7,PDE6B,RBM11,TSPEAR,CYTL1,SEMA5B,CASZ1,RIF1,MAPK1,PCDHGB6,PCDHGB5,PCDHGB3,PCDHGB2,…
GO:0060047	BP	heart contraction	243	10	0.00579296	1	0.0411523	NKX2-5,TMEM161B,EDN3,KCNH2,KCNJ5,MIR200C,PDE4B,RPS6KA2,TBX5,KCNH6,NOS1AP
GO:0008217	BP	regulation of blood pressure	185	8	0.0058216	1	0.0432432	ADRB3,EDN3,DDAH1,DLL1,OXTR,RPS6KA2,TBXA2R,CALCA
GO:0005694	CC	chromosome	1921	41	0.0058695	1	0.0213431	CDX1,HOXB13,PRDM7,BHLHE23,NKX2-5,IRX2,FAAP20,EN2,LEMD2,SP8,KDM4C,SATB2,VSX1,ONECUT1,PHOX2A,MEOX1,NFIC,PAX5,IRX4,PAX7,CASZ1,RIF1,H2AJ,RAD51B,RFX4,ALX4,LHX5,SIM1,TAL1,TBX1,TBX5,TFAP2A,TP73,IRX6,IRX1,LHX3,NCOA3,NKX6-2,RUNX3,FOXP2,NCOR2
GO:0008016	BP	regulation of heart contraction	208	9	0.00590121	1	0.0432692	NKX2-5,TMEM161B,EDN3,KCNH2,KCNJ5,MIR200C,PDE4B,TBX5,KCNH6,NOS1AP
GO:0035914	BP	skeletal muscle cell differentiation	72	5	0.00593721	1	0.0694444	EPHB1,LEMD2,PAX5,TBX1,WNT3A
GO:0048704	BP	embryonic skeletal system morphogenesis	94	6	0.00610415	1	0.0638298	SATB2,PAX5,DSCAML1,ALX4,TBX1,TFAP2A
GO:0005249	MF	voltage-gated potassium channel activity	99	6	0.00616282	1	0.0606061	KCNH3,KCNC2,KCNH2,KCNJ5,KCNT1,KCNAB1,KCNH6
GO:0030239	BP	myofibril assembly	71	5	0.0062072	1	0.0704225	LDB3,NKX2-5,ACTA1,CFLAR,MYOM2
GO:0021953	BP	central nervous system neuron differentiation	181	9	0.0062352	1	0.0497238	GDF7,EPHB1,PHOX2A,LHX5,TAL1,LHX3,SHANK3,WNT3A,PLXNA4
GO:0060374	BP	mast cell differentiation	6	2	0.00632738	1	0.333333	PLA2G3,TAL1
GO:0030154	BP	cell differentiation	4368	85	0.0064649	1	0.0194597	DNAJB6,SPEG,APC2,CDX1,HOXB13,LDB3,CTHRC1,WFIKKN1,TWIST2,BHLHE23,NKX2-5,ERFE,GDF7,IRX2,ADRB3,EDN3,EN2,EPHA8,EPHB1,ERBB4,LEMD2,SDK1,KDM4C,PEG10,SATB2,PATZ1,FSCN2,GP1BB,GP5,DLL1,VSX1,ONECUT1,AIRE,AMIGO3,PHOX2A,MIR200C,MCL1,MEOX1,PLA2G3,PAX5,IRX4,RBM11,CYTL1,SEMA5B,CASZ1,MAPK1,DSCAML1,ADGRB1,LRRC7,ISLR2,ACTA1,ARHGAP22,RASGRF1,RPS6KA2,S100A6,PRDM16,LHX5,SIM1,TAL1,TBX1,TBX5,TFAP2A,TP73,DAGLA,WNT6,WNT7B…
GO:0034654	BP	nucleobase-containing compound biosynthetic process	3916	73	0.00649203	1	0.0186415	DNAJB6,CDX1,HOXB13,RFPL2,ZNF274,PRDM7,TWIST2,BHLHE23,ZNF572,ZNF578,NKX2-5,GDF7,IRX2,DGKQ,FAAP20,EN2,ERBB4,SP8,KDM4C,SATB2,PATZ1,DLL1,ZNF454,VSX1,ONECUT1,AIRE,KCNH2,PHOX2A,MEOX1,NFIC,PAX5,IRX4,PAX7,CYTL1,GON4L,CASZ1,RIF1,NADSYN1,MAPK1,RFX4,ALX4,PRDM16,LHX5,SIM1,TAL1,TBX1,TBX5,TFAP2A,TP73,WNT6,MZF1,IRX6,IRX1,CALCA,WWC2,LHX3,NCOA3,ZIC4,QNG1,ZNF528,NKX6-2,ZNF469,TNFSF11,RUNX3,GALR2,CFLAR,WNT3A,ZNF502…
GO:0048869	BP	cellular developmental process	4370	85	0.00651954	1	0.0194508	DNAJB6,SPEG,APC2,CDX1,HOXB13,LDB3,CTHRC1,WFIKKN1,TWIST2,BHLHE23,NKX2-5,ERFE,GDF7,IRX2,ADRB3,EDN3,EN2,EPHA8,EPHB1,ERBB4,LEMD2,SDK1,KDM4C,PEG10,SATB2,PATZ1,FSCN2,GP1BB,GP5,DLL1,VSX1,ONECUT1,AIRE,AMIGO3,PHOX2A,MIR200C,MCL1,MEOX1,PLA2G3,PAX5,IRX4,RBM11,CYTL1,SEMA5B,CASZ1,MAPK1,DSCAML1,ADGRB1,LRRC7,ISLR2,ACTA1,ARHGAP22,RASGRF1,RPS6KA2,S100A6,PRDM16,LHX5,SIM1,TAL1,TBX1,TBX5,TFAP2A,TP73,DAGLA,WNT6,WNT7B…
GO:0060322	BP	head development	760	23	0.00656839	1	0.0302632	GDF7,EN2,EPHB1,ERBB4,MAST1,DLL1,KCNC2,AMIGO3,PHOX2A,OXTR,PAX5,MAPK1,DSCAML1,RFX4,LHX5,SSTR4,TBX1,WNT7B,LHX3,SHANK3,WNT3A,PLXNA4,FOXP2,NCOR2
GO:0060307	BP	regulation of ventricular cardiac muscle cell membrane repolarization	23	3	0.00687296	1	0.130435	KCNH2,KCNH6,NOS1AP
GO:0048732	BP	gland development	441	15	0.0069691	1	0.0340136	HOXB13,NKX2-5,GDF7,ERBB4,ONECUT1,AIRE,OXTR,MAPK1,TBX1,WNT7B,LHX3,TNFSF11,CFLAR,WNT3A,NCOR2
GO:0019219	BP	regulation of nucleobase-containing compound metabolic process	4020	74	0.0069795	1	0.018408	DNAJB6,CDX1,HOXB13,RFPL2,ZNF274,PRDM7,U2AF2,TWIST2,BHLHE23,ZNF572,RBFOX3,ZNF578,NKX2-5,GDF7,IRX2,DGKQ,EN2,ERBB4,SP8,KDM4C,SATB2,PATZ1,DLL1,ZNF454,VSX1,ONECUT1,AIRE,KCNH2,PHOX2A,MEOX1,NFIC,PAX5,IRX4,PAX7,PKP1,RBM11,CYTL1,GON4L,CASZ1,RIF1,MAPK1,RFX4,ALX4,PRDM16,LHX5,SIM1,TAL1,TBX1,TBX5,TFAP2A,TP73,WNT6,MZF1,IRX6,IRX1,CALCA,WWC2,LHX3,NCOA3,ZIC4,ZNF528,NKX6-2,ZNF469,TNFSF11,RUNX3,GALR2,CFLAR,WNT3A,ZN…
GO:0007218	BP	neuropeptide signaling pathway	109	5	0.00702583	1	0.0458716	NPFFR2,SSTR4,CALCA,GALR2,ECEL1
GO:0005125	MF	cytokine activity	237	7	0.00720358	1	0.0295359	CMTM2,GDF7,WNT6,WNT7B,TNFSF11,WNT3A,SCGB3A1
GO:0048856	BP	anatomical structure development	5935	110	0.00728848	1	0.0185341	DNAJB6,SPEG,APC2,CDX1,HOXB13,CHAD,LDB3,CTHRC1,WFIKKN1,BHLHE23,RBFOX3,NKX2-5,ERFE,GDF7,IRX2,EDN3,EN2,EPHA8,EPHB1,ERBB4,F7,LEMD2,SP8,SDK1,MAST1,KDM4C,SATB2,DDAH1,PATZ1,FSCN2,TMIE,PCDHB5,GNAS,GP1BB,GP5,DLL1,VSX1,ONECUT1,AIRE,KCNC2,AMIGO3,VSTM5,PHOX2A,MIR200C,MEOX1,MEST,OXTR,PLA2G3,PAX5,IRX4,PAX7,PDE6B,TSPEAR,CYTL1,SEMA5B,CASZ1,RIF1,MAPK1,PCDHGB6,PCDHGB5,PCDHGB3,PCDHGB2,PCDHGB1,PCDHGA10,PCDHGA9,PCDHG…
GO:0055002	BP	striated muscle cell development	73	5	0.00734395	1	0.0684932	LDB3,NKX2-5,ACTA1,CFLAR,MYOM2
GO:0007189	BP	adenylate cyclase-activating G protein-coupled receptor signaling pathway	157	7	0.00742789	1	0.044586	ADRB3,GNAS,PDE4B,ADGRB1,SSTR4,TBXA2R,CALCA,GALR2
GO:0048018	MF	receptor ligand activity	503	12	0.00746119	1	0.0238569	CMTM2,ERFE,GDF7,EDN3,DLL1,SEMA5B,WNT6,WNT7B,CALCA,TNFSF11,WNT3A,SCGB3A1
GO:0060376	BP	positive regulation of mast cell differentiation	1	1	0.00753992	1	1	PLA2G3
GO:0090596	BP	sensory organ morphogenesis	277	11	0.00757489	1	0.0397112	CTHRC1,EPHB1,SDK1,FSCN2,TMIE,DLL1,VSX1,MAPK1,TBX1,TFAP2A,WNT3A
GO:0032355	BP	response to estradiol	113	6	0.00773018	1	0.0530973	F7,OXTR,NCOA3,CAT,CFLAR,NCOR2
GO:0060710	BP	chorio-allantoic fusion	7	2	0.00837379	1	0.285714	DNAJB6,WNT7B
GO:0003002	BP	regionalization	429	14	0.00851645	1	0.032634	CDX1,NKX2-5,IRX2,SP8,DLL1,MEOX1,DSCAML1,RFX4,ALX4,TBX1,WNT7B,IRX1,LHX3,WNT3A
GO:0003015	BP	heart process	255	10	0.00863797	1	0.0392157	NKX2-5,TMEM161B,EDN3,KCNH2,KCNJ5,MIR200C,PDE4B,RPS6KA2,TBX5,KCNH6,NOS1AP
GO:0035270	BP	endocrine system development	139	7	0.00895406	1	0.0503597	NKX2-5,DLL1,ONECUT1,MAPK1,TBX1,LHX3,NKX6-2
GO:0032501	BP	multicellular organismal process	7754	129	0.00902798	1	0.0166366	DNAJB6,APC2,CDX1,HOXB13,CHAD,LDB3,CTHRC1,WFIKKN1,TWIST2,BHLHE23,WDR36,ZNF572,RBFOX3,NKX2-5,PM20D1,ERFE,GDF7,TMEM161B,IRX2,ADRB3,DGKQ,EDN3,EN2,EPHA8,EPHB1,ERBB4,F7,LEMD2,SP8,SDK1,MAST1,KDM4C,SATB2,DDAH1,PATZ1,FSCN2,TMIE,PCDHB5,GNAS,GP1BB,GP5,DLL1,GRM1,VSX1,ONECUT1,AIRE,KCNC2,KCNH2,KCNJ5,AMIGO3,VSTM5,PHOX2A,MIR200C,MEOX1,TRPM1,OXTR,PLA2G3,PAX5,IRX4,PDE4B,PDE6B,TSPEAR,SEPTIN5,CYTL1,SEMA5B,CASZ1,RIF1…
GO:0021675	BP	nerve development	97	6	0.00912715	1	0.0618557	EPHB1,KCNC2,PHOX2A,TBX1,TFAP2A,PLXNA4
GO:0060142	BP	regulation of syncytium formation by plasma membrane fusion	30	3	0.00918083	1	0.1	ADGRB1,CFLAR,SCGB3A1
GO:0015052	MF	beta3-adrenergic receptor activity	1	1	0.00919532	1	1	ADRB3
GO:0010455	BP	positive regulation of cell fate commitment	13	2	0.00940004	1	0.153846	NKX6-2,WNT3A
GO:0034767	BP	positive regulation of monoatomic ion transmembrane transport	158	7	0.00941974	1	0.0443038	EDN3,KCNC2,KCNH2,VMP1,SHANK3,GALR2,NOS1AP
GO:0061061	BP	muscle structure development	694	20	0.00953099	1	0.0288184	SPEG,LDB3,WFIKKN1,NKX2-5,EPHB1,LEMD2,DLL1,PAX5,PAX7,ADGRB1,ACTA1,ALX4,PDLIM2,TBX1,TBX5,CFLAR,SGCE,WNT3A,MYOM2,SCGB3A1
GO:0007423	BP	sensory organ development	587	18	0.00954792	1	0.0306644	CTHRC1,BHLHE23,EPHB1,SDK1,FSCN2,TMIE,DLL1,VSX1,PDE6B,CYTL1,MAPK1,TBX1,TFAP2A,WNT6,WNT7B,LHX3,WNT3A,MYOM2
GO:0018130	BP	heterocycle biosynthetic process	3990	73	0.00957401	1	0.0182957	DNAJB6,CDX1,HOXB13,RFPL2,ZNF274,PRDM7,TWIST2,BHLHE23,ZNF572,ZNF578,NKX2-5,GDF7,IRX2,DGKQ,FAAP20,EN2,ERBB4,SP8,KDM4C,SATB2,PATZ1,DLL1,ZNF454,VSX1,ONECUT1,AIRE,KCNH2,PHOX2A,MEOX1,NFIC,PAX5,IRX4,PAX7,CYTL1,GON4L,CASZ1,RIF1,NADSYN1,MAPK1,RFX4,ALX4,PRDM16,LHX5,SIM1,TAL1,TBX1,TBX5,TFAP2A,TP73,WNT6,MZF1,IRX6,IRX1,CALCA,WWC2,LHX3,NCOA3,ZIC4,QNG1,ZNF528,NKX6-2,ZNF469,TNFSF11,RUNX3,GALR2,CFLAR,WNT3A,ZNF502…
GO:0003211	BP	cardiac ventricle formation	8	2	0.00960515	1	0.25	NKX2-5,TBX5
GO:0021639	BP	trochlear nerve morphogenesis	1	1	0.00961614	1	1	PHOX2A
GO:0021642	BP	trochlear nerve formation	1	1	0.00961614	1	1	PHOX2A
GO:0021703	BP	locus ceruleus development	1	1	0.00961614	1	1	PHOX2A
GO:0009888	BP	tissue development	2022	45	0.00974824	1	0.0222552	CDX1,HOXB13,CTHRC1,NKX2-5,GDF7,IRX2,EDN3,EPHB1,ERBB4,LEMD2,SATB2,DLL1,ONECUT1,AIRE,MIR200C,MEOX1,MEST,PAX5,TSPEAR,CYTL1,SEMA5B,MAPK1,ACTA1,RAD51B,ALX4,SIM1,TAL1,TBX1,TBX5,TFAP2A,CLEC3B,TP73,WNT6,WNT7B,IRX1,LHX3,COL18A1,NCOA3,NKX6-2,CAT,TNFSF11,RUNX3,CFLAR,WNT3A,PLXNA4,MYOM2
GO:0048483	BP	autonomic nervous system development	46	4	0.00984175	1	0.0869565	PHOX2A,TBX1,TFAP2A,PLXNA4
GO:0098662	BP	inorganic cation transmembrane transport	829	22	0.00992386	1	0.026538	DPP6,EDN3,RASA3,KCNH3,GP1BB,GP5,KCNC2,KCNH2,KCNJ5,MIR200C,TRPM1,PDE4B,ASIC4,CACNA2D3,KCNT1,RYR3,SLC9A3,KCNAB1,KCNH6,VMP1,GALR2,WNT3A,SLC6A5,NOS1AP
GO:0003062	BP	regulation of heart rate by chemical signal	7	2	0.00997893	1	0.285714	KCNH2,NOS1AP
GO:0061053	BP	somite development	84	5	0.010099	1	0.0595238	CDX1,DLL1,MEOX1,RAD51B,WNT3A
GO:0060926	BP	cardiac pacemaker cell development	9	2	0.0101038	1	0.222222	NKX2-5,TBX5
GO:0036143	MF	kringle domain binding	1	1	0.0101051	1	1	CLEC3B
GO:0019438	BP	aromatic compound biosynthetic process	4003	73	0.0101327	1	0.0182363	DNAJB6,CDX1,HOXB13,RFPL2,ZNF274,PRDM7,TWIST2,BHLHE23,ZNF572,ZNF578,NKX2-5,GDF7,IRX2,DGKQ,FAAP20,EN2,ERBB4,SP8,KDM4C,SATB2,PATZ1,DLL1,ZNF454,VSX1,ONECUT1,AIRE,KCNH2,PHOX2A,MEOX1,NFIC,PAX5,IRX4,PAX7,CYTL1,GON4L,CASZ1,RIF1,NADSYN1,MAPK1,RFX4,ALX4,PRDM16,LHX5,SIM1,TAL1,TBX1,TBX5,TFAP2A,TP73,WNT6,MZF1,IRX6,IRX1,CALCA,WWC2,LHX3,NCOA3,ZIC4,QNG1,ZNF528,NKX6-2,ZNF469,TNFSF11,RUNX3,GALR2,CFLAR,WNT3A,ZNF502…
GO:0030879	BP	mammary gland development	131	7	0.0102263	1	0.0534351	ERBB4,OXTR,MAPK1,WNT7B,TNFSF11,WNT3A,NCOR2
GO:0003168	BP	Purkinje myocyte differentiation	1	1	0.010319	1	1	NKX2-5
GO:1990664	CC	Nkx-2.5 complex	1	1	0.010319	1	1	NKX2-5
GO:0021509	BP	roof plate formation	1	1	0.0103213	1	1	GDF7
GO:2001049	BP	regulation of tendon cell differentiation	1	1	0.0103213	1	1	GDF7
GO:2001051	BP	positive regulation of tendon cell differentiation	1	1	0.0103213	1	1	GDF7
GO:0004990	MF	oxytocin receptor activity	1	1	0.0104448	1	1	OXTR
GO:0032306	BP	regulation of prostaglandin secretion	13	2	0.0105552	1	0.153846	PLA2G3,TNFSF11
GO:0032308	BP	positive regulation of prostaglandin secretion	13	2	0.0105552	1	0.153846	PLA2G3,TNFSF11
GO:0001708	BP	cell fate specification	110	6	0.0105613	1	0.0545455	APC2,DLL1,TBX1,TBX5,LHX3,WNT3A
GO:0099623	BP	regulation of cardiac muscle cell membrane repolarization	28	3	0.0105829	1	0.107143	KCNH2,KCNH6,NOS1AP
GO:0070170	BP	regulation of tooth mineralization	12	2	0.0109623	1	0.166667	TFAP2A,WNT6
GO:0048863	BP	stem cell differentiation	245	10	0.0111581	1	0.0408163	NKX2-5,EDN3,ERBB4,KDM4C,MEOX1,SEMA5B,MAPK1,TAL1,TBX1,TBX5
GO:0009653	BP	anatomical structure morphogenesis	2753	60	0.0111817	1	0.0217944	DNAJB6,CDX1,HOXB13,CHAD,LDB3,CTHRC1,NKX2-5,GDF7,IRX2,EDN3,EPHA8,EPHB1,ERBB4,LEMD2,SP8,SDK1,KDM4C,SATB2,DDAH1,FSCN2,TMIE,DLL1,VSX1,ONECUT1,AIRE,PHOX2A,MIR200C,MEOX1,PLA2G3,PAX5,IRX4,PAX7,TSPEAR,SEMA5B,MAPK1,DSCAML1,ADGRB1,ISLR2,ACTA1,ARHGAP22,ALX4,S100A6,LHX5,TAL1,TBX1,TBX5,TBXA2R,TFAP2A,WNT6,WNT7B,IRX1,LHX3,COL18A1,SHANK3,TNFSF11,CFLAR,WNT3A,PLXNA4,MYOM2,MAP3K13,SCGB3A1
GO:0045944	BP	positive regulation of transcription by RNA polymerase II	1234	30	0.0112258	1	0.0243112	CDX1,BHLHE23,NKX2-5,EN2,KDM4C,SATB2,DLL1,ONECUT1,AIRE,PHOX2A,MEOX1,NFIC,PAX5,CYTL1,CASZ1,RFX4,ALX4,PRDM16,TAL1,TBX1,TBX5,TFAP2A,TP73,MZF1,IRX6,LHX3,NCOA3,TNFSF11,GALR2,WNT3A
GO:0003012	BP	muscle system process	450	14	0.0114248	1	0.0311111	NKX2-5,EDN3,KCNH2,KCNJ5,MIR200C,OXTR,PDE4B,ACTA1,RYR3,TBXA2R,CALCA,GALR2,CFLAR,MYOM2,NOS1AP
GO:0043583	BP	ear development	221	9	0.0115912	1	0.040724	CTHRC1,TMIE,DLL1,CYTL1,MAPK1,TBX1,TFAP2A,LHX3,WNT3A
GO:0099625	BP	ventricular cardiac muscle cell membrane repolarization	28	3	0.0116423	1	0.107143	KCNH2,KCNJ5,KCNH6,NOS1AP
GO:0001990	BP	regulation of systemic arterial blood pressure by hormone	38	3	0.0116641	1	0.0789474	EDN3,OXTR,RPS6KA2
GO:0007263	BP	nitric oxide mediated signal transduction	29	3	0.0117421	1	0.103448	DDAH1,KCNC2,NOS1AP
GO:2000347	BP	positive regulation of hepatocyte proliferation	10	2	0.0118716	1	0.2	CFLAR,WNT3A
GO:0005112	MF	Notch binding	25	3	0.0118963	1	0.12	SNED1,DLL1,NCOR2
GO:0007188	BP	adenylate cyclase-modulating G protein-coupled receptor signaling pathway	247	9	0.0119075	1	0.0364372	ADRB3,GNAS,GRM1,PDE4B,ADGRB1,SSTR4,TBXA2R,CALCA,GALR2,AKAP12
GO:0003310	BP	pancreatic A cell differentiation	11	2	0.0119803	1	0.181818	ONECUT1,NKX6-2
GO:0030900	BP	forebrain development	405	14	0.0120184	1	0.0345679	GDF7,ERBB4,KCNC2,OXTR,PAX5,RFX4,LHX5,SSTR4,WNT7B,LHX3,SHANK3,WNT3A,PLXNA4,FOXP2
GO:0034765	BP	regulation of monoatomic ion transmembrane transport	451	14	0.0121761	1	0.0310421	DPP6,EDN3,KCNH3,KCNC2,KCNH2,KCNJ5,MIR200C,PDE4B,CACNA2D3,KCNAB1,KCNH6,VMP1,SHANK3,GALR2,NOS1AP
GO:0007420	BP	brain development	713	21	0.0122653	1	0.029453	GDF7,EN2,EPHB1,ERBB4,MAST1,DLL1,KCNC2,AMIGO3,PHOX2A,OXTR,PAX5,DSCAML1,RFX4,LHX5,SSTR4,WNT7B,LHX3,SHANK3,WNT3A,PLXNA4,FOXP2,NCOR2
GO:0048468	BP	cell development	2784	59	0.0123894	1	0.0211925	HOXB13,LDB3,CTHRC1,WFIKKN1,BHLHE23,NKX2-5,ERFE,GDF7,IRX2,EDN3,EN2,EPHA8,EPHB1,ERBB4,SDK1,SATB2,PATZ1,FSCN2,GP1BB,GP5,DLL1,VSX1,ONECUT1,AIRE,AMIGO3,MIR200C,MEOX1,PLA2G3,PAX5,IRX4,SEMA5B,MAPK1,DSCAML1,ADGRB1,LRRC7,ISLR2,ACTA1,RASGRF1,RPS6KA2,S100A6,TAL1,TBX1,TBX5,TP73,WNT7B,IRX6,IRX1,LHX3,COL18A1,NKX6-2,SHANK3,TNFSF11,RUNX3,IL1RL2,GALR2,CFLAR,WNT3A,PLXNA4,MYOM2,MAP3K13,IQSEC1
GO:0009112	BP	nucleobase metabolic process	35	3	0.012468	1	0.0857143	DPYS,GMPR,MAPK1
GO:0060920	BP	cardiac pacemaker cell differentiation	11	2	0.0126027	1	0.181818	NKX2-5,TBX5
GO:0032036	MF	myosin heavy chain binding	12	2	0.0127032	1	0.166667	SPTBN5,PDLIM2
GO:0038193	BP	thromboxane A2 signaling pathway	1	1	0.0127182	1	1	TBXA2R
GO:0004960	MF	thromboxane receptor activity	1	1	0.0127182	1	1	TBXA2R
GO:0004961	MF	thromboxane A2 receptor activity	1	1	0.0127182	1	1	TBXA2R
GO:0048638	BP	regulation of developmental growth	328	12	0.0127203	1	0.0365854	NKX2-5,ADRB3,ERBB4,DLL1,SEMA5B,ISLR2,TBX5,TP73,WWC2,WNT3A,PLXNA4,MAP3K13
GO:0106072	BP	negative regulation of adenylate cyclase-activating G protein-coupled receptor signaling pathway	11	2	0.0128239	1	0.181818	PDE4B,SSTR4
GO:0021603	BP	cranial nerve formation	11	2	0.0130741	1	0.181818	PHOX2A,TFAP2A
GO:0003162	BP	atrioventricular node development	9	2	0.0132352	1	0.222222	NKX2-5,TBX5
GO:0014866	BP	skeletal myofibril assembly	10	2	0.0132981	1	0.2	ACTA1,CFLAR
GO:0098655	BP	monoatomic cation transmembrane transport	849	22	0.013505	1	0.0259128	DPP6,EDN3,RASA3,KCNH3,GP1BB,GP5,KCNC2,KCNH2,KCNJ5,MIR200C,TRPM1,PDE4B,ASIC4,CACNA2D3,KCNT1,RYR3,SLC9A3,KCNAB1,KCNH6,VMP1,GALR2,WNT3A,SLC6A5,NOS1AP
GO:0086011	BP	membrane repolarization during action potential	31	3	0.0137948	1	0.0967742	KCNH2,KCNJ5,KCNH6,NOS1AP
GO:0051146	BP	striated muscle cell differentiation	302	11	0.0139192	1	0.0364238	LDB3,NKX2-5,DLL1,ADGRB1,ACTA1,TBX1,TBX5,CFLAR,WNT3A,MYOM2,SCGB3A1
GO:0030001	BP	metal ion transport	894	23	0.0139898	1	0.0257271	NKX2-5,DPP6,EDN3,RASA3,KCNH3,GP1BB,GP5,KCNC2,KCNH2,KCNJ5,MIR200C,TRPM1,PDE4B,ASIC4,CACNA2D3,KCNT1,RYR3,SLC9A3,KCNAB1,KCNH6,VMP1,GALR2,WNT3A,SLC6A5,NOS1AP
GO:0141013	BP	purine nucleotide import into lysosome	1	1	0.0144633	1	1	SLC17A9
GO:0160042	MF	purine nucleotide uniporter activity	1	1	0.0144633	1	1	SLC17A9
GO:0014842	BP	regulation of skeletal muscle satellite cell proliferation	12	2	0.0146901	1	0.166667	EPHB1,CFLAR
GO:0032309	BP	icosanoid secretion	46	3	0.0148489	1	0.0652174	PLA2G3,SSTR4,TNFSF11
GO:0034350	BP	regulation of glial cell apoptotic process	10	2	0.015174	1	0.2	DLL1,AKAP12
GO:0055021	BP	regulation of cardiac muscle tissue growth	65	4	0.0151745	1	0.0615385	NKX2-5,ERBB4,TBX5,TP73
GO:0090663	BP	galanin-activated signaling pathway	2	1	0.0152683	1	0.5	GALR2
GO:0021559	BP	trigeminal nerve development	11	2	0.0154381	1	0.181818	TFAP2A,PLXNA4
GO:0051962	BP	positive regulation of nervous system development	290	11	0.0155116	1	0.037931	EPHB1,AMIGO3,VSTM5,OXTR,ADGRB1,ISLR2,TP73,NKX6-2,SHANK3,WNT3A,PLXNA4,MAP3K13
GO:0043270	BP	positive regulation of monoatomic ion transport	213	8	0.0155153	1	0.0375587	NKX2-5,EDN3,KCNC2,KCNH2,VMP1,SHANK3,GALR2,NOS1AP
GO:0010844	MF	recombination hotspot binding	2	1	0.0155866	1	0.5	PRDM7
GO:0009891	BP	positive regulation of biosynthetic process	2690	53	0.0156475	1	0.0197026	CDX1,U2AF2,BHLHE23,NKX2-5,GDF7,DGKQ,EN2,ERBB4,KDM4C,SATB2,DDAH1,PATZ1,DLL1,ONECUT1,AIRE,KCNH2,PHOX2A,MEOX1,NFIC,PLA2G3,PAX5,PDE4B,PKP1,CYTL1,CASZ1,RIF1,MAPK1,ADGRB1,ACTA1,RFX4,ALX4,RPS6KA2,PRDM16,LHX5,TAL1,TBX1,TBX5,TFAP2A,CLEC3B,TP73,WNT6,MZF1,IRX6,LHX3,NCOA3,TNFSF11,RUNX3,IL1RL2,GALR2,WNT3A,AKAP12,IKBKE,NOS1AP,CTIF
GO:0060038	BP	cardiac muscle cell proliferation	59	4	0.0157185	1	0.0677966	NKX2-5,ERBB4,TBX5,TP73
GO:1901841	BP	regulation of high voltage-gated calcium channel activity	11	2	0.0157858	1	0.181818	PDE4B,NOS1AP
GO:0003013	BP	circulatory system process	598	17	0.0159632	1	0.0284281	NKX2-5,TMEM161B,ADRB3,EDN3,DDAH1,DLL1,KCNH2,KCNJ5,MIR200C,OXTR,PDE4B,RPS6KA2,TBX5,TBXA2R,CALCA,KCNH6,AKAP12,NOS1AP
GO:0008188	MF	neuropeptide receptor activity	47	3	0.0159722	1	0.0638298	NPFFR2,SSTR4,GALR2
GO:0010468	BP	regulation of gene expression	5320	86	0.0160168	1	0.0161654	DNAJB6,CDX1,HOXB13,RFPL2,ZNF274,PRDM7,U2AF2,TWIST2,BHLHE23,ZNF572,LDLRAD3,RBFOX3,ZNF578,NKX2-5,GDF7,IRX2,DGKQ,EDN3,EN2,ERBB4,SP8,KDM4C,SATB2,PATZ1,DLL1,ZNF454,VSX1,ONECUT1,AIRE,KCNH2,PHOX2A,MIR124-2,MIR141,MIR200C,MEOX1,NFIC,PLA2G3,PAX5,IRX4,PAX7,PDE4B,PKP1,RBM11,CYTL1,GON4L,CASZ1,RIF1,MAPK1,ACTA1,RFX4,ALX4,RPS6KA2,PRDM16,LHX5,SIM1,TAL1,TBX1,TBX5,TFAP2A,CLEC3B,TP73,WNT6,MZF1,IRX6,IRX1,CALCA,WWC2,…
GO:1902606	BP	regulation of large conductance calcium-activated potassium channel activity	2	1	0.0162431	1	0.5	GALR2
GO:1902608	BP	positive regulation of large conductance calcium-activated potassium channel activity	2	1	0.0162431	1	0.5	GALR2
GO:0048839	BP	inner ear development	194	8	0.0163642	1	0.0412371	CTHRC1,TMIE,DLL1,CYTL1,TBX1,TFAP2A,LHX3,WNT3A
GO:0005267	MF	potassium channel activity	122	6	0.016872	1	0.0491803	KCNH3,KCNC2,KCNH2,KCNJ5,KCNT1,KCNAB1,KCNH6
GO:0009889	BP	regulation of biosynthetic process	5604	90	0.0169202	1	0.01606	DNAJB6,CDX1,HOXB13,RFPL2,ZNF274,PRDM7,U2AF2,TWIST2,BHLHE23,ZNF572,LDLRAD3,RBFOX3,ZNF578,NKX2-5,ERFE,GDF7,IRX2,DGKQ,EDN3,EN2,ERBB4,SP8,KDM4C,SATB2,DDAH1,PATZ1,MPV17L,DLL1,ZNF454,VSX1,ONECUT1,AIRE,KCNH2,PHOX2A,MIR124-2,MIR141,MIR200C,MEOX1,NFIC,PLA2G3,PAX5,IRX4,PAX7,PDE4B,PKP1,RBM11,CYTL1,GON4L,CASZ1,RIF1,MAPK1,ADGRB1,ACTA1,RFX4,ALX4,RPS6KA2,PRDM16,LHX5,SIM1,TAL1,TBX1,TBX5,TFAP2A,CLEC3B,TP73,WNT6,M…
GO:0062151	CC	catalase complex	1	1	0.0169399	1	1	CAT
GO:0070613	BP	regulation of protein processing	67	4	0.0169808	1	0.0597015	LDLRAD3,RFX4,RPS6KA2,CLEC3B
GO:0045893	BP	positive regulation of DNA-templated transcription	1668	37	0.0173646	1	0.0221823	CDX1,BHLHE23,NKX2-5,GDF7,EN2,ERBB4,KDM4C,SATB2,PATZ1,DLL1,ONECUT1,AIRE,KCNH2,PHOX2A,MEOX1,NFIC,PAX5,CYTL1,CASZ1,RFX4,ALX4,PRDM16,LHX5,TAL1,TBX1,TBX5,TFAP2A,TP73,WNT6,MZF1,IRX6,LHX3,NCOA3,TNFSF11,RUNX3,GALR2,WNT3A
GO:0030878	BP	thyroid gland development	31	3	0.0173837	1	0.0967742	NKX2-5,MAPK1,TBX1
GO:0002509	BP	central tolerance induction to self antigen	1	1	0.01739	1	1	AIRE
GO:0010557	BP	positive regulation of macromolecule biosynthetic process	2581	51	0.0176894	1	0.0197598	CDX1,U2AF2,BHLHE23,NKX2-5,GDF7,DGKQ,EN2,ERBB4,KDM4C,SATB2,PATZ1,DLL1,ONECUT1,AIRE,KCNH2,PHOX2A,MEOX1,NFIC,PLA2G3,PAX5,PDE4B,PKP1,CYTL1,CASZ1,RIF1,MAPK1,ACTA1,RFX4,ALX4,RPS6KA2,PRDM16,LHX5,TAL1,TBX1,TBX5,TFAP2A,CLEC3B,TP73,WNT6,MZF1,IRX6,LHX3,NCOA3,TNFSF11,RUNX3,IL1RL2,GALR2,WNT3A,AKAP12,IKBKE,NOS1AP,CTIF
GO:1902680	BP	positive regulation of RNA biosynthetic process	1671	37	0.0178082	1	0.0221424	CDX1,BHLHE23,NKX2-5,GDF7,EN2,ERBB4,KDM4C,SATB2,PATZ1,DLL1,ONECUT1,AIRE,KCNH2,PHOX2A,MEOX1,NFIC,PAX5,CYTL1,CASZ1,RFX4,ALX4,PRDM16,LHX5,TAL1,TBX1,TBX5,TFAP2A,TP73,WNT6,MZF1,IRX6,LHX3,NCOA3,TNFSF11,RUNX3,GALR2,WNT3A
GO:0034764	BP	positive regulation of transmembrane transport	217	8	0.0178995	1	0.0368664	ERFE,EDN3,KCNC2,KCNH2,VMP1,SHANK3,GALR2,NOS1AP
GO:0060439	BP	trachea morphogenesis	11	2	0.0179779	1	0.181818	MAPK1,WNT7B
GO:0042471	BP	ear morphogenesis	126	6	0.0180782	1	0.047619	CTHRC1,TMIE,MAPK1,TBX1,TFAP2A,WNT3A
GO:0016331	BP	morphogenesis of embryonic epithelium	152	7	0.0180961	1	0.0460526	CTHRC1,GDF7,IRX2,TFAP2A,WNT6,WNT7B,IRX1
GO:1904064	BP	positive regulation of cation transmembrane transport	141	6	0.0181778	1	0.0425532	EDN3,KCNC2,KCNH2,VMP1,GALR2,NOS1AP
GO:0003207	BP	cardiac chamber formation	12	2	0.0183024	1	0.166667	NKX2-5,TBX5
GO:0014032	BP	neural crest cell development	82	5	0.0183899	1	0.0609756	EDN3,ERBB4,SEMA5B,MAPK1,TBX1
GO:1905217	BP	response to astaxanthin	1	1	0.0185541	1	1	F7
GO:0021688	BP	cerebellar molecular layer formation	1	1	0.0186669	1	1	DLL1
GO:0060853	BP	Notch signaling pathway involved in arterial endothelial cell fate commitment	1	1	0.0186669	1	1	DLL1
GO:0015079	MF	potassium ion transmembrane transporter activity	157	7	0.0188845	1	0.044586	KCNH3,KCNC2,KCNH2,KCNJ5,KCNT1,SLC9A3,KCNAB1,KCNH6
GO:0022843	MF	voltage-gated monoatomic cation channel activity	153	7	0.0192427	1	0.0457516	KCNH3,KCNC2,KCNH2,KCNJ5,CACNA2D3,KCNT1,KCNAB1,KCNH6
GO:0001756	BP	somitogenesis	66	4	0.0192645	1	0.0606061	CDX1,DLL1,MEOX1,WNT3A
GO:0048640	BP	negative regulation of developmental growth	115	6	0.019279	1	0.0521739	ADRB3,SEMA5B,TBX5,TP73,WWC2,WNT3A
GO:0046620	BP	regulation of organ growth	99	5	0.0193553	1	0.0505051	NKX2-5,ERBB4,TBX5,TP73,WWC2
GO:0010927	BP	cellular component assembly involved in morphogenesis	128	6	0.0194178	1	0.046875	LDB3,NKX2-5,PLA2G3,ACTA1,CFLAR,MYOM2
GO:0051466	BP	positive regulation of corticotropin-releasing hormone secretion	1	1	0.0194418	1	1	TNFSF11
GO:0031326	BP	regulation of cellular biosynthetic process	5573	89	0.0198096	1	0.0159699	DNAJB6,CDX1,HOXB13,RFPL2,ZNF274,PRDM7,U2AF2,TWIST2,BHLHE23,ZNF572,LDLRAD3,RBFOX3,ZNF578,NKX2-5,ERFE,GDF7,IRX2,DGKQ,EDN3,EN2,ERBB4,SP8,KDM4C,SATB2,DDAH1,PATZ1,MPV17L,DLL1,ZNF454,VSX1,ONECUT1,AIRE,KCNH2,PHOX2A,MIR124-2,MIR141,MIR200C,MEOX1,NFIC,PLA2G3,PAX5,IRX4,PAX7,PDE4B,PKP1,RBM11,CYTL1,GON4L,CASZ1,RIF1,MAPK1,ACTA1,RFX4,ALX4,RPS6KA2,PRDM16,LHX5,SIM1,TAL1,TBX1,TBX5,TFAP2A,CLEC3B,TP73,WNT6,MZF1,IRX…
GO:0061687	BP	detoxification of inorganic compound	22	2	0.0198214	1	0.0909091	MT1H,CAT
GO:0072073	BP	kidney epithelium development	150	7	0.0198927	1	0.0466667	IRX2,DLL1,SIM1,WNT6,WNT7B,IRX1,CAT
GO:0048534	BP	hematopoietic or lymphoid organ development	98	5	0.0199042	1	0.0510204	NKX2-5,ONECUT1,AIRE,MAPK1,TBX1
GO:0043009	BP	chordate embryonic development	651	18	0.0200101	1	0.0276498	DNAJB6,CDX1,CTHRC1,NKX2-5,GDF7,KDM4C,SATB2,DLL1,MEOX1,PAX5,MAPK1,DSCAML1,RAD51B,ALX4,TBX1,TFAP2A,WNT7B,WNT3A
GO:0060044	BP	negative regulation of cardiac muscle cell proliferation	16	2	0.0201248	1	0.125	TBX5,TP73
GO:0048561	BP	establishment of animal organ orientation	1	1	0.0201296	1	1	IRX4
GO:0031699	MF	beta-3 adrenergic receptor binding	2	1	0.0202526	1	0.5	ADRB3
GO:0007215	BP	glutamate receptor signaling pathway	50	4	0.0203583	1	0.08	GRM1,TRPM1,DAGLA,SHANK3
GO:0031328	BP	positive regulation of cellular biosynthetic process	2669	52	0.0204238	1	0.019483	CDX1,U2AF2,BHLHE23,NKX2-5,GDF7,DGKQ,EN2,ERBB4,KDM4C,SATB2,DDAH1,PATZ1,DLL1,ONECUT1,AIRE,KCNH2,PHOX2A,MEOX1,NFIC,PLA2G3,PAX5,PDE4B,PKP1,CYTL1,CASZ1,RIF1,MAPK1,ACTA1,RFX4,ALX4,RPS6KA2,PRDM16,LHX5,TAL1,TBX1,TBX5,TFAP2A,CLEC3B,TP73,WNT6,MZF1,IRX6,LHX3,NCOA3,TNFSF11,RUNX3,IL1RL2,GALR2,WNT3A,AKAP12,IKBKE,NOS1AP,CTIF
GO:0032310	BP	prostaglandin secretion	17	2	0.0205581	1	0.117647	PLA2G3,TNFSF11
GO:0009953	BP	dorsal/ventral pattern formation	97	5	0.0206411	1	0.0515464	SP8,DSCAML1,RFX4,LHX3,WNT3A
GO:0008191	MF	metalloendopeptidase inhibitor activity	16	2	0.0206536	1	0.125	WFIKKN1,SPOCK2
GO:0032029	MF	myosin tail binding	1	1	0.0209006	1	1	SPTBN5
GO:0046621	BP	negative regulation of organ growth	37	3	0.0209278	1	0.0810811	TBX5,TP73,WWC2
GO:0042692	BP	muscle cell differentiation	416	13	0.0211585	1	0.03125	SPEG,LDB3,WFIKKN1,NKX2-5,DLL1,ADGRB1,ACTA1,TBX1,TBX5,CFLAR,WNT3A,MYOM2,SCGB3A1
GO:1903317	BP	regulation of protein maturation	71	4	0.0211894	1	0.056338	LDLRAD3,RFX4,RPS6KA2,CLEC3B
GO:0033574	BP	response to testosterone	45	3	0.0213145	1	0.0666667	HOXB13,TBXA2R,CFLAR
GO:0016070	BP	RNA metabolic process	4874	78	0.0213349	1	0.0160033	SNORD12B,DNAJB6,CDX1,HOXB13,RFPL2,ZNF274,PRDM7,U2AF2,TWIST2,BHLHE23,WDR36,ZNF572,RBFOX3,ZNF578,NKX2-5,GDF7,IRX2,DGKQ,EN2,ERBB4,SP8,KDM4C,SATB2,PATZ1,DLL1,ZNF454,VSX1,ONECUT1,AIRE,KCNH2,PHOX2A,MEOX1,HNRNPM,NFIC,PAX5,IRX4,PAX7,PKP1,RBM11,CYTL1,GON4L,CASZ1,RIF1,MAPK1,RFX4,ALX4,PRDM16,LHX5,SIM1,TAL1,TBX1,TBX5,SNORD12,TFAP2A,TP73,WNT6,MZF1,IRX6,IRX1,CALCA,WWC2,LHX3,NCOA3,ZIC4,QNG1,ZNF528,NKX6-2,ZNF469…
GO:0048469	BP	cell maturation	194	7	0.0215006	1	0.0360825	HOXB13,EPHA8,VSX1,PLA2G3,RPS6KA2,TAL1,MAP3K13
GO:0030211	BP	heparin catabolic process	1	1	0.0215702	1	1	IDUA
GO:0003940	MF	L-iduronidase activity	1	1	0.0215702	1	1	IDUA
GO:1901362	BP	organic cyclic compound biosynthetic process	4157	73	0.0216219	1	0.0175607	DNAJB6,CDX1,HOXB13,RFPL2,ZNF274,PRDM7,TWIST2,BHLHE23,ZNF572,ZNF578,NKX2-5,GDF7,IRX2,DGKQ,FAAP20,EN2,ERBB4,SP8,KDM4C,SATB2,PATZ1,DLL1,ZNF454,VSX1,ONECUT1,AIRE,KCNH2,PHOX2A,MEOX1,NFIC,PAX5,IRX4,PAX7,CYTL1,GON4L,CASZ1,RIF1,NADSYN1,MAPK1,RFX4,ALX4,PRDM16,LHX5,SIM1,TAL1,TBX1,TBX5,TFAP2A,TP73,WNT6,MZF1,IRX6,IRX1,CALCA,WWC2,LHX3,NCOA3,ZIC4,QNG1,ZNF528,NKX6-2,ZNF469,TNFSF11,RUNX3,GALR2,CFLAR,WNT3A,ZNF502…
GO:0001822	BP	kidney development	314	11	0.0217772	1	0.0350318	IRX2,ERBB4,DLL1,SIM1,TFAP2A,TP73,WNT6,WNT7B,IRX1,CAT,CFLAR
GO:0035115	BP	embryonic forelimb morphogenesis	33	3	0.0219311	1	0.0909091	ALX4,TBX5,TFAP2A
GO:0098594	CC	mucin granule	2	1	0.0219761	1	0.5	SLC17A9
GO:0014857	BP	regulation of skeletal muscle cell proliferation	15	2	0.0222606	1	0.133333	EPHB1,CFLAR
GO:0035883	BP	enteroendocrine cell differentiation	36	3	0.0223248	1	0.0833333	DLL1,ONECUT1,NKX6-2
GO:0001227	MF	DNA-binding transcription repressor activity, RNA polymerase II-specific	325	10	0.0223468	1	0.0307692	HOXB13,ZNF572,IRX2,PATZ1,PRDM16,TFAP2A,MZF1,IRX1,NKX6-2,FOXP2
GO:0005261	MF	monoatomic cation channel activity	331	11	0.0224503	1	0.0332326	RASA3,KCNH3,KCNC2,KCNH2,KCNJ5,TRPM1,ASIC4,CACNA2D3,KCNT1,RYR3,KCNAB1,KCNH6
GO:0021757	BP	caudate nucleus development	1	1	0.0224614	1	1	FOXP2
GO:0021758	BP	putamen development	1	1	0.0224614	1	1	FOXP2
GO:1905954	BP	positive regulation of lipid localization	111	5	0.0226282	1	0.045045	ERFE,PLA2G3,SSTR4,TNFSF11,IKBKE
GO:0014902	BP	myotube differentiation	127	6	0.0226425	1	0.0472441	NKX2-5,ADGRB1,ACTA1,TBX1,CFLAR,SCGB3A1
GO:0071732	BP	cellular response to nitric oxide	15	2	0.0228153	1	0.133333	KCNC2,CFLAR
GO:0001984	BP	artery vasodilation involved in baroreceptor response to increased systemic arterial blood pressure	1	1	0.0230872	1	1	CALCA
GO:0060420	BP	regulation of heart growth	71	4	0.0232179	1	0.056338	NKX2-5,ERBB4,TBX5,TP73
GO:0072006	BP	nephron development	156	7	0.0233496	1	0.0448718	IRX2,ERBB4,DLL1,WNT6,WNT7B,IRX1,CFLAR
GO:0004157	MF	dihydropyrimidinase activity	1	1	0.0235544	1	1	DPYS
GO:0000122	BP	negative regulation of transcription by RNA polymerase II	967	23	0.0236121	1	0.0237849	HOXB13,ZNF274,ZNF572,NKX2-5,IRX2,SATB2,PATZ1,NFIC,PAX5,RIF1,PRDM16,TAL1,TFAP2A,MZF1,IRX1,WWC2,NKX6-2,ZNF469,TNFSF11,RUNX3,ZMYM5,FOXP2,NCOR2
GO:1903426	BP	regulation of reactive oxygen species biosynthetic process	44	3	0.0236352	1	0.0681818	MPV17L,ADGRB1,CFLAR
GO:0097117	BP	guanylate kinase-associated protein clustering	1	1	0.0237147	1	1	SHANK3
GO:0002025	BP	norepinephrine-epinephrine-mediated vasodilation involved in regulation of systemic arterial blood pressure	3	1	0.0239062	1	0.333333	ADRB3
GO:0004939	MF	beta-adrenergic receptor activity	3	1	0.0239062	1	0.333333	ADRB3
GO:0106070	BP	regulation of adenylate cyclase-activating G protein-coupled receptor signaling pathway	14	2	0.0239566	1	0.142857	PDE4B,SSTR4
GO:0060217	BP	hemangioblast cell differentiation	1	1	0.0239734	1	1	TAL1
GO:0044849	BP	estrous cycle	15	2	0.0239907	1	0.133333	OXTR,NCOR2
GO:0001503	BP	ossification	440	13	0.0240753	1	0.0295455	CTHRC1,TWIST2,ERFE,SATB2,MIR200C,MAPK1,TFAP2A,CLEC3B,WNT7B,CALCA,CAT,TNFSF11,RUNX3,WNT3A
GO:0060306	BP	regulation of membrane repolarization	38	3	0.0241366	1	0.0789474	KCNH2,KCNH6,NOS1AP
GO:0101030	BP	tRNA-guanine transglycosylation	3	1	0.0245475	1	0.333333	QNG1
GO:0021874	BP	Wnt signaling pathway involved in forebrain neuroblast division	1	1	0.0246196	1	1	WNT3A
GO:0048337	BP	positive regulation of mesodermal cell fate specification	1	1	0.0246196	1	1	WNT3A
GO:0090676	BP	calcium ion transmembrane transport via low voltage-gated calcium channel	1	1	0.0246196	1	1	WNT3A
GO:2000081	BP	positive regulation of canonical Wnt signaling pathway involved in controlling type B pancreatic cell proliferation	1	1	0.0246196	1	1	WNT3A
GO:0038038	CC	G protein-coupled receptor homodimeric complex	1	1	0.0247298	1	1	GRM1
GO:0098872	MF	G protein-coupled neurotransmitter receptor activity involved in regulation of postsynaptic cytosolic calcium ion concentration	1	1	0.0247298	1	1	GRM1
GO:0061692	BP	cellular detoxification of hydrogen peroxide	2	1	0.0247503	1	0.5	CAT
GO:0048706	BP	embryonic skeletal system development	127	6	0.0248062	1	0.0472441	SATB2,PAX5,DSCAML1,ALX4,TBX1,TFAP2A
GO:0072060	BP	outer medullary collecting duct development	1	1	0.0248067	1	1	WNT7B
GO:0000165	BP	MAPK cascade	767	19	0.0250877	1	0.0247718	NPFFR2,ADRB3,EDN3,EPHA8,EPHB1,ERBB4,LEMD2,GRM1,MIR200C,OXTR,MAPK1,SSTR4,TBX1,TP73,WNT7B,SHANK3,TNFSF11,CFLAR,MAP3K13,AKAP12
GO:0031708	MF	endothelin B receptor binding	3	1	0.0251263	1	0.333333	EDN3
GO:0035990	BP	tendon cell differentiation	2	1	0.0252002	1	0.5	GDF7
GO:0035992	BP	tendon formation	2	1	0.0252002	1	0.5	GDF7
GO:0001976	BP	nervous system process involved in regulation of systemic arterial blood pressure	14	2	0.0254108	1	0.142857	RPS6KA2,CALCA
GO:0021558	BP	trochlear nerve development	2	1	0.0255461	1	0.5	PHOX2A
GO:0097536	BP	thymus epithelium morphogenesis	2	1	0.0255801	1	0.5	AIRE
GO:0033595	BP	response to genistein	2	1	0.0255888	1	0.5	F7
GO:0060537	BP	muscle tissue development	431	13	0.0255938	1	0.0301624	NKX2-5,EPHB1,ERBB4,LEMD2,DLL1,PAX5,ACTA1,TBX1,TBX5,TP73,CFLAR,WNT3A,MYOM2
GO:0098915	BP	membrane repolarization during ventricular cardiac muscle cell action potential	16	2	0.0257398	1	0.125	KCNH2,KCNJ5,NOS1AP
GO:1903593	BP	regulation of histamine secretion by mast cell	3	1	0.0260135	1	0.333333	PLA2G3
GO:1903595	BP	positive regulation of histamine secretion by mast cell	3	1	0.0260135	1	0.333333	PLA2G3
GO:0032590	CC	dendrite membrane	39	3	0.0261137	1	0.0769231	KCNC2,DAGLA,SGCE
GO:0060042	BP	retina morphogenesis in camera-type eye	65	4	0.026118	1	0.0615385	SDK1,DLL1,VSX1,TFAP2A
GO:0002508	BP	central tolerance induction	2	1	0.0261292	1	0.5	AIRE
GO:0048864	BP	stem cell development	88	5	0.0261855	1	0.0568182	EDN3,ERBB4,SEMA5B,MAPK1,TBX1
GO:0009792	BP	embryo development ending in birth or egg hatching	673	18	0.0262499	1	0.0267459	DNAJB6,CDX1,CTHRC1,NKX2-5,GDF7,KDM4C,SATB2,DLL1,MEOX1,PAX5,MAPK1,DSCAML1,RAD51B,ALX4,TBX1,TFAP2A,WNT7B,WNT3A
GO:0030017	CC	sarcomere	216	8	0.0263368	1	0.037037	DNAJB6,LDB3,PDE4B,ACTA1,RYR3,PDLIM2,MYOM2,NOS1AP
GO:1903427	BP	negative regulation of reactive oxygen species biosynthetic process	19	2	0.0263583	1	0.105263	MPV17L,CFLAR
GO:0043408	BP	regulation of MAPK cascade	671	17	0.0263867	1	0.0253353	NPFFR2,ADRB3,EDN3,EPHA8,EPHB1,ERBB4,LEMD2,GRM1,MIR200C,MAPK1,SSTR4,TBX1,TP73,WNT7B,TNFSF11,CFLAR,MAP3K13,AKAP12
GO:0099622	BP	cardiac muscle cell membrane repolarization	39	3	0.0264619	1	0.0769231	KCNH2,KCNJ5,KCNH6,NOS1AP
GO:0007595	BP	lactation	40	3	0.0265216	1	0.075	ERBB4,OXTR,NCOR2
GO:1901053	BP	sarcosine catabolic process	1	1	0.0267039	1	1	SARDH
GO:0008480	MF	sarcosine dehydrogenase activity	1	1	0.0267039	1	1	SARDH
GO:0002027	BP	regulation of heart rate	102	5	0.0268575	1	0.0490196	TMEM161B,EDN3,KCNH2,KCNJ5,KCNH6,NOS1AP
GO:0006206	BP	pyrimidine nucleobase metabolic process	16	2	0.0269715	1	0.125	DPYS,MAPK1
GO:0003342	BP	proepicardium development	2	1	0.027012	1	0.5	NKX2-5
GO:0003343	BP	septum transversum development	2	1	0.027012	1	0.5	NKX2-5
GO:0007186	BP	G protein-coupled receptor signaling pathway	1215	20	0.0271465	1	0.0164609	NPFFR2,MRGPRF,ADRB3,DGKQ,GNAS,GRM1,GPR132,TRPM1,OXTR,PDE4B,ADGRB1,SSTR4,TBXA2R,DAGLA,CALCA,RGS5,GALR2,ECEL1,RPH3AL,AKAP12,ECE2
GO:0031649	BP	heat generation	17	2	0.0271696	1	0.117647	ADRB3,TNFSF11
GO:0014841	BP	skeletal muscle satellite cell proliferation	17	2	0.0271825	1	0.117647	EPHB1,CFLAR
GO:0072001	BP	renal system development	324	11	0.0273384	1	0.0339506	IRX2,ERBB4,DLL1,SIM1,TFAP2A,TP73,WNT6,WNT7B,IRX1,CAT,CFLAR
GO:0071300	BP	cellular response to retinoic acid	67	4	0.0273659	1	0.0597015	TBX1,WNT6,WNT7B,WNT3A
GO:1902560	CC	GMP reductase complex	2	1	0.0273666	1	0.5	GMPR
GO:0003920	MF	GMP reductase activity	2	1	0.0273666	1	0.5	GMPR
GO:0046857	MF	oxidoreductase activity, acting on other nitrogenous compounds as donors, with NAD or NADP as acceptor	2	1	0.0273666	1	0.5	GMPR
GO:0001217	MF	DNA-binding transcription repressor activity	333	10	0.0273702	1	0.03003	HOXB13,ZNF572,IRX2,PATZ1,PRDM16,TFAP2A,MZF1,IRX1,NKX6-2,FOXP2
GO:0002458	BP	peripheral T cell tolerance induction	2	1	0.0274349	1	0.5	AIRE
GO:0106137	MF	IkappaB kinase complex binding	1	1	0.0275661	1	1	MAP3K13
GO:0021693	BP	cerebellar Purkinje cell layer structural organization	2	1	0.0275802	1	0.5	DLL1
GO:0021698	BP	cerebellar cortex structural organization	2	1	0.0275802	1	0.5	DLL1
GO:0001755	BP	neural crest cell migration	59	4	0.0276102	1	0.0677966	EDN3,ERBB4,SEMA5B,TBX1
GO:1903781	BP	positive regulation of cardiac conduction	1	1	0.0282755	1	1	TBX5
GO:0003952	MF	NAD+ synthase (glutamine-hydrolyzing) activity	1	1	0.0283081	1	1	NADSYN1
GO:0003165	BP	Purkinje myocyte development	3	1	0.0283108	1	0.333333	NKX2-5
GO:0003409	BP	optic cup structural organization	1	1	0.0284919	1	1	TFAP2A
GO:0140536	MF	nuclear receptor corepressor activity	1	1	0.0284919	1	1	TFAP2A
GO:0035295	BP	tube development	1167	27	0.0284984	1	0.0231362	HOXB13,CTHRC1,NKX2-5,GDF7,IRX2,EPHB1,DDAH1,DLL1,MIR200C,OXTR,MAPK1,ADGRB1,ARHGAP22,ALX4,SIM1,TAL1,TBX1,TBX5,TBXA2R,TP73,WNT6,WNT7B,IRX1,LHX3,COL18A1,CAT,WNT3A,PLXNA4
GO:1902533	BP	positive regulation of intracellular signal transduction	1012	23	0.0285357	1	0.0227273	RFPL2,MIB2,ERFE,GDF7,ADRB3,EDN3,EPHA8,ERBB4,F7,MCF2L,GRM1,MCL1,RASGRF1,SSTR4,TBX1,TP73,WNT7B,TNFSF11,CFLAR,MAP3K13,AKAP12,IKBKE,NOS1AP
GO:0050808	BP	synapse organization	483	15	0.0286073	1	0.0310559	EPHB1,ERBB4,SDK1,PCDHB5,DOK7,AMIGO3,VSTM5,OXTR,ADGRB1,ARHGAP22,WNT7B,SHANK3,WNT3A,PLXNA4,NOS1AP,SPOCK2
GO:0003311	BP	pancreatic D cell differentiation	2	1	0.0286245	1	0.5	ONECUT1
GO:1902259	BP	regulation of delayed rectifier potassium channel activity	19	2	0.0286769	1	0.105263	KCNAB1,NOS1AP
GO:0051965	BP	positive regulation of synapse assembly	63	4	0.0287234	1	0.0634921	EPHB1,AMIGO3,VSTM5,OXTR,ADGRB1
GO:0001664	MF	G protein-coupled receptor binding	288	8	0.0287638	1	0.0277778	NPFFR2,CTHRC1,ADRB3,EDN3,GNAS,WNT6,WNT7B,CALCA,WNT3A
GO:0010556	BP	regulation of macromolecule biosynthetic process	5447	86	0.0287966	1	0.0157885	DNAJB6,CDX1,HOXB13,RFPL2,ZNF274,PRDM7,U2AF2,TWIST2,BHLHE23,ZNF572,LDLRAD3,RBFOX3,ZNF578,NKX2-5,GDF7,IRX2,DGKQ,EDN3,EN2,ERBB4,SP8,KDM4C,SATB2,PATZ1,DLL1,ZNF454,VSX1,ONECUT1,AIRE,KCNH2,PHOX2A,MIR124-2,MIR141,MIR200C,MEOX1,NFIC,PLA2G3,PAX5,IRX4,PAX7,PDE4B,PKP1,RBM11,CYTL1,GON4L,CASZ1,RIF1,MAPK1,ACTA1,RFX4,ALX4,RPS6KA2,PRDM16,LHX5,SIM1,TAL1,TBX1,TBX5,TFAP2A,CLEC3B,TP73,WNT6,MZF1,IRX6,IRX1,CALCA,WWC2,…
GO:0034352	BP	positive regulation of glial cell apoptotic process	1	1	0.0288983	1	1	AKAP12
GO:1900141	BP	regulation of oligodendrocyte apoptotic process	1	1	0.0288983	1	1	AKAP12
GO:1900143	BP	positive regulation of oligodendrocyte apoptotic process	1	1	0.0288983	1	1	AKAP12
GO:0034220	BP	monoatomic ion transmembrane transport	1024	24	0.0290813	1	0.0234375	DPP6,EDN3,RASA3,KCNH3,GP1BB,GP5,KCNC2,KCNH2,KCNJ5,MIR200C,TRPM1,PDE4B,ASIC4,CACNA2D3,KCNT1,RYR3,S100A6,SLC9A3,KCNAB1,KCNH6,VMP1,SHANK3,GALR2,WNT3A,SLC6A5,NOS1AP
GO:0043410	BP	positive regulation of MAPK cascade	473	13	0.0291444	1	0.0274841	ADRB3,EDN3,EPHA8,ERBB4,GRM1,SSTR4,TBX1,TP73,WNT7B,TNFSF11,CFLAR,MAP3K13,AKAP12
GO:0048675	BP	axon extension	121	6	0.0294202	1	0.0495868	EDN3,SEMA5B,ISLR2,WNT3A,PLXNA4,MAP3K13
GO:0048663	BP	neuron fate commitment	73	4	0.0294687	1	0.0547945	BHLHE23,DLL1,LHX3,NKX6-2
GO:0060743	BP	epithelial cell maturation involved in prostate gland development	3	1	0.0296712	1	0.333333	HOXB13
GO:0017022	MF	myosin binding	74	4	0.0298866	1	0.0540541	LLGL2,SPTBN5,ACTA1,PDLIM2
GO:0098660	BP	inorganic ion transmembrane transport	922	22	0.0299265	1	0.0238612	DPP6,EDN3,RASA3,KCNH3,GP1BB,GP5,KCNC2,KCNH2,KCNJ5,MIR200C,TRPM1,PDE4B,ASIC4,CACNA2D3,KCNT1,RYR3,SLC9A3,KCNAB1,KCNH6,VMP1,GALR2,WNT3A,SLC6A5,NOS1AP
GO:0032890	BP	regulation of organic acid transport	77	4	0.03002	1	0.0519481	ERFE,PLA2G3,SSTR4,TNFSF11
GO:0021793	BP	chemorepulsion of branchiomotor axon	1	1	0.0301057	1	1	PLXNA4
GO:0060993	BP	kidney morphogenesis	98	5	0.0301066	1	0.0510204	IRX2,ERBB4,WNT6,WNT7B,IRX1
GO:0097381	CC	photoreceptor disc membrane	23	2	0.0301166	1	0.0869565	SPTBN5,PDE6B
GO:0003008	BP	system process	2253	41	0.0301288	1	0.018198	WDR36,NKX2-5,TMEM161B,ADRB3,EDN3,EPHB1,DDAH1,FSCN2,TMIE,GNAS,DLL1,GRM1,VSX1,KCNH2,KCNJ5,MIR200C,TRPM1,OXTR,PDE4B,PDE6B,TSPEAR,SEMA5B,MAPK1,ACTA1,RASGRF1,RPS6KA2,RYR3,TBX1,TBX5,TBXA2R,TFAP2A,CALCA,COL18A1,KCNH6,AMN,NKX6-2,SHANK3,GALR2,CFLAR,MYOM2,ECEL1,AKAP12,NOS1AP
GO:0009642	BP	response to light intensity	17	2	0.0301951	1	0.117647	KCNC2,CAT
GO:1904400	BP	response to Thyroid stimulating hormone	2	1	0.0304362	1	0.5	F7
GO:1902170	BP	cellular response to reactive nitrogen species	17	2	0.0305706	1	0.117647	KCNC2,CFLAR
GO:0090497	BP	mesenchymal cell migration	61	4	0.0306949	1	0.0655738	EDN3,ERBB4,SEMA5B,TBX1
GO:2000345	BP	regulation of hepatocyte proliferation	16	2	0.0308881	1	0.125	CFLAR,WNT3A
GO:0030221	BP	basophil differentiation	2	1	0.0312784	1	0.5	TAL1
GO:0071542	BP	dopaminergic neuron differentiation	42	3	0.0312963	1	0.0714286	EN2,PHOX2A,WNT3A
GO:0014033	BP	neural crest cell differentiation	95	5	0.0314302	1	0.0526316	EDN3,ERBB4,SEMA5B,MAPK1,TBX1
GO:0019858	BP	cytosine metabolic process	2	1	0.0314655	1	0.5	MAPK1
GO:0007601	BP	visual perception	217	7	0.0316161	1	0.0322581	WDR36,FSCN2,VSX1,TRPM1,PDE6B,SEMA5B,COL18A1
GO:0048342	BP	paraxial mesodermal cell differentiation	2	1	0.0319058	1	0.5	WNT3A
GO:0048343	BP	paraxial mesodermal cell fate commitment	2	1	0.0319058	1	0.5	WNT3A
GO:0046686	BP	response to cadmium ion	59	3	0.0319474	1	0.0508475	MT1H,MAPK1,CAT
GO:0060413	BP	atrial septum morphogenesis	15	2	0.0319935	1	0.133333	NKX2-5,TBX5
GO:0034349	BP	glial cell apoptotic process	15	2	0.0320039	1	0.133333	DLL1,AKAP12
GO:2000725	BP	regulation of cardiac muscle cell differentiation	22	2	0.032026	1	0.0909091	DLL1,WNT3A
GO:0043269	BP	regulation of monoatomic ion transport	569	15	0.0320325	1	0.026362	NKX2-5,DPP6,EDN3,KCNH3,KCNC2,KCNH2,KCNJ5,MIR200C,PDE4B,CACNA2D3,KCNAB1,KCNH6,VMP1,SHANK3,GALR2,NOS1AP
GO:0033594	BP	response to hydroxyisoflavone	3	1	0.0320743	1	0.333333	F7
GO:1901741	BP	positive regulation of myoblast fusion	16	2	0.0321301	1	0.125	ADGRB1,SCGB3A1
GO:0071731	BP	response to nitric oxide	20	2	0.0321547	1	0.1	KCNC2,CFLAR
GO:0060980	BP	cell migration involved in coronary vasculogenesis	2	1	0.0324112	1	0.5	TBX5
GO:0048841	BP	regulation of axon extension involved in axon guidance	34	3	0.0327096	1	0.0882353	SEMA5B,WNT3A,PLXNA4
GO:0010520	BP	regulation of reciprocal meiotic recombination	4	1	0.0327679	1	0.25	PRDM7
GO:0010845	BP	positive regulation of reciprocal meiotic recombination	4	1	0.0327679	1	0.25	PRDM7
GO:0072080	BP	nephron tubule development	100	5	0.0328876	1	0.05	IRX2,DLL1,WNT6,WNT7B,IRX1
GO:0051380	MF	norepinephrine binding	4	1	0.0329422	1	0.25	ADRB3
GO:0051371	MF	muscle alpha-actinin binding	15	2	0.0332064	1	0.133333	LDB3,PDLIM2
GO:0043503	BP	skeletal muscle fiber adaptation	4	1	0.0333934	1	0.25	ACTA1
GO:0031716	MF	calcitonin receptor binding	2	1	0.0334077	1	0.5	CALCA
GO:0005005	MF	transmembrane-ephrin receptor activity	15	2	0.0334344	1	0.133333	EPHA8,EPHB1
GO:0031705	MF	bombesin receptor binding	4	1	0.0335075	1	0.25	EDN3
GO:0042472	BP	inner ear morphogenesis	105	5	0.0337248	1	0.047619	CTHRC1,TMIE,TBX1,TFAP2A,WNT3A
GO:0034059	BP	response to anoxia	2	1	0.0337938	1	0.5	OXTR
GO:0030018	CC	Z disc	132	6	0.0338057	1	0.0454545	DNAJB6,LDB3,PDE4B,RYR3,PDLIM2,NOS1AP
GO:1901018	BP	positive regulation of potassium ion transmembrane transporter activity	21	2	0.0338812	1	0.0952381	GALR2,NOS1AP
GO:0046997	MF	oxidoreductase activity, acting on the CH-NH group of donors, flavin as acceptor	2	1	0.0340049	1	0.5	SARDH
GO:0043932	BP	ossification involved in bone remodeling	3	1	0.0340433	1	0.333333	CTHRC1
GO:0003350	BP	pulmonary myocardium development	2	1	0.0341689	1	0.5	NKX2-5
GO:0071837	MF	HMG box domain binding	13	2	0.0343066	1	0.153846	MEOX1,ALX4
GO:0048666	BP	neuron development	1141	29	0.0346794	1	0.0254163	CTHRC1,BHLHE23,GDF7,EDN3,EN2,EPHA8,EPHB1,SDK1,FSCN2,VSX1,AMIGO3,MIR200C,PLA2G3,SEMA5B,DSCAML1,ADGRB1,LRRC7,ISLR2,RASGRF1,S100A6,WNT7B,LHX3,SHANK3,RUNX3,GALR2,CFLAR,WNT3A,PLXNA4,MAP3K13,IQSEC1
GO:0004909	MF	interleukin-1, type I, activating receptor activity	2	1	0.0352319	1	0.5	IL1RL2
GO:0050965	BP	detection of temperature stimulus involved in sensory perception of pain	17	2	0.0355477	1	0.117647	EPHB1,CALCA
GO:0050953	BP	sensory perception of light stimulus	221	7	0.0356966	1	0.0316742	WDR36,FSCN2,VSX1,TRPM1,PDE6B,SEMA5B,COL18A1
GO:0009880	BP	embryonic pattern specification	74	4	0.0359094	1	0.0540541	ERBB4,SATB2,DLL1,MEOX1
GO:2000738	BP	positive regulation of stem cell differentiation	21	2	0.0362147	1	0.0952381	NKX2-5,TBX5
GO:0003085	BP	negative regulation of systemic arterial blood pressure	22	2	0.036321	1	0.0909091	ADRB3,CALCA
GO:0002067	BP	glandular epithelial cell differentiation	72	4	0.0363381	1	0.0555556	DLL1,ONECUT1,LHX3,NKX6-2
GO:0005912	CC	adherens junction	188	8	0.0370744	1	0.0425532	LDB3,FRMD4B,DLL1,LLGL2,OXTR,PKP1,LRRC7,PDLIM2
GO:2000378	BP	negative regulation of reactive oxygen species metabolic process	49	3	0.0372208	1	0.0612245	MPV17L,TFAP2A,CFLAR
GO:0031018	BP	endocrine pancreas development	46	3	0.0372628	1	0.0652174	DLL1,ONECUT1,NKX6-2
GO:0030516	BP	regulation of axon extension	92	5	0.0374103	1	0.0543478	SEMA5B,ISLR2,WNT3A,PLXNA4,MAP3K13
GO:0003218	BP	cardiac left ventricle formation	2	1	0.0374337	1	0.5	TBX5
GO:0043396	BP	corticotropin-releasing hormone secretion	2	1	0.037436	1	0.5	TNFSF11
GO:0043397	BP	regulation of corticotropin-releasing hormone secretion	2	1	0.037436	1	0.5	TNFSF11
GO:0032370	BP	positive regulation of lipid transport	86	4	0.0374832	1	0.0465116	ERFE,PLA2G3,SSTR4,TNFSF11
GO:0048560	BP	establishment of anatomical structure orientation	2	1	0.0375846	1	0.5	IRX4
GO:0099094	MF	ligand-gated monoatomic cation channel activity	110	5	0.0376135	1	0.0454545	RASA3,KCNH2,KCNJ5,ASIC4,RYR3,KCNH6
GO:0016810	MF	hydrolase activity, acting on carbon-nitrogen (but not peptide) bonds	136	5	0.0379423	1	0.0367647	PM20D1,DPYS,DDAH1,NADSYN1,CAT
GO:1901846	BP	positive regulation of cell communication by electrical coupling involved in cardiac conduction	2	1	0.0382583	1	0.5	TBX5
GO:0046873	MF	metal ion transmembrane transporter activity	441	13	0.0383102	1	0.0294785	RASA3,KCNH3,KCNC2,KCNH2,KCNJ5,TRPM1,ASIC4,CACNA2D3,KCNT1,RYR3,SLC9A3,KCNAB1,KCNH6,SLC6A5
GO:0061180	BP	mammary gland epithelium development	66	4	0.0384344	1	0.0606061	ERBB4,MAPK1,WNT7B,TNFSF11
GO:0003404	BP	optic vesicle morphogenesis	2	1	0.0384401	1	0.5	TFAP2A
GO:1905225	BP	response to thyrotropin-releasing hormone	2	1	0.0386631	1	0.5	F7
GO:0072053	BP	renal inner medulla development	2	1	0.0386772	1	0.5	WNT7B
GO:0072054	BP	renal outer medulla development	2	1	0.0386772	1	0.5	WNT7B
GO:1901248	BP	positive regulation of lung ciliated cell differentiation	2	1	0.0387842	1	0.5	TP73
GO:0010961	BP	intracellular magnesium ion homeostasis	4	1	0.0391389	1	0.25	EDN3
GO:0061691	BP	detoxification of hydrogen peroxide	3	1	0.0391394	1	0.333333	CAT
GO:0031143	CC	pseudopodium	17	2	0.0392355	1	0.117647	LDB3,MAPK1
GO:0086054	BP	bundle of His cell to Purkinje myocyte communication by electrical coupling	2	1	0.0392986	1	0.5	TBX5
GO:0016332	BP	establishment or maintenance of polarity of embryonic epithelium	2	1	0.0394589	1	0.5	WNT7B
GO:0021526	BP	medial motor column neuron differentiation	2	1	0.0394888	1	0.5	LHX3
GO:1901740	BP	negative regulation of myoblast fusion	3	1	0.039576	1	0.333333	CFLAR
GO:0035136	BP	forelimb morphogenesis	41	3	0.0395832	1	0.0731707	ALX4,TBX5,TFAP2A
GO:0061326	BP	renal tubule development	104	5	0.0399279	1	0.0480769	IRX2,DLL1,WNT6,WNT7B,IRX1
GO:0071812	BP	positive regulation of fever generation by positive regulation of prostaglandin secretion	2	1	0.0401044	1	0.5	TNFSF11
GO:0071848	BP	positive regulation of ERK1 and ERK2 cascade via TNFSF11-mediated signaling	2	1	0.0401044	1	0.5	TNFSF11
GO:0032026	BP	response to magnesium ion	19	2	0.0403811	1	0.105263	KCNC2,RYR3
GO:0072046	BP	establishment of planar polarity involved in nephron morphogenesis	2	1	0.0404043	1	0.5	ERBB4
GO:0070849	BP	response to epidermal growth factor	46	3	0.0405567	1	0.0652174	ERBB4,MAPK1,CFLAR
GO:0021692	BP	cerebellar Purkinje cell layer morphogenesis	19	2	0.0406835	1	0.105263	DLL1,LHX5
GO:0004096	MF	catalase activity	3	1	0.0407595	1	0.333333	CAT
GO:0072061	BP	inner medullary collecting duct development	2	1	0.0409748	1	0.5	WNT7B
GO:0050482	BP	arachidonic acid secretion	31	2	0.0409795	1	0.0645161	PLA2G3,SSTR4
GO:1903963	BP	arachidonate transport	31	2	0.0409795	1	0.0645161	PLA2G3,SSTR4
GO:0019075	BP	virus maturation	2	1	0.0410419	1	0.5	MVB12B
GO:1905772	BP	positive regulation of mesodermal cell differentiation	4	1	0.0413095	1	0.25	MIR200C,WNT3A
GO:1900451	BP	positive regulation of glutamate receptor signaling pathway	2	1	0.041314	1	0.5	SHANK3
GO:0060127	BP	prolactin secreting cell differentiation	2	1	0.0415641	1	0.5	LHX3
GO:0060711	BP	labyrinthine layer development	46	3	0.0415841	1	0.0652174	DNAJB6,MAPK1,WNT7B
GO:0034762	BP	regulation of transmembrane transport	586	15	0.041881	1	0.0255973	ERFE,DPP6,EDN3,KCNH3,KCNC2,KCNH2,KCNJ5,MIR200C,PDE4B,CACNA2D3,KCNAB1,KCNH6,VMP1,SHANK3,GALR2,NOS1AP
GO:0001709	BP	cell fate determination	42	3	0.0418974	1	0.0714286	DLL1,MCL1,DSCAML1
GO:0048729	BP	tissue morphogenesis	630	17	0.0419184	1	0.0269841	HOXB13,CTHRC1,NKX2-5,GDF7,IRX2,ERBB4,DLL1,AIRE,MIR200C,ACTA1,TAL1,TBX1,TBX5,TFAP2A,WNT6,WNT7B,IRX1,WNT3A
GO:0010659	BP	cardiac muscle cell apoptotic process	54	3	0.0419247	1	0.0555556	NKX2-5,RPS6KA2,CFLAR
GO:0003064	BP	regulation of heart rate by hormone	2	1	0.0421399	1	0.5	KCNH2
GO:0032571	BP	response to vitamin K	4	1	0.0422157	1	0.25	F7
GO:0010002	BP	cardioblast differentiation	17	2	0.0423205	1	0.117647	NKX2-5,TBX5
GO:0030016	CC	myofibril	236	8	0.0424523	1	0.0338983	DNAJB6,LDB3,PDE4B,ACTA1,RYR3,PDLIM2,MYOM2,NOS1AP
GO:1902937	CC	inward rectifier potassium channel complex	2	1	0.042563	1	0.5	KCNH2
GO:1905539	BP	regulation of postsynapse to nucleus signaling pathway	2	1	0.0428771	1	0.5	WNT3A
GO:0060485	BP	mesenchyme development	324	10	0.0429458	1	0.0308642	NKX2-5,EDN3,ERBB4,MEOX1,SEMA5B,MAPK1,ACTA1,TBX1,TBX5,WNT3A
GO:0035981	BP	tongue muscle cell differentiation	2	1	0.0431118	1	0.5	TBX1
GO:2001035	BP	regulation of tongue muscle cell differentiation	2	1	0.0431118	1	0.5	TBX1
GO:2001037	BP	positive regulation of tongue muscle cell differentiation	2	1	0.0431118	1	0.5	TBX1
GO:0005228	MF	intracellular sodium activated potassium channel activity	2	1	0.0432195	1	0.5	KCNT1
GO:0042923	MF	neuropeptide binding	32	2	0.0433187	1	0.0625	SSTR4,GALR2
GO:0001983	BP	baroreceptor response to increased systemic arterial blood pressure	2	1	0.0433466	1	0.5	CALCA
GO:0032414	BP	positive regulation of ion transmembrane transporter activity	85	4	0.0434689	1	0.0470588	VMP1,SHANK3,GALR2,NOS1AP
GO:2000182	BP	regulation of progesterone biosynthetic process	3	1	0.0435582	1	0.333333	DGKQ
GO:0045597	BP	positive regulation of cell differentiation	887	21	0.0436105	1	0.0236753	CTHRC1,NKX2-5,GDF7,EDN3,MIR200C,PLA2G3,ISLR2,TAL1,TBX1,TBX5,TP73,WNT7B,NCOA3,NKX6-2,MEDAG,SHANK3,TNFSF11,RUNX3,IL1RL2,WNT3A,PLXNA4,MAP3K13
GO:0021513	BP	spinal cord dorsal/ventral patterning	19	2	0.0437131	1	0.105263	RFX4,LHX3
GO:0048643	BP	positive regulation of skeletal muscle tissue development	20	2	0.043788	1	0.1	DLL1,WNT3A
GO:1901052	BP	sarcosine metabolic process	2	1	0.0441365	1	0.5	SARDH
GO:1901890	BP	positive regulation of cell junction assembly	106	5	0.0444483	1	0.0471698	EPHB1,AMIGO3,VSTM5,OXTR,ADGRB1,TBX5
GO:0031674	CC	I band	146	6	0.0445127	1	0.0410959	DNAJB6,LDB3,PDE4B,RYR3,PDLIM2,NOS1AP
GO:0003228	BP	atrial cardiac muscle tissue development	22	2	0.044518	1	0.0909091	NKX2-5,TBX5
GO:0004966	MF	galanin receptor activity	4	1	0.0445325	1	0.25	GALR2
GO:1903765	BP	negative regulation of potassium ion export across plasma membrane	3	1	0.0445839	1	0.333333	KCNH2
GO:1901246	BP	regulation of lung ciliated cell differentiation	3	1	0.0446792	1	0.333333	TP73
GO:2001014	BP	regulation of skeletal muscle cell differentiation	20	2	0.0450056	1	0.1	EPHB1,TBX1
GO:0001992	BP	regulation of systemic arterial blood pressure by vasopressin	5	1	0.045135	1	0.2	OXTR
GO:1903409	BP	reactive oxygen species biosynthetic process	58	3	0.0452467	1	0.0517241	MPV17L,ADGRB1,CFLAR
GO:0060844	BP	arterial endothelial cell fate commitment	2	1	0.0452793	1	0.5	DLL1
GO:0071715	BP	icosanoid transport	63	3	0.045523	1	0.047619	PLA2G3,SSTR4,TNFSF11
GO:0060584	BP	regulation of prostaglandin-endoperoxide synthase activity	4	1	0.0455922	1	0.25	EDN3
GO:0060585	BP	positive regulation of prostaglandin-endoperoxide synthase activity	4	1	0.0455922	1	0.25	EDN3
GO:0010701	BP	positive regulation of norepinephrine secretion	3	1	0.045666	1	0.333333	OXTR
GO:0021517	BP	ventral spinal cord development	46	3	0.0457416	1	0.0652174	VSTM5,PHOX2A,LHX3
GO:0008384	MF	IkappaB kinase activity	3	1	0.0457747	1	0.333333	IKBKE
GO:0006812	BP	monoatomic cation transport	1038	23	0.0458894	1	0.022158	NKX2-5,DPP6,EDN3,RASA3,KCNH3,GP1BB,GP5,KCNC2,KCNH2,KCNJ5,MIR200C,TRPM1,PDE4B,ASIC4,CACNA2D3,KCNT1,RYR3,SLC9A3,KCNAB1,KCNH6,VMP1,GALR2,WNT3A,SLC6A5,NOS1AP
GO:0007631	BP	feeding behavior	105	4	0.0459353	1	0.0380952	ADRB3,OXTR,CALCA,GALR2
GO:0038060	BP	nitric oxide-cGMP-mediated signaling pathway	4	1	0.0459428	1	0.25	KCNC2
GO:0061868	BP	hepatic stellate cell migration	2	1	0.0460292	1	0.5	AKAP12
GO:0061869	BP	regulation of hepatic stellate cell migration	2	1	0.0460292	1	0.5	AKAP12
GO:0061870	BP	positive regulation of hepatic stellate cell migration	2	1	0.0460292	1	0.5	AKAP12
GO:0043116	BP	negative regulation of vascular permeability	18	2	0.0461895	1	0.111111	DDAH1,AKAP12
GO:0021679	BP	cerebellar molecular layer development	2	1	0.0464115	1	0.5	DLL1
GO:0021687	BP	cerebellar molecular layer morphogenesis	2	1	0.0464115	1	0.5	DLL1
GO:0097102	BP	endothelial tip cell fate specification	2	1	0.0466116	1	0.5	DLL1
GO:2000410	BP	regulation of thymocyte migration	4	1	0.0467528	1	0.25	AIRE
GO:1905492	BP	positive regulation of branching morphogenesis of a nerve	2	1	0.0468503	1	0.5	MAP3K13
GO:0007411	BP	axon guidance	233	9	0.0469516	1	0.0386266	GDF7,EDN3,EPHA8,EPHB1,SEMA5B,DSCAML1,LHX3,WNT3A,PLXNA4
GO:0097485	BP	neuron projection guidance	233	9	0.0469516	1	0.0386266	GDF7,EDN3,EPHA8,EPHB1,SEMA5B,DSCAML1,LHX3,WNT3A,PLXNA4
GO:0044304	CC	main axon	67	4	0.0470099	1	0.0597015	KCNC2,LRRC7,DAGLA,KCNAB1
GO:0045744	BP	negative regulation of G protein-coupled receptor signaling pathway	53	3	0.0470723	1	0.0566038	PDE4B,SSTR4,RPH3AL
GO:0060977	BP	coronary vasculature morphogenesis	19	2	0.0471001	1	0.105263	TBX1,TBX5
GO:0048538	BP	thymus development	49	3	0.0472778	1	0.0612245	AIRE,MAPK1,TBX1
GO:0008076	CC	voltage-gated potassium channel complex	79	4	0.0476024	1	0.0506329	DPP6,KCNC2,KCNH2,KCNJ5,KCNAB1
GO:0010658	BP	striated muscle cell apoptotic process	56	3	0.0477168	1	0.0535714	NKX2-5,RPS6KA2,CFLAR
GO:0048846	BP	axon extension involved in axon guidance	38	3	0.0477555	1	0.0789474	SEMA5B,WNT3A,PLXNA4
GO:1902284	BP	neuron projection extension involved in neuron projection guidance	38	3	0.0477555	1	0.0789474	SEMA5B,WNT3A,PLXNA4
GO:0098968	BP	neurotransmitter receptor transport postsynaptic membrane to endosome	2	1	0.0478629	1	0.5	LRRC7
GO:0050961	BP	detection of temperature stimulus involved in sensory perception	21	2	0.0479602	1	0.0952381	EPHB1,CALCA
GO:0031325	BP	positive regulation of cellular metabolic process	3389	61	0.0480608	1	0.0179994	CDX1,RFPL2,PRDM7,U2AF2,BHLHE23,NKX2-5,GDF7,DGKQ,EDN3,EN2,EPHA8,ERBB4,KDM4C,SATB2,DDAH1,PATZ1,DLL1,DOK7,ONECUT1,AIRE,KCNH2,PHOX2A,MEOX1,NFIC,PLA2G3,PAX5,PDE4B,PKP1,CYTL1,CASZ1,RIF1,MAPK1,ADGRB1,ACTA1,RFX4,ALX4,RPS6KA2,PRDM16,LHX5,TAL1,TBX1,TBX5,TFAP2A,CLEC3B,TP73,WNT6,MZF1,IRX6,CALCA,LHX3,NCOA3,TNFSF11,RUNX3,TNFRSF18,IL1RL2,GALR2,WNT3A,MAP3K13,AKAP12,IKBKE,NOS1AP,CTIF
GO:0035050	BP	embryonic heart tube development	85	4	0.0481506	1	0.0470588	NKX2-5,DLL1,WNT3A,PLXNA4
GO:0051240	BP	positive regulation of multicellular organismal process	1671	34	0.0482162	1	0.0203471	NKX2-5,ADRB3,EDN3,EPHB1,ERBB4,F7,DDAH1,GNAS,GP1BB,GP5,DLL1,AIRE,AMIGO3,VSTM5,OXTR,PLA2G3,PDE4B,RIF1,ADGRB1,ISLR2,PRDM16,TBX5,TBXA2R,TFAP2A,TP73,NCOA3,NKX6-2,SHANK3,TNFSF11,RUNX3,IL1RL2,WNT3A,PLXNA4,MAP3K13,AKAP12,IKBKE
GO:0010037	BP	response to carbon dioxide	3	1	0.048379	1	0.333333	F7
GO:0038169	BP	somatostatin receptor signaling pathway	5	1	0.0484208	1	0.2	SSTR4
GO:0038170	BP	somatostatin signaling pathway	5	1	0.0484208	1	0.2	SSTR4
GO:0004994	MF	somatostatin receptor activity	5	1	0.0484208	1	0.2	SSTR4
GO:0045168	BP	cell-cell signaling involved in cell fate commitment	3	1	0.048473	1	0.333333	DLL1
GO:0046331	BP	lateral inhibition	3	1	0.048473	1	0.333333	DLL1
GO:0030521	BP	androgen receptor signaling pathway	50	3	0.0485864	1	0.06	KDM4C,MAPK1,NCOR2
GO:0045664	BP	regulation of neuron differentiation	198	7	0.0486685	1	0.0353535	NKX2-5,GDF7,DLL1,CASZ1,TP73,WNT3A,MAP3K13
GO:1901016	BP	regulation of potassium ion transmembrane transporter activity	57	3	0.0488351	1	0.0526316	KCNAB1,GALR2,NOS1AP
GO:0043292	CC	contractile fiber	245	8	0.0489424	1	0.0326531	DNAJB6,LDB3,PDE4B,ACTA1,RYR3,PDLIM2,MYOM2,NOS1AP
GO:0055011	BP	atrial cardiac muscle cell differentiation	3	1	0.0490798	1	0.333333	NKX2-5
GO:0055014	BP	atrial cardiac muscle cell development	3	1	0.0490798	1	0.333333	NKX2-5
GO:0043501	BP	skeletal muscle adaptation	25	2	0.0492512	1	0.08	ACTA1,CFLAR
GO:1990779	CC	glycoprotein Ib-IX-V complex	5	1	0.0495564	1	0.2	GP1BB,GP5
GO:0044343	BP	canonical Wnt signaling pathway involved in regulation of type B pancreatic cell proliferation	2	1	0.0495677	1	0.5	WNT3A
GO:2000079	BP	regulation of canonical Wnt signaling pathway involved in controlling type B pancreatic cell proliferation	2	1	0.0495677	1	0.5	WNT3A
GO:0006212	BP	uracil catabolic process	2	1	0.0495771	1	0.5	DPYS
GO:0048697	BP	positive regulation of collateral sprouting in absence of injury	2	1	0.0495858	1	0.5	WNT3A
GO:0005003	MF	ephrin receptor activity	18	2	0.0498108	1	0.111111	EPHA8,EPHB1
GO:2000170	BP	positive regulation of peptidyl-cysteine S-nitrosylation	3	1	0.0499824	1	0.333333	NOS1AP
