# Supplementary material for: Effects of alcohol on the transcriptome, methylome and metabolome of in vitro gastrulating human embryonic cells
Source: Dis Model Mech. 2025 Jun 18;18(6):dmm052150. doi: 10.1242/dmm.052150 (PMC12208196; doi:10.1242/dmm.052150)
Supplement: Table S9. EtOH-induced DMPs in the mesodermal cells analyzed by microarrays [file dmm-18-052150-TableS9.xlsx]

## Sheet: Contents
Supplementary tables: Effects of alcohol on the transcriptome, methylome, and metabolome of in vitro gastrulating human embryonic cells
Table S1		EtOH-induced DEGs in the endodermal cells analyzed by mRNA-seq
Table S2		GO pathway analysis of DEGs in the endodermal cells
Table S3		EtOH-induced DEGs in the mesodermal cells analyzed by mRNA-seq
Table S4		EtOH-induced DEGs in the ectodermal cells analyzed by mRNA-seq
Table S5		GO pathway analysis of DEGs in the ectodermal cells
Table S6		EtOH-induced DMPs in the endodermal cells analyzed by microarrays
Table S7		EtOH-induced DMRs in the endodermal cells analyzed by microarrays
Table S8		GO pathway analysis of DMPs in the endodermal cells
Table S9		EtOH-induced DMPs in the mesodermal cells analyzed by microarrays
Table S10		EtOH-induced DMRs in the mesodermal cells analyzed by microarrays
Table S11		EtOH-induced DMPs in the ectodermal cells analyzed by microarrays
Table S12		EtOH-induced DMRs in the ectodermal cells analyzed by microarrays
Table S13		GO pathway analysis of DMPs in the ectodermal cells
Table S14		Common genes in the current study and previous early alcohol exposure gene expression and/or DNAm studies
Table S15		Common genes in the current study and previous DNAm studies of children with FASD
Table S16		Characteristics, statistical results, and reference spectras for all metabolic features
Table S17		EtOH-induced significantly altered extracellular metabolites of all germ layer cells
Table S18		SMPDB enrichment analysis of the annotated metabolites significantly altered by EtOH
Table S19		Correlations between omics analyses

## Sheet: Table S9
Supplementary table 9. EtOH-induced DMPs in the mesodermal cells analyzed by microarrays. DMPs are ordered according to the ∆β-value. Hypomethylated DMPs are marked in blue and hypermethylated in green.
Hypomethylated CpGs
Probe	Mean Db	P-value	FDR	Chromosome	Position (hg19)	UCSC RefGene Name	GencodeCompV12 Name	UCSC RefGene Group	GencodeCompV12 Group	Relation to Island
cg14383952	-0.13837	1.17e-08	0.00331956	chr1	162205449	NOS1AP;NOS1AP		Body;Body		OpenSea
cg19871235	-0.13741	9.26e-07	0.0280246	chr12	71552569	TSPAN8	TSPAN8;TSPAN8;TSPAN8;TSPAN8;TSPAN8;TSPAN8	TSS1500	TSS1500;TSS1500;TSS1500;TSS1500;5'UTR;3'UTR	OpenSea
cg08206047	-0.13319	1.23e-07	0.00829399	chr10	72997755	UNC5B;UNC5B		Body;Body		OpenSea
cg07718080	-0.13072	1.25e-06	0.0327195	chr13	76561031					OpenSea
cg20259501	-0.12964	7.12e-07	0.0256436	chr20	48939655					OpenSea
cg19483007	-0.10623	2.14e-06	0.0450072	chr3	149327651	WWTR1;WWTR1;WWTR1		Body;Body;Body		OpenSea
cg05969360	-0.10128	2.14e-07	0.0103137	chr13	80443435					OpenSea
cg11614753	-0.09643	8.76e-07	0.0276059	chr6	8940040					OpenSea
cg16631083	-0.09337	1.13e-07	0.00829399	chr21	33250039	HUNK		Body		S_Shelf
cg16208049	-0.08059	1.67e-07	0.00945037	chr4	160997172					OpenSea
cg20447920	-0.07752	1.32e-07	0.00829399	chr6	131555431	AKAP7	AKAP7	Body	5'UTR	OpenSea
cg13298043	-0.0745	1.23e-07	0.00829399	chr9	20692704	FOCAD	KIAA1797	5'UTR	5'UTR	OpenSea
cg01656880	-0.07363	1.19e-07	0.00829399	chr11	65253396					OpenSea
cg13165335	-0.06934	2.74e-06	0.0492108	chr3	177342346	LINC00578	SNORA18;LINC00578;RP11-114M1.2;LINC00578;LINC00578	Body	TSS200;5'UTR;3'UTR;5'UTR;5'UTR	OpenSea
cg17520018	-0.06715	7.7e-07	0.0264823	chr8	72680291					OpenSea
cg15072692	-0.06551	2.37e-08	0.00331956	chr15	73287274					OpenSea
cg11862874	-0.05651	3.12e-06	0.0492108	chr2	128936952	UGGT1;UGGT1	UGGT1;UGGT1	Body;Body	TSS1500;3'UTR	OpenSea
cg12224508	-0.05626	3.02e-06	0.0492108	chr2	28589782					OpenSea
cg07546654	-0.05124	2.99e-06	0.0492108	chr11	1320546	TOLLIP	TOLLIP;TOLLIP;TOLLIP;TOLLIP;TOLLIP;TOLLIP	Body	5'UTR;3'UTR;3'UTR;3'UTR;3'UTR;3'UTR	S_Shelf
cg13595257	-0.05064	1.39e-06	0.033825	chr1	229018020					OpenSea
cg07287508	-0.04376	2.18e-07	0.0103137	chr17	59471566					N_Shore
cg26522361	-0.04214	2.63e-08	0.00331956	chr5	55625247					OpenSea
cg17200577	-0.03602	2.39e-07	0.0106172	chr10	34466793	PARD3		Body		OpenSea
cg25368813	-0.03348	3.78e-08	0.00408688	chr6	51848642	PKHD1;PKHD1		Body;Body		OpenSea
cg23120142	-0.02465	2.13e-09	0.00160869	chr14	59238951		AL121819.1		TSS1500	OpenSea
cg01701630	-0.02054	2.76e-07	0.0110011	chr8	42235286	DKK4	DKK4;DKK4	TSS1500	TSS1500;TSS1500	OpenSea
Hypermethylated CpGs
Probe	Mean Db	P-value	FDR	Chromosome	Position (hg19)	UCSC RefGene Name	GencodeCompV12 Name	UCSC RefGene Group	GencodeCompV12 Group	Relation to Island
cg12422539	0.15373	1.81e-08	0.00331956	chr6	2515337					OpenSea
cg26191313	0.10914	3.01e-06	0.0492108	chr10	134190018	LRRC27;LRRC27	LRRC27;LRRC27;LRRC27	3'UTR;3'UTR	3'UTR;3'UTR;3'UTR	OpenSea
cg11107783	0.10627	2.55e-06	0.0492108	chr20	30956833	ASXL1;ASXL1;ASXL1;ASXL1	ASXL1;ASXL1;ASXL1;ASXL1;ASXL1	ExonBnd;ExonBnd;Body;Body	ExonBnd;ExonBnd;ExonBnd;5'UTR;5'UTR	OpenSea
cg17652048	0.10396	1.75e-07	0.00945037	chr6	11607982					OpenSea
cg04243922	0.10337	1.79e-08	0.00331956	chr8	29705945		RP11-94H18.1		3'UTR	OpenSea
cg17671461	0.09883	1.54e-06	0.0352778	chr6	80248629	LCA5;LCA5	LCA5;LCA5	TSS1500;TSS1500	TSS1500;TSS1500	S_Shore
cg14663177	0.09006	1.37e-06	0.033825	chr2	38373737	C2orf58	U6;CYP1B1-AS1	Body	TSS1500;5'UTR	OpenSea
cg00917467	0.0892	1.2e-06	0.0327195	chr11	113403991					OpenSea
cg23549847	0.07931	3.21e-07	0.0121469	chr1	235106679		RP11-443B7.1		TSS1500	OpenSea
cg19695633	0.07768	2.38e-06	0.0486423	chr18	51885795	C18orf54;C18orf54;C18orf54;C18orf54;C18orf54	C18orf54;C18orf54	5'UTR;5'UTR;5'UTR;TSS1500;Body	5'UTR;5'UTR	S_Shore
cg15286206	0.07499	1.1e-06	0.0319789	chr15	38233268	TMCO5A	TMCO5A	Body	5'UTR	OpenSea
cg24199599	0.07444	1.21e-06	0.0327195	chr20	62681243	SOX18	ZNF512B;TCEA2;SOX18;TCEA2	TSS1500	TSS1500;1stExon;TSS1500;5'UTR	Island
cg22524787	0.07101	2.89e-06	0.0492108	chr2	237173060	ASB18	ASB18;ASB18;ASB18	TSS200	TSS200;TSS200;TSS200	OpenSea
cg02494239	0.05295	2.47e-06	0.0490934	chr21	43629989	ABCG1;ABCG1	ABCG1;TMPRSS3	5'UTR;Body	5'UTR;3'UTR	OpenSea
cg06578342	0.04403	8.66e-07	0.0276059	chr16	4349215					OpenSea
cg04566181	0.04209	1.88e-06	0.0418456	chr8	30964072	WRN	WRN	Body	5'UTR	OpenSea
cg08813925	0.03336	2.76e-07	0.0110011	chr10	31996740		RP11-472N13.3		TSS1500	OpenSea
cg18259271	0.0305	3.09e-06	0.0492108	chr14	105271530					S_Shelf
cg26091557	0.02676	2.7e-06	0.0492108	chr1	24644925	GRHL3;GRHL3;GRHL3	GRHL3;GRHL3;GRHL3;GRHL3;GRHL3;GRHL3;RP11-10N16.3;RP11-10N16.3	TSS1500;TSS1500;TSS1500	TSS1500;TSS1500;TSS1500;TSS1500;TSS1500;TSS1500;3'UTR;3'UTR	N_Shelf
cg01399894	0.02636	2.94e-06	0.0492108	chr18	12279322					OpenSea
cg27160578	0.0256	1.51e-06	0.0352778	chr7	1250669					N_Shore
cg10563645	0.02359	1.94e-06	0.0418483	chr6	31705988		CLIC1;CLIC1		5'UTR;TSS1500	N_Shore
