# Supplementary material for: Effects of alcohol on the transcriptome, methylome and metabolome of in vitro gastrulating human embryonic cells
Source: Dis Model Mech. 2025 Jun 18;18(6):dmm052150. doi: 10.1242/dmm.052150 (PMC12208196; doi:10.1242/dmm.052150)
Supplement: Table S10. EtOH-induced DMRs in the mesodermal cells analyzed by microarrays [file dmm-18-052150-TableS10.xlsx]

## Sheet: Contents
Supplementary tables: Effects of alcohol on the transcriptome, methylome, and metabolome of in vitro gastrulating human embryonic cells
Table S1		EtOH-induced DEGs in the endodermal cells analyzed by mRNA-seq
Table S2		GO pathway analysis of DEGs in the endodermal cells
Table S3		EtOH-induced DEGs in the mesodermal cells analyzed by mRNA-seq
Table S4		EtOH-induced DEGs in the ectodermal cells analyzed by mRNA-seq
Table S5		GO pathway analysis of DEGs in the ectodermal cells
Table S6		EtOH-induced DMPs in the endodermal cells analyzed by microarrays
Table S7		EtOH-induced DMRs in the endodermal cells analyzed by microarrays
Table S8		GO pathway analysis of DMPs in the endodermal cells
Table S9		EtOH-induced DMPs in the mesodermal cells analyzed by microarrays
Table S10		EtOH-induced DMRs in the mesodermal cells analyzed by microarrays
Table S11		EtOH-induced DMPs in the ectodermal cells analyzed by microarrays
Table S12		EtOH-induced DMRs in the ectodermal cells analyzed by microarrays
Table S13		GO pathway analysis of DMPs in the ectodermal cells
Table S14		Common genes in the current study and previous early alcohol exposure gene expression and/or DNAm studies
Table S15		Common genes in the current study and previous DNAm studies of children with FASD
Table S16		Characteristics, statistical results, and reference spectras for all metabolic features
Table S17		EtOH-induced significantly altered extracellular metabolites of all germ layer cells
Table S18		SMPDB enrichment analysis of the annotated metabolites significantly altered by EtOH
Table S19		Correlations between omics analyses

## Sheet: Table S10
Supplementary table 10. EtOH-induced DMRs in the mesodermal cells analyzed by microarrays. DMRs are ordered according to P-value by min FDR starting from the most significant.
MESODERMAL CELLS
Overlapping genes	Chromosome	Start	End	Width	No. of CpGs	Min FDR	Stouffer	HMFDR	Fisher	Max diff	Mean diff
	chr6	2515078	2515337	260	4	1.52157e-21	0.822905	0.0125357	0.0300532	0.15373	0.0952911
TOLLIP	chr11	1320329	1320634	306	4	1.22278e-14	0.878553	0.138465	0.242561	-0.0512423	-0.0346586
DDR2	chr1	162601334	162602295	962	7	8.66068e-14	0.99999	0.420005	0.93183	0.106319	0.0609874
CHRND	chr2	233390699	233390969	271	5	3.72331e-13	0.988561	0.594915	0.908655	0.0474285	0.0322824
AC079135.1, ASB18	chr2	237172964	237173121	158	5	6.28867e-13	0.999828	0.188625	0.582925	0.076522	0.0583538
	chr11	60679809	60680165	357	4	8.96978e-13	0.901348	0.224267	0.381471	0.0788542	0.0570475
