# Supplementary material for: Effects of alcohol on the transcriptome, methylome and metabolome of in vitro gastrulating human embryonic cells
Source: Dis Model Mech. 2025 Jun 18;18(6):dmm052150. doi: 10.1242/dmm.052150 (PMC12208196; doi:10.1242/dmm.052150)
Supplement: Table S11. EtOH-induced DMPs in the ectodermal cells analyzed by microarrays [file dmm-18-052150-TableS11.xlsx]

## Sheet: Contents
Supplementary tables: Effects of alcohol on the transcriptome, methylome, and metabolome of in vitro gastrulating human embryonic cells
Table S1		EtOH-induced DEGs in the endodermal cells analyzed by mRNA-seq
Table S2		GO pathway analysis of DEGs in the endodermal cells
Table S3		EtOH-induced DEGs in the mesodermal cells analyzed by mRNA-seq
Table S4		EtOH-induced DEGs in the ectodermal cells analyzed by mRNA-seq
Table S5		GO pathway analysis of DEGs in the ectodermal cells
Table S6		EtOH-induced DMPs in the endodermal cells analyzed by microarrays
Table S7		EtOH-induced DMRs in the endodermal cells analyzed by microarrays
Table S8		GO pathway analysis of DMPs in the endodermal cells
Table S9		EtOH-induced DMPs in the mesodermal cells analyzed by microarrays
Table S10		EtOH-induced DMRs in the mesodermal cells analyzed by microarrays
Table S11		EtOH-induced DMPs in the ectodermal cells analyzed by microarrays
Table S12		EtOH-induced DMRs in the ectodermal cells analyzed by microarrays
Table S13		GO pathway analysis of DMPs in the ectodermal cells
Table S14		Common genes in the current study and previous early alcohol exposure gene expression and/or DNAm studies
Table S15		Common genes in the current study and previous DNAm studies of children with FASD
Table S16		Characteristics, statistical results, and reference spectras for all metabolic features
Table S17		EtOH-induced significantly altered extracellular metabolites of all germ layer cells
Table S18		SMPDB enrichment analysis of the annotated metabolites significantly altered by EtOH
Table S19		Correlations between omics analyses

## Sheet: Table S11
Supplementary table 11. EtOH-induced DMPs in the ectodermal cells analyzed by microarrays. DMPs are ordered according to the ∆β-value. Hypomethylated DMPs are marked in blue and hypermethylated in green.
Hypomethylated CpGs
Probe	Mean Db	P-value	FDR	Chromosome	Position (hg19)	UCSC RefGene Name	GencodeCompV12 Name	UCSC RefGene Group	GencodeCompV12 Group	Relation to Island
cg15907018	-0.293938	1.77e-08	0.000851357	chr2	210547588	MAP2;MAP2;MAP2;MAP2	MAP2;MAP2	Body;Body;Body;Body	5'UTR;5'UTR	OpenSea
cg02294693	-0.256446	1.91e-06	0.0155261	chr5	72933718	ARHGEF28;ARHGEF28	RP11-428C6.1;RP11-428C6.1	5'UTR;5'UTR	5'UTR;5'UTR	OpenSea
cg23073085	-0.249027	4.7e-08	0.00148222	chr3	64537877	ADAMTS9	ADAMTS9	Body	3'UTR	OpenSea
cg05735075	-0.208438	1.54e-07	0.00282442	chr12	55415194	NEUROD4	NEUROD4	5'UTR	5'UTR	OpenSea
cg15203881	-0.195444	2.59e-06	0.0188493	chr5	151337400	CTB-12O2.1	CTB-12O2.1;CTB-12O2.1	TSS1500	TSS1500;5'UTR	OpenSea
cg18477204	-0.188476	3.44e-07	0.00500822	chr14	70038884	C14orf162	C14orf162	TSS1500	TSS1500	Island
cg12605662	-0.186453	1.94e-08	0.000864098	chr18	56935199	RAX	RAX;RAX	3'UTR	3'UTR;3'UTR	Island
cg17513460	-0.178195	1.05e-05	0.0443847	chr1	61785870	NFIA;NFIA;NFIA;NFIA	NFIA;NFIA	Body;Body;Body;Body	5'UTR;5'UTR	OpenSea
cg20318045	-0.177683	1.75e-06	0.0149894	chr8	127601070		RP11-89K10.1;RP11-89K10.1;RP11-89K10.1;RP11-89K10.1		TSS1500;5'UTR;5'UTR;5'UTR	OpenSea
cg08791268	-0.17512	6.36e-07	0.00729101	chr6	17846143	KIF13A;KIF13A;KIF13A;KIF13A		Body;Body;Body;Body		OpenSea
cg13074866	-0.174182	1.84e-07	0.00319216	chr1	232929753					OpenSea
cg04625976	-0.171113	2.84e-07	0.00447719	chr2	180689769	ZNF385B	ZNF385B	5'UTR	5'UTR	OpenSea
cg04819618	-0.160551	4.15e-06	0.0247359	chr20	55531278					OpenSea
cg06983430	-0.159943	1.13e-07	0.0023678	chr17	57515308	LINC01476		Body		OpenSea
cg11915406	-0.158188	3.88e-07	0.00544789	chr11	106334018					OpenSea
cg07974511	-0.156487	5.22e-06	0.0280706	chr2	63283013	OTX1	OTX1	Body	3'UTR	Island
cg05501836	-0.156236	1.09e-05	0.0450535	chr14	59813888	DAAM1;DAAM1	DAAM1;DAAM1	Body;Body	TSS1500;5'UTR	OpenSea
cg08122133	-0.152102	2.1e-06	0.0168772	chr4	101107540	DDIT4L	DDIT4L;RP11-15B17.1	3'UTR	3'UTR;5'UTR	N_Shelf
cg16709475	-0.151506	1.04e-05	0.0443847	chr12	113904823	LHX5		Body		Island
cg22635698	-0.149238	5.39e-07	0.00657201	chr7	102555437	LRRC17;LRRC17;FBXL13;FBXL13;FBXL13;FBXL13	FBXL13;LRRC17;LRRC17;LRRC17	5'UTR;5'UTR;Body;Body;Body;Body	3'UTR;5'UTR;5'UTR;5'UTR	OpenSea
cg10318864	-0.147731	1e-08	0.00069017	chr22	31613475	LIMK2	LIMK2;LIMK2	Body	5'UTR;5'UTR	OpenSea
cg03709033	-0.144733	8.49e-07	0.00930234	chr9	126794901	LHX2	RP11-85O21.5;LHX2	Body	TSS200;5'UTR	OpenSea
cg01473894	-0.144238	7.16e-06	0.0348896	chr9	97733871	C9orf3;C9orf3	C9orf3;C9orf3;C9orf3	Body;Body	5'UTR;5'UTR;5'UTR	OpenSea
cg22282477	-0.139877	7.26e-08	0.00177152	chr15	92952569	ST8SIA2		Body		OpenSea
cg07276962	-0.13666	5.1e-09	0.000385383	chr2	45159145		RP11-89K21.1;RP11-89K21.1;RP11-89K21.1;RP11-89K21.1		3'UTR;3'UTR;3'UTR;3'UTR	N_Shore
cg26843324	-0.135238	1.74e-08	0.000851357	chr12	113905115	LHX5		Body		Island
cg14471330	-0.134189	2.29e-06	0.0173237	chr9	133746190	ABL1;ABL1	ABL1	Body;Body	3'UTR	OpenSea
cg16349092	-0.133187	1.05e-06	0.0108354	chr8	127601303		RP11-89K10.1;RP11-89K10.1;RP11-89K10.1;RP11-89K10.1		TSS200;5'UTR;5'UTR;5'UTR	OpenSea
cg23158483	-0.130573	3.49e-06	0.0216535	chr5	151305528	GLRA1;GLRA1	GLRA1;GLRA1;GLRA1	TSS1500;TSS1500	TSS1500;TSS1500;TSS1500	S_Shore
cg10513852	-0.128904	4.13e-07	0.00558433	chr12	81109337	MYF5	MYF5	TSS1500	TSS1500	N_Shore
cg17245989	-0.127022	3.3e-06	0.0209474	chr2	170870593	UBR3	UBR3;UBR3;UBR3;UBR3	Body	TSS1500;1stExon;5'UTR;3'UTR	OpenSea
cg25021443	-0.125448	2.85e-06	0.0192147	chr8	28434005					OpenSea
cg07099161	-0.124778	8.33e-06	0.0384392	chr18	56935937	RAX	RAX;RAX	3'UTR	3'UTR;3'UTR	Island
cg18892723	-0.124197	6.17e-06	0.0315194	chr2	11652864					OpenSea
cg25422226	-0.124097	6.83e-08	0.00177152	chr7	13057352					OpenSea
cg18472912	-0.123738	2.18e-06	0.0169564	chr5	167799541	WWC1;WWC1;WWC1	WWC1;WWC1	Body;Body;Body	5'UTR;5'UTR	OpenSea
cg11073312	-0.12054	1.89e-06	0.0155031	chr3	140775924	SPSB4	SPSB4	5'UTR	5'UTR	OpenSea
cg25204044	-0.120451	1.07e-06	0.0109665	chr8	126241074	NSMCE2		Body		OpenSea
cg00643814	-0.118739	6.28e-08	0.00175876	chr12	106573195					OpenSea
cg16553188	-0.118198	1.16e-05	0.0470167	chr5	138746914	DNAJC18	DNAJC18;DNAJC18	3'UTR	3'UTR;3'UTR	OpenSea
cg23864650	-0.115822	3.74e-06	0.0228507	chr18	6561805	LINC01387		Body		OpenSea
cg14371926	-0.115417	9.77e-08	0.00223987	chr20	55531329					OpenSea
cg17968880	-0.114591	1.78e-06	0.0149894	chr1	235506016	GGPS1;GGPS1;GGPS1		Body;Body;Body		OpenSea
cg13585776	-0.114282	2.78e-06	0.0192147	chr9	126783547	LHX2	LHX2	Body	5'UTR	N_Shore
cg14021061	-0.112551	6.65e-06	0.033092	chr11	94466546		RP11-867G2.8;RP11-867G2.8		3'UTR;3'UTR	OpenSea
cg24757755	-0.109688	3.07e-06	0.0202009	chr14	101304250	MEG3;MEG3;MEG3	MEG3;MEG3;MEG3;MEG3;MEG3;MEG3;MEG3;MEG3;MEG3;MEG3;MEG3;MEG3;MEG3;MEG3;MEG3;MEG3;MEG3;MEG3;RP11-123M6.2;MEG3;MEG3;MEG3	Body;Body;Body	5'UTR;5'UTR;5'UTR;5'UTR;5'UTR;5'UTR;5'UTR;5'UTR;5'UTR;5'UTR;5'UTR;5'UTR;5'UTR;5'UTR;5'UTR;5'UTR;5'UTR;5'UTR;3'UTR;5'UTR;5'UTR;5'UTR	OpenSea
cg27425459	-0.10856	1.05e-05	0.0443847	chr2	105697589	MRPS9		Body		OpenSea
cg02830435	-0.107292	9.43e-06	0.0414694	chr2	127456331					OpenSea
cg11736352	-0.106244	7.46e-06	0.035731	chr6	31711837	MSH5;MSH5;MSH5;MSH5	MSH5;MSH5;MSH5;MSH5	Body;Body;Body;Body	5'UTR;TSS1500;TSS200;5'UTR	S_Shelf
cg20620293	-0.105357	2.53e-06	0.0187703	chr2	45159552		RP11-89K21.1;RP11-89K21.1;RP11-89K21.1;RP11-89K21.1		3'UTR;3'UTR;3'UTR;3'UTR	N_Shore
cg02041561	-0.100148	2.65e-06	0.0190787	chr11	76234319	C11orf30;C11orf30;C11orf30;C11orf30;C11orf30;C11orf30;C11orf30;C11orf30	C11orf30	ExonBnd;ExonBnd;ExonBnd;ExonBnd;Body;Body;Body;Body	ExonBnd	OpenSea
cg06075946	-0.0994965	6.29e-06	0.0319358	chr1	24706743	STPG1;STPG1;STPG1;STPG1	C1orf201;C1orf201;C1orf201	Body;Body;Body;Body	3'UTR;3'UTR;TSS1500	OpenSea
cg25494270	-0.0987949	4.27e-06	0.0250108	chr18	21302324	LAMA3;LAMA3;LAMA3;LAMA3		Body;Body;Body;Body		OpenSea
cg26584743	-0.0965613	3.89e-06	0.0235633	chr6	31711736	MSH5;MSH5;MSH5;MSH5	MSH5;MSH5;MSH5;MSH5;MSH5	Body;Body;Body;Body	5'UTR;TSS1500;TSS1500;TSS200;5'UTR	S_Shelf
cg01824508	-0.095916	4.24e-10	0.000320985	chr5	124240796					OpenSea
cg20939662	-0.0933304	8.93e-06	0.0399734	chr9	126777160	LHX2	LHX2	Body	TSS1500	Island
cg03595986	-0.0915983	5.2e-07	0.00655831	chr8	96856944					OpenSea
cg10707139	-0.0897489	2.94e-07	0.00449568	chr17	26876598	UNC119;UNC119	UNC119;UNC119;UNC119;UNC119	Body;Body	3'UTR;TSS1500;1stExon;TSS200	N_Shelf
cg24674189	-0.0888245	3.75e-06	0.0228507	chr13	32889090	BRCA2	ZAR1L;BRCA2;BRCA2;BRCA2	TSS1500	5'UTR;TSS1500;TSS1500;TSS1500	N_Shore
cg23920953	-0.0883571	3.02e-07	0.00449568	chr14	70038505	C14orf162	C14orf162	TSS1500	TSS1500	Island
cg10586317	-0.0877004	2.67e-06	0.0190787	chr15	73979250	CD276;CD276	CD276;CD276;CD276;CD276;CD276;CD276;CD276;CD276;CD276;CD276;CD276;CD276	5'UTR;5'UTR	5'UTR;5'UTR;5'UTR;5'UTR;5'UTR;5'UTR;5'UTR;5'UTR;5'UTR;5'UTR;5'UTR;5'UTR	S_Shore
cg15718581	-0.0870225	8.11e-06	0.0376286	chr4	188916581	ZFP42	ZFP42	TSS1500	TSS1500	N_Shore
cg23045417	-0.0852063	3.28e-06	0.0209474	chr11	89169539	NOX4;NOX4;NOX4;NOX4	NOX4	Body;Body;Body;Body	5'UTR	OpenSea
cg07616374	-0.081724	8.54e-06	0.0389046	chr2	45159663		RP11-89K21.1;RP11-89K21.1;RP11-89K21.1;RP11-89K21.1		3'UTR;3'UTR;3'UTR;3'UTR	N_Shore
cg09611485	-0.0809031	6.7e-06	0.0331128	chr13	51817963	FAM124A;FAM124A		Body;Body		OpenSea
cg25937862	-0.0776632	1.01e-05	0.0435574	chr17	60703660	MRC2	MRC2	TSS1500	TSS1500	N_Shore
cg05883855	-0.0768314	1.02e-05	0.0439983	chr5	21614487					OpenSea
cg01579812	-0.075272	2.73e-08	0.00103083	chr5	5332729					OpenSea
cg17717169	-0.0732314	2.86e-06	0.0192147	chr1	178621037					OpenSea
cg10515315	-0.0731031	7.89e-06	0.0370476	chr14	101290717		MEG3		5'UTR	Island
cg00300828	-0.0699359	7.05e-06	0.0346209	chr5	3395436					OpenSea
cg19931491	-0.0697736	7.63e-06	0.0362223	chr11	125328008	FEZ1	FEZ1;FEZ1;FEZ1;FEZ1	Body	3'UTR;3'UTR;3'UTR;3'UTR	OpenSea
cg13949334	-0.0696574	3.12e-06	0.02024	chr8	23351825		CTC-756D1.3		TSS200	OpenSea
cg25547135	-0.0667761	1.62e-06	0.0145749	chr8	112691450					OpenSea
cg11315935	-0.0667749	4.69e-07	0.00611144	chr20	45986186	ZMYND8;ZMYND8;ZMYND8;ZMYND8;ZMYND8;ZMYND8;ZMYND8;ZMYND8;ZMYND8;ZMYND8;ZMYND8;ZMYND8;ZMYND8;ZMYND8;ZMYND8;ZMYND8;ZMYND8;ZMYND8	ZMYND8;ZMYND8;ZMYND8;ZMYND8;ZMYND8;ZMYND8;ZMYND8;ZMYND8	TSS1500;TSS1500;TSS1500;TSS1500;TSS1500;TSS1500;TSS1500;TSS1500;TSS1500;TSS1500;TSS1500;TSS1500;TSS1500;TSS1500;TSS1500;TSS1500;TSS1500;TSS1500	TSS1500;TSS1500;TSS1500;TSS1500;TSS1500;TSS1500;TSS1500;TSS1500	OpenSea
cg11492723	-0.06368	9.39e-06	0.0414694	chr3	16577697		RP11-194G10.1		TSS200	OpenSea
cg09259577	-0.0626855	2.36e-06	0.0176413	chr17	27522750					OpenSea
cg19084444	-0.0598546	9.35e-06	0.0414694	chr17	10084238	GAS7	GAS7	Body	5'UTR	OpenSea
cg25658884	-0.0579846	7.66e-06	0.0362223	chr6	88054637	C6orf163;C6orf163	C6orf163;C6orf163;C6orf163;C6orf163	1stExon;5'UTR	5'UTR;1stExon;1stExon;5'UTR	OpenSea
cg22750557	-0.0569206	1.23e-05	0.048573	chr17	38264650					OpenSea
cg14123900	-0.0557955	1.15e-06	0.011273	chr9	92444737					OpenSea
cg15301794	-0.0502266	1.02e-07	0.00225706	chr11	31822243	PAX6;PAX6;PAX6	PAX6;PAX6;PAX6	Body;Body;Body	TSS200;ExonBnd;5'UTR	S_Shore
cg26239850	-0.0481978	1.48e-07	0.00279071	chr11	44977160					N_Shore
cg14912575	-0.0471502	7.29e-06	0.0351135	chr14	70038236	C14orf162	C14orf162	TSS1500	TSS1500	Island
cg20252718	-0.0461251	1.06e-05	0.0443847	chr14	59813923	DAAM1;DAAM1	DAAM1;DAAM1	Body;Body	TSS1500;5'UTR	OpenSea
cg16443583	-0.0456334	5.23e-06	0.0280706	chr10	115349303	HABP2;HABP2;NRAP;NRAP;NRAP	HABP2;HABP2	3'UTR;3'UTR;Body;Body;Body	3'UTR;3'UTR	OpenSea
cg14683528	-0.0454178	6.64e-06	0.033092	chr1	46805340	NSUN4;NSUN4;NSUN4;NSUN4	NSUN4;NSUN4;NSUN4;NSUN4;NSUN4;NSUN4;NSUN4	TSS1500;TSS1500;TSS1500;TSS1500	TSS1500;TSS1500;TSS1500;TSS1500;TSS1500;TSS1500;TSS1500	N_Shore
cg10416922	-0.0323424	1.22e-05	0.048573	chr10	60065677					OpenSea
cg16715508	-0.0318469	1.2e-05	0.0483854	chr16	1502629	CLCN7;CLCN7	LA16c-390E6.4;CLCN7	Body;Body	5'UTR;TSS1500	Island
cg10731256	-0.028695	5.23e-06	0.0280706	chr3	100054274	NIT2	NIT2;NIT2;NIT2	Body	5'UTR;5'UTR;3'UTR	S_Shore
cg24389494	-0.0252247	4.27e-06	0.0250108	chr2	128229403		U4;AC010976.2		TSS1500;5'UTR	OpenSea
cg18336408	-0.0193453	5.04e-06	0.0276447	chr15	75144657	SCAMP2	SCAMP2;SCAMP2;SCAMP2;SCAMP2;SCAMP2	Body	TSS200;TSS200;3'UTR;5'UTR;3'UTR	OpenSea
cg16753846	-0.010906	8.8e-06	0.0395989	chr11	70318894	SHANK2;SHANK2	SHANK2;SHANK2;SHANK2	3'UTR;3'UTR	3'UTR;3'UTR;3'UTR	OpenSea
Hypermethylated CpGs
Probe	Mean Db	P-value	FDR	Chromosome	Position (hg19)	UCSC RefGene Name	GencodeCompV12 Name	UCSC RefGene Group	GencodeCompV12 Group	Relation to Island
cg07735920	0.193545	5.32e-06	0.0283149	chr10	2815547					S_Shore
cg08475245	0.189412	3.11e-08	0.00112169	chr7	28762981	CREB5;CREB5;CREB5;CREB5	CREB5;CREB5;CREB5;CREB5	Body;Body;Body;Body	TSS1500;5'UTR;5'UTR;5'UTR	OpenSea
cg02512108	0.183104	2.37e-08	0.000996945	chr7	1315671					Island
cg23592645	0.179213	8.49e-06	0.0389046	chr1	88065641					OpenSea
cg02074780	0.1737	7.3e-07	0.00812404	chr5	33977109	SLC45A2;SLC45A2	SLC45A2	Body;Body	3'UTR	OpenSea
cg06916059	0.163837	3.89e-07	0.00544789	chr2	207998329	KLF7	KLF7	Body	3'UTR	OpenSea
cg25973282	0.162891	5.56e-08	0.0016179	chr13	107451905					OpenSea
cg00341191	0.162715	3.94e-09	0.000350124	chr10	126332072	FAM53B	RP11-12J10.3	Body	3'UTR	OpenSea
cg20913114	0.159996	2.14e-06	0.0169564	chr7	1315546					Island
cg12285807	0.159185	2.19e-06	0.0169564	chr1	113798105					OpenSea
cg24250492	0.155046	2.79e-06	0.0192147	chr1	184268405					OpenSea
cg07711397	0.139926	3.82e-09	0.000350124	chr10	82297615	SH2D4B	SH2D4B;SH2D4B;SH2D4B	TSS200	TSS200;TSS1500;TSS1500	S_Shore
cg27579501	0.121049	2.79e-06	0.0192147	chr19	41729657	AXL;AXL		Body;Body		N_Shelf
cg00829125	0.118043	5.43e-08	0.0016179	chr3	193041878	ATP13A5	ATP13A5	Body	TSS200	OpenSea
cg24586528	0.115164	9.29e-07	0.0100336	chr13	58299073	PCDH17	PCDH17	Body	3'UTR	OpenSea
cg23341089	0.110513	3.94e-09	0.000350124	chr10	36238934					OpenSea
cg26643777	0.106344	2.2e-06	0.0169564	chr8	107431817	OXR1;OXR1	OXR1	Body;Body	5'UTR	OpenSea
cg01431140	0.106091	2.45e-09	0.000350124	chr17	35118924					OpenSea
cg12947138	0.103826	3.97e-06	0.0238112	chr5	71475303	MAP1B	MAP1B;MAP1B	Body	TSS200;3'UTR	OpenSea
cg05219256	0.0965012	1.57e-07	0.00282442	chr11	72273672					OpenSea
cg13539678	0.0952458	1.44e-06	0.0134044	chr8	119394582	SAMD12;SAMD12;SAMD12	AC023590.1	Body;Body;Body	5'UTR	OpenSea
cg01966891	0.0909155	1.23e-06	0.0117552	chr15	95870990		CTD-2536I1.1;CTD-2536I1.1		TSS1500;TSS1500	S_Shore
cg05385882	0.0868692	1.73e-09	0.000350124	chr2	8357843		AC007464.1;LINC00299;LINC00299		3'UTR;3'UTR;3'UTR	OpenSea
cg04797742	0.085785	4.39e-06	0.0251806	chr2	45171097	SIX3		Body		Island
cg20531262	0.0853133	1.21e-06	0.0117238	chr8	9820942					OpenSea
cg25341528	0.0818331	7.18e-08	0.00177152	chr2	157749489					OpenSea
cg17103050	0.0803781	1.08e-05	0.0447494	chr16	66478294	BEAN1;BEAN1;BEAN1;BEAN1	BEAN1;BEAN1	5'UTR;5'UTR;5'UTR;Body	5'UTR;5'UTR	OpenSea
cg21471225	0.0793242	4.32e-08	0.00142212	chr6	136788025	MAP7;MAP7;MAP7;MAP7;MAP7;MAP7;MAP7;MAP7;MAP7;MAP7	MAP7;MAP7	TSS200;Body;Body;Body;Body;Body;Body;Body;5'UTR;5'UTR	TSS200;5'UTR	OpenSea
cg12206846	0.0772272	1.14e-06	0.011273	chr1	19292493					OpenSea
cg04855433	0.0767093	1.58e-08	0.000851357	chr14	105663093					Island
cg16031270	0.076198	8.38e-08	0.00198046	chr15	63292560					OpenSea
cg10320449	0.0759184	2.87e-06	0.0192147	chr10	105396339	SH3PXD2A		Body		OpenSea
cg01574233	0.075609	4.77e-06	0.0265011	chr12	56359406	CDK2;CDK2;SILV	PMEL;PMEL;PMEL;PMEL;CDK2;CDK2;CDK2;CDK2;CDK2;CDK2;CDK2	TSS1500;TSS1500;Body	3'UTR;3'UTR;3'UTR;3'UTR;TSS1500;TSS1500;TSS1500;TSS1500;TSS1500;TSS1500;TSS1500	N_Shore
cg10824316	0.0753637	1.08e-05	0.0447494	chr3	59221534					OpenSea
cg16637194	0.0738495	1.23e-05	0.048573	chr7	152312363					OpenSea
cg10556764	0.0711042	1.16e-05	0.0470167	chr3	46904969	MYL3;MYL3	MYL3;MYL3;MYL3;MYL3	1stExon;5'UTR	1stExon;5'UTR;TSS200;5'UTR	OpenSea
cg04834789	0.068684	7.2e-06	0.0348896	chr17	42323644					OpenSea
cg01997813	0.0682779	1.8e-08	0.000851357	chr2	242710939					Island
cg23490014	0.0681993	2.57e-06	0.0188493	chr3	61815085	PTPRG		Body		OpenSea
cg00635560	0.0677553	5.81e-06	0.0300277	chr12	56359158	CDK2;CDK2;SILV	PMEL;PMEL;PMEL;PMEL;CDK2;CDK2;CDK2;CDK2;CDK2;CDK2;CDK2	TSS1500;TSS1500;Body	3'UTR;3'UTR;3'UTR;3'UTR;TSS1500;TSS1500;TSS1500;TSS1500;TSS1500;TSS1500;TSS1500	N_Shore
cg05477444	0.0673929	5.84e-06	0.0300277	chr10	134527851	INPP5A	INPP5A;INPP5A;INPP5A	Body	5'UTR;5'UTR;3'UTR	Island
cg26377281	0.0672624	3.13e-06	0.02024	chr12	4403352	CCND2		Body		OpenSea
cg06646139	0.0655347	2.27e-06	0.0173237	chr4	78096345		CCNG2		5'UTR	OpenSea
cg21070609	0.0632443	1.82e-06	0.0151177	chr15	81666686	TMC3;TMC3-AS1	TMC3;TMC3	TSS1500;Body	TSS200;TSS200	OpenSea
cg15417294	0.0629619	2.98e-06	0.0197972	chr10	119019957	SLC18A2	SLC18A2	Body	5'UTR	OpenSea
cg11048518	0.0629505	1.1e-05	0.0452879	chr4	108815434	SGMS2;SGMS2;SGMS2;LOC101929595	SGMS2;SGMS2;SGMS2;SGMS2;SGMS2;RP11-286E11.1;SGMS2;SGMS2;SGMS2;SGMS2;RP11-286E11.1	5'UTR;5'UTR;5'UTR;Body	5'UTR;5'UTR;5'UTR;1stExon;5'UTR;3'UTR;5'UTR;5'UTR;5'UTR;5'UTR;3'UTR	OpenSea
cg10043954	0.0628533	1.66e-06	0.0147752	chr5	140603034	PCDHB14	PCDHB14;PCDHB14;PCDHB14	TSS200	TSS200;1stExon;5'UTR	N_Shore
cg09788586	0.0616623	4.49e-06	0.0255238	chr12	114337676	RBM19;RBM19;RBM19		Body;Body;Body		OpenSea
cg01070948	0.0580925	2.84e-07	0.00447719	chr14	54080827		AL163953.2;AL163953.3		TSS200;5'UTR	OpenSea
cg08813925	0.0579686	3.46e-06	0.0216215	chr10	31996740		RP11-472N13.3		TSS1500	OpenSea
cg13566279	0.0575941	7.08e-08	0.00177152	chr12	14410612					OpenSea
cg09782508	0.0553592	5.63e-07	0.00671852	chr21	39004086	KCNJ6	TMPRSS3	Body	3'UTR	OpenSea
cg14099479	0.0524771	1.27e-07	0.00252676	chr2	223186744					S_Shore
cg21820890	0.0523301	8.62e-06	0.0390483	chr10	74714375	PLA2G12B	PLA2G12B	1stExon	1stExon	OpenSea
cg23107740	0.050368	1.17e-05	0.0473554	chr9	82190680	TLE4;TLE4;TLE4;TLE4;TLE4;TLE4	TLE4;TLE4;TLE4;TLE4;TLE4;TLE4;TLE4;TLE4	5'UTR;Body;Body;Body;Body;Body	5'UTR;5'UTR;TSS200;TSS200;5'UTR;5'UTR;5'UTR;5'UTR	S_Shelf
cg18302334	0.0501592	3.67e-09	0.000350124	chr14	70454441	SMOC1;SMOC1		Body;Body		OpenSea
cg08538034	0.0498878	3.46e-06	0.0216215	chr1	14928945	KIAA1026;KIAA1026	KAZN	Body;Body	5'UTR	S_Shelf
cg16311094	0.0487952	1.68e-06	0.0147879	chr20	22471759					OpenSea
cg03705571	0.0474863	5.62e-06	0.0295418	chr8	1845444	ARHGEF10	ARHGEF10;ARHGEF10	Body	5'UTR;5'UTR	OpenSea
cg17482380	0.0435756	1.26e-07	0.00252676	chr15	36936434	C15orf41;C15orf41;C15orf41;C15orf41	C15orf41;C15orf41;C15orf41;C15orf41;C15orf41;RP11-16L14.2;C15orf41	5'UTR;5'UTR;Body;Body	5'UTR;5'UTR;5'UTR;5'UTR;5'UTR;3'UTR;5'UTR	OpenSea
cg18963392	0.0421137	1.6e-06	0.0145609	chr14	29859306		RP11-260G13.1		TSS1500	OpenSea
cg24224382	0.0400657	4.52e-07	0.00599613	chr15	95215431					OpenSea
cg06733558	0.039895	4.17e-09	0.000350124	chr20	21216097	KIZ;KIZ;KIZ;KIZ	PLK1S1;PLK1S1;PLK1S1;PLK1S1;PLK1S1;PLK1S1;PLK1S1;PLK1S1;PLK1S1	Body;Body;Body;Body	5'UTR;5'UTR;5'UTR;5'UTR;5'UTR;5'UTR;5'UTR;5'UTR;5'UTR	OpenSea
cg16190688	0.0396922	5.76e-06	0.0300273	chr12	56359210	CDK2;CDK2;SILV	PMEL;PMEL;PMEL;PMEL;CDK2;CDK2;CDK2;CDK2;CDK2;CDK2;CDK2	TSS1500;TSS1500;Body	3'UTR;3'UTR;3'UTR;3'UTR;TSS1500;TSS1500;TSS1500;TSS1500;TSS1500;TSS1500;TSS1500	N_Shore
cg14839974	0.0392997	1.45e-07	0.00279071	chr12	71058501	PTPRR;PTPRR;PTPRR;PTPRR;PTPRR	PTPRR;PTPRR;PTPRR;PTPRR;PTPRR	Body;Body;Body;Body;Body	TSS1500;TSS200;3'UTR;3'UTR;3'UTR	OpenSea
cg02529035	0.0379406	1.55e-06	0.0142854	chr2	220377885	ACCN4;ACCN4	ASIC4;ASIC4;AC053503.11	TSS1500;TSS1500	TSS1500;TSS1500;3'UTR	Island
cg04995246	0.0379312	3.85e-08	0.0013252	chr2	44677362	CAMKMT		Body		OpenSea
cg04922222	0.0379085	3.03e-07	0.00449568	chr15	33494369					OpenSea
cg07629125	0.0352923	1.6e-08	0.000851357	chr13	58299015	PCDH17	PCDH17	Body	3'UTR	OpenSea
cg13836130	0.0352596	2.26e-07	0.00372107	chr11	121799511					OpenSea
cg03654707	0.0340247	1.32e-06	0.0124402	chr14	36490264		RP11-116N8.1		5'UTR	OpenSea
cg20938802	0.0337837	2.83e-06	0.0192147	chr5	89858378	GPR98;GPR98		Body;Body		S_Shelf
cg12177072	0.0326576	1.04e-07	0.00225706	chr5	111581654	LOC101927023;EPB41L4A	RP11-526F3.1;EPB41L4A;EPB41L4A	Body;Body	5'UTR;3'UTR;3'UTR	OpenSea
cg20297638	0.0310293	7.13e-07	0.00804752	chr7	2563670	LFNG;LFNG;LFNG;LFNG	LFNG	Body;Body;Body;Body	5'UTR	Island
cg07262540	0.0301226	5.38e-07	0.00657201	chr22	28410578	TTC28		Body		OpenSea
cg13917597	0.0275003	5.77e-07	0.00671852	chr8	68419107	CPA6;CPA6	CPA6;CPA6	ExonBnd;Body	ExonBnd;3'UTR	OpenSea
cg03744810	0.0273741	9.59e-06	0.0419304	chr11	20295944					OpenSea
cg10681992	0.0271933	4.37e-06	0.0251806	chr4	6964527	TBC1D14;TBC1D14		Body;Body		OpenSea
cg16491327	0.0270443	1.09e-06	0.0109687	chr15	48008556	SEMA6D	SEMA6D;SEMA6D;SEMA6D;SEMA6D;SEMA6D;SEMA6D;SEMA6D;SEMA6D	5'UTR	TSS1500;TSS1500;TSS1500;TSS1500;5'UTR;5'UTR;5'UTR;5'UTR	N_Shore
cg16182932	0.0267065	4.82e-06	0.0266052	chr11	113863433					OpenSea
cg09335205	0.0244564	6.63e-06	0.033092	chr4	38120562	TBC1D1;TBC1D1;TBC1D1;TBC1D1;TBC1D1	TBC1D1;TBC1D1;TBC1D1	TSS1500;Body;Body;Body;Body	TSS1500;5'UTR;5'UTR	OpenSea
cg10030843	0.0241753	1.01e-06	0.0106185	chr12	115303226					OpenSea
cg06281297	0.023187	5.56e-06	0.0294326	chr11	2890190	KCNQ1DN	KCNQ1DN	TSS1500	TSS1500	N_Shore
cg12958309	0.0229471	5.69e-07	0.00671852	chr11	82525782		RP11-718B12.2		5'UTR	OpenSea
cg24321297	0.0220972	4.12e-07	0.00558433	chr17	74577390	ST6GALNAC2		Body		N_Shelf
cg22567473	0.0209886	2.95e-09	0.000350124	chr15	63902661	HERC1		Body		OpenSea
cg25678729	0.0209281	5.2e-07	0.00655831	chr18	48571554	SMAD4	SMAD4;SMAD4;SMAD4	5'UTR	5'UTR;5'UTR;5'UTR	OpenSea
cg01507087	0.0186461	4.3e-06	0.0250108	chr6	123038784	PKIB;PKIB;PKIB;PKIB;PKIB;PKIB	PKIB;PKIB;PKIB;PKIB;PKIB;PKIB	Body;Body;5'UTR;5'UTR;5'UTR;5'UTR	1stExon;5'UTR;5'UTR;1stExon;5'UTR;5'UTR	OpenSea
cg05973414	0.0186058	9.72e-06	0.0422665	chr8	810529		CTD-3212A4.1		5'UTR	OpenSea
cg05283716	0.0159344	9.9e-07	0.0105451	chr6	51204950					OpenSea
cg14529412	0.0158564	1.86e-07	0.00319216	chr9	133349223	ASS1;ASS1	ASS1;ASS1	Body;Body	5'UTR;5'UTR	OpenSea
cg07220293	0.0154436	2.6e-08	0.00103083	chr11	8228508					OpenSea
cg26230145	0.0152641	4.63e-06	0.0261419	chr1	18526256	IGSF21		Body		OpenSea
cg04828958	0.0149073	1.76e-06	0.0149894	chr14	101307013	MEG3;MEG3;MEG3;MEG3;MEG3;MEG3;MEG3;MEG3;MEG3;MEG3;MEG3;MEG3;MEG3;MEG3;MEG3;MEG3	MEG3;MEG3;MEG3;MEG3;MEG3;MEG3;MEG3;MEG3;MEG3;MEG3;MEG3;MEG3;MEG3;MEG3;MEG3;MEG3;MEG3;MEG3;RP11-123M6.2;MEG3;MEG3;MEG3	Body;Body;Body;Body;Body;Body;Body;Body;Body;Body;Body;Body;Body;Body;Body;Body	5'UTR;5'UTR;5'UTR;5'UTR;5'UTR;5'UTR;5'UTR;5'UTR;5'UTR;5'UTR;5'UTR;5'UTR;5'UTR;5'UTR;5'UTR;5'UTR;5'UTR;5'UTR;3'UTR;5'UTR;5'UTR;5'UTR	OpenSea
cg07611121	0.0148124	4.7e-06	0.0263186	chr5	14342307	TRIO	TRIO	Body	5'UTR	OpenSea
cg14303437	0.0101031	7.98e-06	0.0372441	chr8	61969558		CLVS1		TSS200	OpenSea
cg17276410	0.00732847	1.76e-06	0.0149894	chr17	27295835	SEZ6;SEZ6;SEZ6		Body;Body;Body		OpenSea
cg26706077	0.00712295	2.13e-07	0.00357245	chr16	17255059	XYLT1		Body		OpenSea
