# Supplementary material for: Effects of alcohol on the transcriptome, methylome and metabolome of in vitro gastrulating human embryonic cells
Source: Dis Model Mech. 2025 Jun 18;18(6):dmm052150. doi: 10.1242/dmm.052150 (PMC12208196; doi:10.1242/dmm.052150)
Supplement: Table S12. EtOH-induced DMRs in the ectodermal cells analyzed by microarrays [file dmm-18-052150-TableS12.xlsx]

## Sheet: Contents
Supplementary tables: Effects of alcohol on the transcriptome, methylome, and metabolome of in vitro gastrulating human embryonic cells
Table S1		EtOH-induced DEGs in the endodermal cells analyzed by mRNA-seq
Table S2		GO pathway analysis of DEGs in the endodermal cells
Table S3		EtOH-induced DEGs in the mesodermal cells analyzed by mRNA-seq
Table S4		EtOH-induced DEGs in the ectodermal cells analyzed by mRNA-seq
Table S5		GO pathway analysis of DEGs in the ectodermal cells
Table S6		EtOH-induced DMPs in the endodermal cells analyzed by microarrays
Table S7		EtOH-induced DMRs in the endodermal cells analyzed by microarrays
Table S8		GO pathway analysis of DMPs in the endodermal cells
Table S9		EtOH-induced DMPs in the mesodermal cells analyzed by microarrays
Table S10		EtOH-induced DMRs in the mesodermal cells analyzed by microarrays
Table S11		EtOH-induced DMPs in the ectodermal cells analyzed by microarrays
Table S12		EtOH-induced DMRs in the ectodermal cells analyzed by microarrays
Table S13		GO pathway analysis of DMPs in the ectodermal cells
Table S14		Common genes in the current study and previous early alcohol exposure gene expression and/or DNAm studies
Table S15		Common genes in the current study and previous DNAm studies of children with FASD
Table S16		Characteristics, statistical results, and reference spectras for all metabolic features
Table S17		EtOH-induced significantly altered extracellular metabolites of all germ layer cells
Table S18		SMPDB enrichment analysis of the annotated metabolites significantly altered by EtOH
Table S19		Correlations between omics analyses

## Sheet: Table S12
Supplementary table 12. EtOH-induced DMRs in the ectodermal cells analyzed by microarrays. DMRs are ordered according to P-value by min FDR starting from the most significant.
ECTODERMAL CELLS
Overlapping genes	Chromosome	Start	End	Width	No. of CpGs	Min FDR	Stouffer	HMFDR	Fisher	Max diff	Mean diff
RP11-89K21.1	chr2	45159145	45160554	1410	14	1.66e-52	0.999013	0.0051522	0.0103341	-0.13666	-0.0656435
CCDC177, CCDC177	chr14	70037728	70039262	1535	10	2.24e-38	0.998825	0.0208156	0.00842882	-0.188476	-0.0607727
RAX	chr18	56934834	56935937	1104	5	3.37e-35	1.95e-05	0.00408231	8.04e-05	-0.186453	-0.133722
RP11-12J10.3, FAM53B	chr10	126331425	126332072	648	3	1.78e-32	0.0143119	0.00104548	0.00185956	0.214973	0.135963
LHX5	chr12	113904506	113905682	1177	6	2.29e-31	0.429205	0.00495311	0.00950471	-0.151506	-0.100816
RP11-89K10.1	chr8	127600783	127601456	674	6	1.86e-30	0.0765034	0.0310574	0.00206078	-0.200408	-0.119226
PMEL	chr12	56359158	56359450	293	4	2.08e-27	0.00120232	0.0373053	0.0029288	0.107213	0.0725673
	chr17	35118924	35119063	140	3	1.09e-26	0.000580709	0.0010436	0.000499009	0.106091	0.0583803
	chr7	1315546	1315725	180	3	1.19e-25	0.0051324	0.00281947	0.000990989	0.183104	0.142553
PAX6	chr11	31821590	31823282	1693	10	1.16e-23	0.999026	0.0216773	0.419041	-0.123038	-0.0596687
SH2D4B	chr10	82297173	82298068	896	6	4.23e-23	1	0.002092	0.0774175	0.139926	0.0332281
AL163953.3, AL163953.2	chr14	54080278	54080861	584	5	2.5e-19	0.711817	0.0209516	0.0485228	0.0957248	0.0575018
	chr12	81109337	81109806	470	4	1.54e-18	0.168054	0.0215589	0.0710963	-0.128904	-0.0754642
	chr14	105662787	105663478	692	5	3.12e-18	0.999996	0.00422813	0.0744249	0.0767093	0.0295779
ATP13A5	chr3	193041852	193041997	146	3	7.97e-18	0.0269568	0.00478054	0.00768534	0.118043	0.106522
CTC-756D1.3	chr8	23351369	23351994	626	5	3.26e-15	0.987665	0.0709058	0.102456	-0.118657	-0.0593819
MYRIP	chr3	40279793	40280043	251	5	5.6e-15	0.717974	0.160172	0.16936	0.102538	0.0629276
PCDHB14	chr5	140602851	140603270	420	6	8.67e-15	0.99771	0.0773886	0.341013	0.0732252	0.0409844
PTPRR	chr12	71058152	71058501	350	3	1.07e-14	0.765684	0.00826209	0.026509	0.0821674	0.0456761
PAX6	chr11	31825166	31825833	668	7	4.2e-14	0.999886	0.24642	0.680272	-0.0887379	-0.0477618
	chr2	242710665	242711046	382	4	7.61e-14	1	0.00339449	0.078221	0.0682779	0.0215869
XYLT1	chr16	17254551	17255059	509	3	1.33e-13	0.675963	0.0103898	0.0177824	0.0134387	0.00708437
	chr11	2889809	2890190	382	8	3.24e-13	0.999998	0.181636	0.792886	0.0327184	0.020877
C1orf64	chr1	16330625	16330784	160	5	1.03e-12	0.831254	0.212685	0.328777	-0.10215	-0.0451359
LHX2, RP11-85O21.5	chr9	126794772	126794905	134	3	1.23e-12	0.758161	0.026034	0.0406973	-0.157962	-0.116354
ARHGAP15, RP11-434H14.1	chr2	144477916	144477984	69	3	1.32e-12	0.0235643	0.102531	0.0465362	0.107686	0.0954786
	chr2	157749353	157749641	289	4	1.65e-12	0.999631	0.00703808	0.0971749	0.0818331	0.0295958
CECR1	chr22	17681439	17681506	68	3	2.96e-12	0.162068	0.16899	0.173627	-0.0766584	-0.0722623
