# Supplementary material for: Effects of alcohol on the transcriptome, methylome and metabolome of in vitro gastrulating human embryonic cells
Source: Dis Model Mech. 2025 Jun 18;18(6):dmm052150. doi: 10.1242/dmm.052150 (PMC12208196; doi:10.1242/dmm.052150)
Supplement: Table S13. GO pathway analysis of ectodermal DMPs [file dmm-18-052150-TableS13.xlsx]

## Sheet: Contents
Supplementary tables: Effects of alcohol on the transcriptome, methylome, and metabolome of in vitro gastrulating human embryonic cells
Table S1		EtOH-induced DEGs in the endodermal cells analyzed by mRNA-seq
Table S2		GO pathway analysis of DEGs in the endodermal cells
Table S3		EtOH-induced DEGs in the mesodermal cells analyzed by mRNA-seq
Table S4		EtOH-induced DEGs in the ectodermal cells analyzed by mRNA-seq
Table S5		GO pathway analysis of DEGs in the ectodermal cells
Table S6		EtOH-induced DMPs in the endodermal cells analyzed by microarrays
Table S7		EtOH-induced DMRs in the endodermal cells analyzed by microarrays
Table S8		GO pathway analysis of DMPs in the endodermal cells
Table S9		EtOH-induced DMPs in the mesodermal cells analyzed by microarrays
Table S10		EtOH-induced DMRs in the mesodermal cells analyzed by microarrays
Table S11		EtOH-induced DMPs in the ectodermal cells analyzed by microarrays
Table S12		EtOH-induced DMRs in the ectodermal cells analyzed by microarrays
Table S13		GO pathway analysis of DMPs in the ectodermal cells
Table S14		Common genes in the current study and previous early alcohol exposure gene expression and/or DNAm studies
Table S15		Common genes in the current study and previous DNAm studies of children with FASD
Table S16		Characteristics, statistical results, and reference spectras for all metabolic features
Table S17		EtOH-induced significantly altered extracellular metabolites of all germ layer cells
Table S18		SMPDB enrichment analysis of the annotated metabolites significantly altered by EtOH
Table S19		Correlations between omics analyses

## Sheet: Table S13
Supplementary table 13. GO pathway analysis of ectodermal DMPs. Significantly enriched BP, CC and MF terms identified in GO enrichment analysis of EtOH-induced DMPs in the ectodermal cells (P < 0.05).
GO ID	Ontology	Term	N	DE	P-value	FDR	GeneRatio	Significant Genes In Set
GO:0021978	BP	telencephalon regionalization	13	3	9.6368e-05	1	0.230769	PAX6,SIX3,LHX2
GO:0022037	BP	metencephalon development	111	6	0.000251885	1	0.0540541	SEZ6,ABL1,OTX1,PAX6,LHX5,HERC1
GO:0007601	BP	visual perception	217	7	0.000341804	1	0.0322581	GLRA1,RAX,PAX6,SLC45A2,SIX3,ADGRV1,UNC119
GO:0050953	BP	sensory perception of light stimulus	221	7	0.000409766	1	0.0316742	GLRA1,RAX,PAX6,SLC45A2,SIX3,ADGRV1,UNC119
GO:0008344	BP	adult locomotory behavior	81	5	0.000533948	1	0.0617284	SEZ6,SHANK2,GLRA1,OXR1,CCND2
GO:0097440	CC	apical dendrite	16	3	0.000595669	1	0.1875	SEZ6,MAP1B,MAP2
GO:0021871	BP	forebrain regionalization	24	3	0.000691211	1	0.125	PAX6,SIX3,LHX2
GO:0097441	CC	basal dendrite	6	2	0.000815652	1	0.333333	MAP1B,MAP2
GO:0007275	BP	multicellular organism development	4702	50	0.000856862	1	0.0106338	LRRC17,SEZ6,UBR3,ZFP42,SGMS2,SHANK2,ZMYND8,ABL1,PCDH17,RAX,LAMA3,LFNG,LIMK2,SMAD4,MAP1B,MAP2,ASS1,MYF5,MYL3,NFIA,NRAP,OTX1,NOX4,PAX6,AXL,PCDHB14,ADAMTS9,PTPRG,PTPRR,NEUROD4,SMOC1,XYLT1,LHX5,ARHGEF28,SIX3,SLC18A2,BRCA2,TRIO,SEMA6D,ST8SIA2,ADGRV1,IGSF21,GAS7,KLF7,HERC1,UNC119,LHX2,FEZ1,ARHGEF10,SH3PXD2A,RBM19
GO:0031175	BP	neuron projection development	995	19	0.000895377	1	0.0190955	SEZ6,ZMYND8,ABL1,SMAD4,MAP1B,MAP2,PAX6,PTPRG,NEUROD4,ARHGEF28,TRIO,SEMA6D,ST8SIA2,ADGRV1,GAS7,KLF7,HERC1,LHX2,FEZ1
GO:0030534	BP	adult behavior	145	6	0.00095353	1	0.0413793	SEZ6,SHANK2,PCDH17,GLRA1,OXR1,CCND2
GO:0021680	BP	cerebellar Purkinje cell layer development	28	3	0.00108857	1	0.107143	SEZ6,LHX5,HERC1
GO:0021549	BP	cerebellum development	101	5	0.00125727	1	0.049505	SEZ6,ABL1,PAX6,LHX5,HERC1
GO:0021798	BP	forebrain dorsal/ventral pattern formation	7	2	0.0012578	1	0.285714	PAX6,SIX3
GO:0048859	BP	formation of anatomical boundary	7	2	0.00128313	1	0.285714	SMAD4,PAX6
GO:0030902	BP	hindbrain development	154	6	0.00164605	1	0.038961	SEZ6,ABL1,OTX1,PAX6,LHX5,HERC1
GO:0021780	BP	glial cell fate specification	7	2	0.00177273	1	0.285714	NFIA,PAX6
GO:0046660	BP	female sex differentiation	120	5	0.00194845	1	0.0416667	ZFP42,LFNG,SMAD4,AXL,BRCA2
GO:1904526	BP	regulation of microtubule binding	7	2	0.00201547	1	0.285714	ABL1,MAP2
GO:0061351	BP	neural precursor cell proliferation	166	6	0.00205736	1	0.0361446	NFIA,PAX6,NEUROD4,LHX5,SIX3,LHX2
GO:0021846	BP	cell proliferation in forebrain	27	3	0.00218935	1	0.111111	PAX6,LHX5,SIX3
GO:0021700	BP	developmental maturation	328	8	0.00233564	1	0.0243902	SEZ6,MAP1B,NFIA,AXL,XYLT1,SIX3,BRCA2,IGSF21
GO:0048699	BP	generation of neurons	1483	23	0.00237052	1	0.0155091	SEZ6,ZMYND8,ABL1,SMAD4,MAP1B,MAP2,NFIA,PAX6,AXL,PTPRG,NEUROD4,LHX5,ARHGEF28,SIX3,TRIO,SEMA6D,ST8SIA2,ADGRV1,GAS7,KLF7,HERC1,LHX2,FEZ1
GO:0061564	BP	axon development	512	12	0.00237772	1	0.0234375	ABL1,SMAD4,MAP1B,MAP2,PAX6,NEUROD4,ARHGEF28,TRIO,SEMA6D,KLF7,LHX2,FEZ1
GO:0021536	BP	diencephalon development	79	4	0.00241729	1	0.0506329	RAX,OTX1,PAX6,SIX3
GO:1902513	BP	regulation of organelle transport along microtubule	10	2	0.00249957	1	0.2	MAP2,FEZ1
GO:0032036	MF	myosin heavy chain binding	12	2	0.0025169	1	0.166667	MYL3,AXL
GO:0030182	BP	neuron differentiation	1404	22	0.00260403	1	0.0156695	SEZ6,ZMYND8,ABL1,SMAD4,MAP1B,MAP2,NFIA,PAX6,PTPRG,NEUROD4,LHX5,ARHGEF28,SIX3,TRIO,SEMA6D,ST8SIA2,ADGRV1,GAS7,KLF7,HERC1,LHX2,FEZ1
GO:1902116	BP	negative regulation of organelle assembly	45	3	0.00263666	1	0.0666667	LIMK2,SMAD4,FEZ1
GO:0033386	BP	geranylgeranyl diphosphate biosynthetic process	1	1	0.00273718	1	1	GGPS1
GO:0000722	BP	telomere maintenance via recombination	14	2	0.00283733	1	0.142857	NSMCE2,BRCA2
GO:0007399	BP	nervous system development	2497	32	0.00285423	1	0.0128154	SEZ6,SHANK2,ZMYND8,ABL1,PCDH17,RAX,SMAD4,MAP1B,MAP2,NFIA,OTX1,PAX6,AXL,PCDHB14,PTPRG,NEUROD4,LHX5,ARHGEF28,SIX3,BRCA2,TRIO,SEMA6D,ST8SIA2,ADGRV1,IGSF21,GAS7,KLF7,HERC1,UNC119,LHX2,FEZ1,ARHGEF10
GO:0050152	MF	omega-amidase activity	1	1	0.00287794	1	1	NIT2
GO:0106008	MF	2-oxoglutaramate amidase activity	1	1	0.00287794	1	1	NIT2
GO:0060322	BP	head development	760	14	0.0033434	1	0.0184211	SEZ6,ABL1,RAX,LIMK2,OTX1,PAX6,AXL,LHX5,SIX3,BRCA2,SEMA6D,HERC1,LHX2,FEZ1
GO:0033385	BP	geranylgeranyl diphosphate metabolic process	2	1	0.00334702	1	0.5	GGPS1
GO:0061303	BP	cornea development in camera-type eye	12	2	0.00340771	1	0.166667	LIMK2,PAX6
GO:0007409	BP	axonogenesis	448	11	0.00342458	1	0.0245536	ABL1,SMAD4,MAP1B,MAP2,PAX6,ARHGEF28,TRIO,SEMA6D,KLF7,LHX2,FEZ1
GO:0048731	BP	system development	4023	43	0.00347833	1	0.0106885	LRRC17,SEZ6,ZFP42,SHANK2,ZMYND8,ABL1,PCDH17,RAX,LFNG,LIMK2,SMAD4,MAP1B,MAP2,ASS1,MYF5,MYL3,NFIA,NRAP,OTX1,NOX4,PAX6,AXL,PCDHB14,ADAMTS9,PTPRG,NEUROD4,SMOC1,XYLT1,LHX5,ARHGEF28,SIX3,BRCA2,TRIO,SEMA6D,ST8SIA2,ADGRV1,IGSF21,GAS7,KLF7,HERC1,UNC119,LHX2,FEZ1,ARHGEF10
GO:0033593	CC	BRCA2-MAGE-D1 complex	1	1	0.00350904	1	1	BRCA2
GO:0005813	CC	centrosome	637	11	0.00357873	1	0.0172684	CDK2,LIMK2,SMAD4,KIZ,NIT2,KIF13A,SLC18A2,BRCA2,UNC119,FEZ1,ARHGEF10
GO:0048666	BP	neuron development	1141	19	0.0037611	1	0.0166521	SEZ6,ZMYND8,ABL1,SMAD4,MAP1B,MAP2,PAX6,PTPRG,NEUROD4,ARHGEF28,TRIO,SEMA6D,ST8SIA2,ADGRV1,GAS7,KLF7,HERC1,LHX2,FEZ1
GO:0021781	BP	glial cell fate commitment	13	2	0.00388692	1	0.153846	NFIA,PAX6
GO:0021702	BP	cerebellar Purkinje cell differentiation	13	2	0.00395153	1	0.153846	LHX5,HERC1
GO:0002552	BP	serotonin secretion by mast cell	1	1	0.00396144	1	1	SLC18A2
GO:0042137	BP	sequestering of neurotransmitter	1	1	0.00396144	1	1	SLC18A2
GO:0099123	BP	somato-dendritic dopamine secretion	1	1	0.00396144	1	1	SLC18A2
GO:0007405	BP	neuroblast proliferation	81	4	0.00407025	1	0.0493827	PAX6,NEUROD4,LHX5,SIX3
GO:0003251	BP	positive regulation of cell proliferation involved in heart valve morphogenesis	1	1	0.00444039	1	1	SMAD4
GO:0061040	BP	female gonad morphogenesis	1	1	0.00444039	1	1	SMAD4
GO:1905304	BP	regulation of cardiac myofibril assembly	1	1	0.00444039	1	1	SMAD4
GO:1905305	BP	negative regulation of cardiac myofibril assembly	1	1	0.00444039	1	1	SMAD4
GO:0001654	BP	eye development	390	9	0.00448313	1	0.0230769	RAX,LIMK2,MYF5,NFIA,PAX6,NEUROD4,SMOC1,SIX3,LHX2
GO:0150063	BP	visual system development	394	9	0.00466639	1	0.0228426	RAX,LIMK2,MYF5,NFIA,PAX6,NEUROD4,SMOC1,SIX3,LHX2
GO:0072384	BP	organelle transport along microtubule	88	4	0.00505584	1	0.0454545	MAP1B,MAP2,KIF13A,FEZ1
GO:0007163	BP	establishment or maintenance of cell polarity	228	7	0.00510704	1	0.0307018	WWC1,ABL1,MAP1B,PAX6,MAP7,LHX2,FEZ1
GO:0007420	BP	brain development	713	13	0.00511864	1	0.0182328	SEZ6,ABL1,RAX,OTX1,PAX6,AXL,LHX5,SIX3,BRCA2,SEMA6D,HERC1,LHX2,FEZ1
GO:0005815	CC	microtubule organizing center	845	13	0.00512327	1	0.0153846	CDK2,FBXL13,DAAM1,TTC28,LIMK2,SMAD4,KIZ,NIT2,KIF13A,SLC18A2,BRCA2,UNC119,FEZ1,ARHGEF10
GO:0001228	MF	DNA-binding transcription activator activity, RNA polymerase II-specific	463	9	0.00514161	1	0.0194384	RAX,SMAD4,MYF5,NFIA,OTX1,PAX6,SIX3,KLF7,LHX2
GO:0030977	MF	taurine binding	1	1	0.00515322	1	1	GLRA1
GO:0043210	MF	alkanesulfonate binding	1	1	0.00515322	1	1	GLRA1
GO:0048880	BP	sensory system development	400	9	0.00523838	1	0.0225	RAX,LIMK2,MYF5,NFIA,PAX6,NEUROD4,SMOC1,SIX3,LHX2
GO:2001287	BP	negative regulation of caveolin-mediated endocytosis	2	1	0.00525151	1	0.5	UNC119
GO:0001216	MF	DNA-binding transcription activator activity	467	9	0.00538232	1	0.0192719	RAX,SMAD4,MYF5,NFIA,OTX1,PAX6,SIX3,KLF7,LHX2
GO:0021587	BP	cerebellum morphogenesis	43	3	0.00540148	1	0.0697674	ABL1,LHX5,HERC1
GO:0021694	BP	cerebellar Purkinje cell layer formation	15	2	0.00543653	1	0.133333	LHX5,HERC1
GO:0022008	BP	neurogenesis	1713	24	0.00557879	1	0.0140105	SEZ6,ZMYND8,ABL1,SMAD4,MAP1B,MAP2,NFIA,PAX6,AXL,PTPRG,NEUROD4,LHX5,ARHGEF28,SIX3,TRIO,SEMA6D,ST8SIA2,ADGRV1,GAS7,KLF7,HERC1,LHX2,FEZ1,ARHGEF10
GO:0048675	BP	axon extension	121	5	0.00563987	1	0.0413223	ABL1,MAP1B,MAP2,SEMA6D,LHX2
GO:0007423	BP	sensory organ development	587	11	0.00564032	1	0.0187394	RAX,LIMK2,MYF5,NFIA,OTX1,PAX6,NEUROD4,SMOC1,SIX3,ADGRV1,LHX2
GO:0060074	BP	synapse maturation	34	3	0.00568039	1	0.0882353	SEZ6,NFIA,IGSF21
GO:0097135	CC	cyclin E2-CDK2 complex	2	1	0.00570553	1	0.5	CDK2
GO:0007626	BP	locomotory behavior	201	6	0.00585306	1	0.0298507	SEZ6,SHANK2,GLRA1,OXR1,SLC18A2,CCND2
GO:0008585	BP	female gonad development	101	4	0.00595481	1	0.039604	ZFP42,LFNG,SMAD4,BRCA2
GO:0090398	BP	cellular senescence	109	4	0.00608664	1	0.0366972	CDK2,ABL1,NSMCE2,BRCA2
GO:0030900	BP	forebrain development	405	9	0.00619162	1	0.0222222	RAX,OTX1,PAX6,AXL,LHX5,SIX3,HERC1,LHX2,FEZ1
GO:0043010	BP	camera-type eye development	343	8	0.00640522	1	0.0233236	RAX,LIMK2,MYF5,NFIA,PAX6,NEUROD4,SIX3,LHX2
GO:1990138	BP	neuron projection extension	179	6	0.00648763	1	0.0335196	ABL1,MAP1B,MAP2,SEMA6D,ST8SIA2,LHX2
GO:1902692	BP	regulation of neuroblast proliferation	53	3	0.00660545	1	0.0566038	PAX6,LHX5,SIX3
GO:0021575	BP	hindbrain morphogenesis	46	3	0.00664464	1	0.0652174	ABL1,LHX5,HERC1
GO:0007417	BP	central nervous system development	1018	16	0.00668155	1	0.0157171	SEZ6,ABL1,RAX,MAP2,OTX1,PAX6,AXL,NEUROD4,LHX5,ARHGEF28,SIX3,BRCA2,SEMA6D,HERC1,LHX2,FEZ1
GO:1902298	BP	cell cycle DNA replication maintenance of fidelity	2	1	0.00684546	1	0.5	BRCA2
GO:1990426	BP	mitotic recombination-dependent replication fork processing	2	1	0.00684546	1	0.5	BRCA2
GO:1990505	BP	mitotic DNA replication maintenance of fidelity	2	1	0.00684546	1	0.5	BRCA2
GO:0048812	BP	neuron projection morphogenesis	639	13	0.00719615	1	0.0203443	ABL1,SMAD4,MAP1B,MAP2,PAX6,ARHGEF28,TRIO,SEMA6D,ST8SIA2,GAS7,KLF7,LHX2,FEZ1
GO:0046545	BP	development of primary female sexual characteristics	105	4	0.00725229	1	0.0380952	ZFP42,LFNG,SMAD4,BRCA2
GO:0021695	BP	cerebellar cortex development	51	3	0.00726925	1	0.0588235	SEZ6,LHX5,HERC1
GO:0033384	BP	geranyl diphosphate biosynthetic process	2	1	0.00730685	1	0.5	GGPS1
GO:0004161	MF	dimethylallyltranstransferase activity	2	1	0.00730685	1	0.5	GGPS1
GO:0004337	MF	geranyltranstransferase activity	2	1	0.00730685	1	0.5	GGPS1
GO:2000177	BP	regulation of neural precursor cell proliferation	100	4	0.00734624	1	0.04	PAX6,LHX5,SIX3,LHX2
GO:0043198	CC	dendritic shaft	41	3	0.00753065	1	0.0731707	SEZ6,ZMYND8,MAP2
GO:0033383	BP	geranyl diphosphate metabolic process	3	1	0.00791393	1	0.333333	GGPS1
GO:0006312	BP	mitotic recombination	25	2	0.00817742	1	0.08	NSMCE2,BRCA2
GO:0042438	BP	melanin biosynthetic process	24	2	0.0085274	1	0.0833333	SLC45A2,PMEL
GO:0097134	CC	cyclin E1-CDK2 complex	3	1	0.00859572	1	0.333333	CDK2
GO:0021692	BP	cerebellar Purkinje cell layer morphogenesis	19	2	0.00870773	1	0.105263	LHX5,HERC1
GO:0003229	BP	ventricular cardiac muscle tissue development	58	3	0.00875514	1	0.0517241	SMAD4,MYL3,ADAMTS9
GO:0043473	BP	pigmentation	115	4	0.00899854	1	0.0347826	SLC45A2,ADAMTS9,KIF13A,PMEL
GO:0120039	BP	plasma membrane bounded cell projection morphogenesis	655	13	0.00903283	1	0.0198473	ABL1,SMAD4,MAP1B,MAP2,PAX6,ARHGEF28,TRIO,SEMA6D,ST8SIA2,GAS7,KLF7,LHX2,FEZ1
GO:0044550	BP	secondary metabolite biosynthetic process	26	2	0.00905374	1	0.0769231	SLC45A2,PMEL
GO:0000806	CC	Y chromosome	2	1	0.00907163	1	0.5	CDK2
GO:0060077	CC	inhibitory synapse	17	2	0.00940066	1	0.117647	GLRA1,IGSF21
GO:0033162	CC	melanosome membrane	21	2	0.00952188	1	0.0952381	SLC45A2,PMEL
GO:0045009	CC	chitosome	21	2	0.00952188	1	0.0952381	SLC45A2,PMEL
GO:0090741	CC	pigment granule membrane	21	2	0.00952188	1	0.0952381	SLC45A2,PMEL
GO:0048858	BP	cell projection morphogenesis	660	13	0.00956363	1	0.019697	ABL1,SMAD4,MAP1B,MAP2,PAX6,ARHGEF28,TRIO,SEMA6D,ST8SIA2,GAS7,KLF7,LHX2,FEZ1
GO:0007411	BP	axon guidance	233	7	0.00962092	1	0.0300429	SMAD4,PAX6,TRIO,SEMA6D,KLF7,LHX2,FEZ1
GO:0097485	BP	neuron projection guidance	233	7	0.00962092	1	0.0300429	SMAD4,PAX6,TRIO,SEMA6D,KLF7,LHX2,FEZ1
GO:0050808	BP	synapse organization	483	10	0.00967664	1	0.0207039	SEZ6,SHANK2,ZMYND8,ABL1,PCDH17,MAP1B,NFIA,PCDHB14,ST8SIA2,IGSF21
GO:0009946	BP	proximal/distal axis specification	3	1	0.00975271	1	0.333333	SIX3
GO:0007610	BP	behavior	647	11	0.0101995	1	0.0170015	SEZ6,UBR3,SHANK2,ABL1,PCDH17,GLRA1,PAX6,OXR1,ASIC4,SLC18A2,CCND2
GO:0051298	BP	centrosome duplication	75	3	0.0102161	1	0.04	CDK2,BRCA2,ARHGEF10
GO:0009792	BP	embryo development ending in birth or egg hatching	673	11	0.0104395	1	0.0163447	UBR3,ABL1,LFNG,SMAD4,MYF5,PAX6,PTPRR,XYLT1,BRCA2,LHX2,SH3PXD2A
GO:0000053	BP	argininosuccinate metabolic process	1	1	0.010611	1	1	ASS1
GO:0004055	MF	argininosuccinate synthase activity	1	1	0.010611	1	1	ASS1
GO:0032298	BP	positive regulation of DNA-templated DNA replication initiation	2	1	0.0107471	1	0.5	CDK2
GO:0061880	BP	regulation of anterograde axonal transport of mitochondrion	1	1	0.0108116	1	1	FEZ1
GO:0061881	BP	positive regulation of anterograde axonal transport of mitochondrion	1	1	0.0108116	1	1	FEZ1
GO:0001756	BP	somitogenesis	66	3	0.0110305	1	0.0454545	LFNG,SMAD4,MYF5
GO:0032990	BP	cell part morphogenesis	680	13	0.0111456	1	0.0191176	ABL1,SMAD4,MAP1B,MAP2,PAX6,ARHGEF28,TRIO,SEMA6D,ST8SIA2,GAS7,KLF7,LHX2,FEZ1
GO:0031113	BP	regulation of microtubule polymerization	61	3	0.0112185	1	0.0491803	ABL1,MAP1B,MAP2
GO:0006582	BP	melanin metabolic process	26	2	0.0114368	1	0.0769231	SLC45A2,PMEL
GO:0015311	MF	monoamine:proton antiporter activity	4	1	0.0116075	1	0.25	SLC18A2
GO:0015842	BP	aminergic neurotransmitter loading into synaptic vesicle	3	1	0.0116564	1	0.333333	SLC18A2
GO:0032444	CC	activin responsive factor complex	3	1	0.0116566	1	0.333333	SMAD4
GO:0061074	BP	regulation of neural retina development	3	1	0.011706	1	0.333333	SIX3
GO:0060041	BP	retina development in camera-type eye	159	5	0.0117312	1	0.0314465	NFIA,PAX6,NEUROD4,SIX3,LHX2
GO:0000226	BP	microtubule cytoskeleton organization	649	10	0.0121312	1	0.0154083	CDK2,ABL1,LIMK2,MAP1B,MAP2,PAX6,KIZ,BRCA2,MAP7,ARHGEF10
GO:2000179	BP	positive regulation of neural precursor cell proliferation	63	3	0.0121935	1	0.047619	PAX6,LHX5,LHX2
GO:0009383	MF	rRNA (cytosine-C5-)-methyltransferase activity	3	1	0.0124207	1	0.333333	NSUN4
GO:0051913	BP	regulation of synaptic plasticity by chemical substance	1	1	0.0127433	1	1	MAP1B
GO:0051914	BP	positive regulation of synaptic plasticity by chemical substance	1	1	0.0127433	1	1	MAP1B
GO:0051915	BP	induction of synaptic plasticity by chemical substance	1	1	0.0127433	1	1	MAP1B
GO:0045337	BP	farnesyl diphosphate biosynthetic process	4	1	0.0129381	1	0.25	GGPS1
GO:0033686	BP	positive regulation of luteinizing hormone secretion	4	1	0.0130955	1	0.25	SMAD4
GO:0005335	MF	serotonin:sodium:chloride symporter activity	3	1	0.0132386	1	0.333333	SLC18A2
GO:0030516	BP	regulation of axon extension	92	4	0.0133314	1	0.0434783	ABL1,MAP1B,MAP2,SEMA6D
GO:0045931	BP	positive regulation of mitotic cell cycle	128	4	0.0133742	1	0.03125	ABL1,NSMCE2,BRCA2,CCND2
GO:0035331	BP	negative regulation of hippo signaling	13	2	0.0137223	1	0.153846	SHANK2,WWC1
GO:0070373	BP	negative regulation of ERK1 and ERK2 cascade	77	3	0.0138707	1	0.038961	ABL1,SMAD4,PTPRR
GO:0010046	BP	response to mycotoxin	3	1	0.0139976	1	0.333333	ASS1
GO:0016933	MF	extracellularly glycine-gated ion channel activity	4	1	0.0141068	1	0.25	GLRA1
GO:0016934	MF	extracellularly glycine-gated chloride channel activity	4	1	0.0141068	1	0.25	GLRA1
GO:0071333	BP	cellular response to glucose stimulus	135	4	0.0142845	1	0.0296296	SMAD4,NOX4,PAX6,KLF7
GO:1905371	BP	ceramide phosphoethanolamine metabolic process	2	1	0.0147044	1	0.5	SGMS2
GO:1905373	BP	ceramide phosphoethanolamine biosynthetic process	2	1	0.0147044	1	0.5	SGMS2
GO:0060415	BP	muscle tissue morphogenesis	74	3	0.0147944	1	0.0405405	SMAD4,MYF5,MYL3
GO:0021533	BP	cell differentiation in hindbrain	23	2	0.0149343	1	0.0869565	LHX5,HERC1
GO:0071331	BP	cellular response to hexose stimulus	137	4	0.0150216	1	0.0291971	SMAD4,NOX4,PAX6,KLF7
GO:0097123	CC	cyclin A1-CDK2 complex	2	1	0.015055	1	0.5	CDK2
GO:0048663	BP	neuron fate commitment	73	3	0.0151469	1	0.0410959	SMAD4,NFIA,PAX6
GO:0034643	BP	establishment of mitochondrion localization, microtubule-mediated	26	2	0.0151922	1	0.0769231	MAP1B,FEZ1
GO:0047497	BP	mitochondrion transport along microtubule	26	2	0.0151922	1	0.0769231	MAP1B,FEZ1
GO:0006259	BP	DNA metabolic process	1024	12	0.0154969	1	0.0117188	CDK2,ZMYND8,ABL1,NSMCE2,MSH5,NFIA,NOX4,PAX6,PKIB,EMSY,BRCA2,STPG1
GO:0000724	BP	double-strand break repair via homologous recombination	174	4	0.015546	1	0.0229885	ZMYND8,ABL1,NSMCE2,BRCA2
GO:0051321	BP	meiotic cell cycle	286	5	0.0155481	1	0.0174825	CDK2,ZFP42,LFNG,MSH5,BRCA2
GO:0018025	MF	calmodulin-lysine N-methyltransferase activity	1	1	0.015586	1	1	CAMKMT
GO:0150014	CC	apical distal dendrite	1	1	0.0156251	1	1	MAP2
GO:0010165	BP	response to X-ray	29	2	0.0160641	1	0.0689655	BRCA2,CCND2
GO:0071326	BP	cellular response to monosaccharide stimulus	139	4	0.0161463	1	0.028777	SMAD4,NOX4,PAX6,KLF7
GO:0002333	BP	transitional one stage B cell differentiation	1	1	0.0164646	1	1	ABL1
GO:1904157	BP	DN4 thymocyte differentiation	1	1	0.0164646	1	1	ABL1
GO:1904518	BP	protein localization to cytoplasmic microtubule plus-end	1	1	0.0164646	1	1	ABL1
GO:1904531	BP	positive regulation of actin filament binding	1	1	0.0164646	1	1	ABL1
GO:1904618	BP	positive regulation of actin binding	1	1	0.0164646	1	1	ABL1
GO:0000725	BP	recombinational repair	178	4	0.0165464	1	0.0224719	ZMYND8,ABL1,NSMCE2,BRCA2
GO:1902359	BP	Notch signaling pathway involved in somitogenesis	2	1	0.0168471	1	0.5	LFNG
GO:1902366	BP	regulation of Notch signaling pathway involved in somitogenesis	2	1	0.0168471	1	0.5	LFNG
GO:1902367	BP	negative regulation of Notch signaling pathway involved in somitogenesis	2	1	0.0168471	1	0.5	LFNG
GO:1900186	BP	negative regulation of clathrin-dependent endocytosis	4	1	0.0168583	1	0.25	UNC119
GO:0090036	BP	regulation of protein kinase C signaling	18	2	0.0170591	1	0.111111	SEZ6,ADGRV1
GO:0009952	BP	anterior/posterior pattern specification	219	5	0.0171305	1	0.0228311	LFNG,SMAD4,MYF5,OTX1,PAX6
GO:0080111	BP	DNA demethylation	33	2	0.0171698	1	0.0606061	PAX6,STPG1
GO:0048644	BP	muscle organ morphogenesis	81	3	0.0172914	1	0.037037	SMAD4,MYF5,MYL3
GO:0030010	BP	establishment of cell polarity	156	5	0.0174402	1	0.0320513	WWC1,ABL1,MAP1B,PAX6,FEZ1
GO:0005356	MF	glucose:proton symporter activity	2	1	0.017486	1	0.5	SLC45A2
GO:0009679	MF	hexose:proton symporter activity	2	1	0.017486	1	0.5	SLC45A2
GO:0008373	MF	sialyltransferase activity	21	2	0.0175243	1	0.0952381	ST6GALNAC2,ST8SIA2
GO:0003785	MF	actin monomer binding	28	2	0.0175659	1	0.0714286	ABL1,MYL3
GO:0051654	BP	establishment of mitochondrion localization	30	2	0.0175717	1	0.0666667	MAP1B,FEZ1
GO:0006298	BP	mismatch repair	34	2	0.0177761	1	0.0588235	ABL1,MSH5
GO:0097124	CC	cyclin A2-CDK2 complex	3	1	0.0178093	1	0.333333	CDK2
GO:0003322	BP	pancreatic A cell development	1	1	0.0180499	1	1	PAX6
GO:0021905	BP	forebrain-midbrain boundary formation	1	1	0.0180499	1	1	PAX6
GO:0120008	BP	positive regulation of glutamatergic neuron differentiation	1	1	0.0180499	1	1	PAX6
GO:1904937	BP	sensory neuron migration	1	1	0.0180499	1	1	PAX6
GO:0150001	CC	primary dendrite	2	1	0.018097	1	0.5	MAP2
GO:0009743	BP	response to carbohydrate	229	5	0.0181698	1	0.0218341	SMAD4,MAP1B,NOX4,PAX6,KLF7
GO:0046880	BP	regulation of follicle-stimulating hormone secretion	6	1	0.0183844	1	0.166667	SMAD4
GO:0046881	BP	positive regulation of follicle-stimulating hormone secretion	6	1	0.0183844	1	0.166667	SMAD4
GO:0048856	BP	anatomical structure development	5935	52	0.0184661	1	0.00876158	LRRC17,SEZ6,UBR3,ZFP42,SGMS2,SHANK2,DAAM1,ZMYND8,ABL1,PCDH17,RAX,LAMA3,LFNG,LIMK2,SMAD4,MAP1B,MAP2,ASS1,MYF5,MYL3,NFIA,NRAP,OTX1,NOX4,PAX6,AXL,PCDHB14,ADAMTS9,PTPRG,PTPRR,NEUROD4,SMOC1,XYLT1,LHX5,ARHGEF28,SIX3,SLC18A2,BRCA2,TRIO,SEMA6D,ST8SIA2,ADGRV1,CDIN1,IGSF21,GAS7,KLF7,HERC1,UNC119,LHX2,FEZ1,ARHGEF10,SH3PXD2A,RBM19
GO:0035262	BP	gonad morphogenesis	2	1	0.0186267	1	0.5	SMAD4
GO:0021697	BP	cerebellar cortex formation	26	2	0.0186759	1	0.0769231	LHX5,HERC1
GO:0033829	MF	O-fucosylpeptide 3-beta-N-acetylglucosaminyltransferase activity	3	1	0.0193673	1	0.333333	LFNG
GO:0002351	BP	serotonin production involved in inflammatory response	3	1	0.0193952	1	0.333333	SLC18A2
GO:0002442	BP	serotonin secretion involved in inflammatory response	3	1	0.0193952	1	0.333333	SLC18A2
GO:0010633	BP	negative regulation of epithelial cell migration	116	3	0.0194409	1	0.0258621	ADAMTS9,PTPRG,PTPRR
GO:0150002	CC	distal dendrite	2	1	0.0195221	1	0.5	MAP2
GO:1905755	BP	protein localization to cytoplasmic microtubule	2	1	0.0195566	1	0.5	ABL1
GO:0003404	BP	optic vesicle morphogenesis	2	1	0.0197211	1	0.5	SIX3
GO:0007017	BP	microtubule-based process	933	12	0.0201098	1	0.0128617	CDK2,ABL1,LIMK2,MAP1B,MAP2,PAX6,KIZ,KIF13A,BRCA2,MAP7,FEZ1,ARHGEF10
GO:0048667	BP	cell morphogenesis involved in neuron differentiation	575	11	0.0204171	1	0.0191304	ABL1,SMAD4,MAP1B,MAP2,PAX6,ARHGEF28,TRIO,SEMA6D,KLF7,LHX2,FEZ1
GO:0051970	BP	negative regulation of transmission of nerve impulse	6	1	0.0204625	1	0.166667	GLRA1
GO:0009790	BP	embryo development	1122	15	0.0206027	1	0.013369	UBR3,ABL1,LAMA3,LFNG,SMAD4,MYF5,OTX1,PAX6,PTPRR,XYLT1,SIX3,BRCA2,LHX2,SH3PXD2A,RBM19
GO:0072134	BP	nephrogenic mesenchyme morphogenesis	2	1	0.0206631	1	0.5	SMAD4
GO:0061053	BP	somite development	84	3	0.0206872	1	0.0357143	LFNG,SMAD4,MYF5
GO:0021953	BP	central nervous system neuron differentiation	181	5	0.0208306	1	0.0276243	MAP2,PAX6,LHX5,ARHGEF28,HERC1
GO:2001252	BP	positive regulation of chromosome organization	108	3	0.0209211	1	0.0277778	CDK2,NSMCE2,PKIB
GO:0032278	BP	positive regulation of gonadotropin secretion	7	1	0.0210373	1	0.142857	SMAD4
GO:0032038	MF	myosin II heavy chain binding	3	1	0.0210698	1	0.333333	MYL3
GO:0030426	CC	growth cone	168	5	0.0212207	1	0.0297619	SHANK2,ABL1,MAP1B,MAP2,FEZ1
GO:0042554	BP	superoxide anion generation	41	2	0.0213909	1	0.0487805	NOX4,SH3PXD2A
GO:0048513	BP	animal organ development	3049	31	0.0214073	1	0.0101673	LRRC17,SEZ6,ZFP42,SGMS2,DAAM1,ABL1,RAX,LFNG,LIMK2,SMAD4,ASS1,MYF5,MYL3,NFIA,NRAP,OTX1,NOX4,PAX6,AXL,ADAMTS9,NEUROD4,SMOC1,XYLT1,LHX5,SIX3,BRCA2,SEMA6D,ADGRV1,KLF7,HERC1,LHX2,FEZ1
GO:0016434	MF	rRNA (cytosine) methyltransferase activity	4	1	0.0215158	1	0.25	NSUN4
GO:1905555	BP	positive regulation of blood vessel branching	3	1	0.0215293	1	0.333333	ABL1
GO:0097129	CC	cyclin D2-CDK4 complex	3	1	0.021614	1	0.333333	CCND2
GO:0043009	BP	chordate embryonic development	651	10	0.0216568	1	0.015361	ABL1,LFNG,SMAD4,MYF5,PAX6,PTPRR,XYLT1,BRCA2,LHX2,SH3PXD2A
GO:0030158	MF	protein xylosyltransferase activity	2	1	0.0217048	1	0.5	XYLT1
GO:0120006	BP	regulation of glutamatergic neuron differentiation	2	1	0.0218247	1	0.5	PAX6
GO:1990086	BP	lens fiber cell apoptotic process	4	1	0.0218576	1	0.25	SIX3
GO:0005001	MF	transmembrane receptor protein tyrosine phosphatase activity	17	2	0.0218768	1	0.117647	PTPRG,PTPRR
GO:0019198	MF	transmembrane receptor protein phosphatase activity	17	2	0.0218768	1	0.117647	PTPRG,PTPRR
GO:0010043	BP	response to zinc ion	51	2	0.0219308	1	0.0392157	GLRA1,ASS1
GO:0048588	BP	developmental cell growth	239	6	0.0220313	1	0.0251046	ABL1,MAP1B,MAP2,SEMA6D,ST8SIA2,LHX2
GO:0006528	BP	asparagine metabolic process	5	1	0.0220554	1	0.2	NIT2
GO:0071322	BP	cellular response to carbohydrate stimulus	150	4	0.0222276	1	0.0266667	SMAD4,NOX4,PAX6,KLF7
GO:0032609	BP	type II interferon production	118	3	0.0222997	1	0.0254237	ABL1,AXL,CD276
GO:0032649	BP	regulation of type II interferon production	118	3	0.0222997	1	0.0254237	ABL1,AXL,CD276
GO:0072076	BP	nephrogenic mesenchyme development	3	1	0.0224985	1	0.333333	SMAD4
GO:0033684	BP	regulation of luteinizing hormone secretion	6	1	0.0225913	1	0.166667	SMAD4
GO:0071955	BP	recycling endosome to Golgi transport	2	1	0.0226331	1	0.5	TBC1D14
GO:1904528	BP	positive regulation of microtubule binding	3	1	0.0229174	1	0.333333	ABL1
GO:0007389	BP	pattern specification process	474	8	0.0230918	1	0.0168776	RAX,LFNG,SMAD4,MYF5,OTX1,PAX6,SIX3,LHX2
GO:0061387	BP	regulation of extent of cell growth	109	4	0.0231654	1	0.0366972	ABL1,MAP1B,MAP2,SEMA6D
GO:1904825	BP	protein localization to microtubule plus-end	3	1	0.0231695	1	0.333333	ABL1
GO:1905725	BP	protein localization to microtubule end	3	1	0.0231695	1	0.333333	ABL1
GO:0006526	BP	arginine biosynthetic process	5	1	0.023193	1	0.2	ASS1
GO:0043232	CC	intracellular non-membrane-bounded organelle	5622	44	0.0233636	1	0.0078264	CDK2,FBXL13,SHANK2,DAAM1,TTC28,ZMYND8,ABL1,NSMCE2,RAX,NSUN4,LIMK2,SMAD4,MAP1B,MAP2,MYF5,MYL3,NFIA,NRAP,OTX1,NOX4,PAX6,OXR1,AXL,KIZ,NIT2,NEUROD4,KIF13A,EPB41L4A,LHX5,SIX3,MRPS9,SLC18A2,BRCA2,AOPEP,GAS7,KLF7,CCND2,MAP7,UNC119,LHX2,GGPS1,CREB5,FEZ1,ARHGEF10,SH3PXD2A,RBM19
GO:0043228	CC	non-membrane-bounded organelle	5623	44	0.0234036	1	0.007825	CDK2,FBXL13,SHANK2,DAAM1,TTC28,ZMYND8,ABL1,NSMCE2,RAX,NSUN4,LIMK2,SMAD4,MAP1B,MAP2,MYF5,MYL3,NFIA,NRAP,OTX1,NOX4,PAX6,OXR1,AXL,KIZ,NIT2,NEUROD4,KIF13A,EPB41L4A,LHX5,SIX3,MRPS9,SLC18A2,BRCA2,AOPEP,GAS7,KLF7,CCND2,MAP7,UNC119,LHX2,GGPS1,CREB5,FEZ1,ARHGEF10,SH3PXD2A,RBM19
GO:0097350	BP	neutrophil clearance	6	1	0.0234068	1	0.166667	AXL
GO:0120036	BP	plasma membrane bounded cell projection organization	1552	20	0.0234088	1	0.0128866	SEZ6,ZMYND8,ABL1,LIMK2,SMAD4,MAP1B,MAP2,PAX6,PTPRG,NEUROD4,ARHGEF28,TRIO,SEMA6D,ST8SIA2,ADGRV1,GAS7,KLF7,HERC1,LHX2,FEZ1
GO:0071596	BP	ubiquitin-dependent protein catabolic process via the N-end rule pathway	3	1	0.0240366	1	0.333333	UBR3
GO:0030427	CC	site of polarized growth	173	5	0.0242698	1	0.0289017	SHANK2,ABL1,MAP1B,MAP2,FEZ1
GO:0032438	BP	melanosome organization	39	2	0.0243908	1	0.0512821	KIF13A,PMEL
GO:0015630	CC	microtubule cytoskeleton	1372	16	0.024661	1	0.0116618	CDK2,FBXL13,DAAM1,TTC28,LIMK2,SMAD4,MAP1B,MAP2,KIZ,NIT2,KIF13A,SLC18A2,BRCA2,MAP7,UNC119,FEZ1,ARHGEF10
GO:0070412	MF	R-SMAD binding	25	2	0.0247401	1	0.08	SMAD4,PAX6
GO:0008169	MF	C-methyltransferase activity	7	1	0.0247575	1	0.142857	NSUN4
GO:1904527	BP	negative regulation of microtubule binding	2	1	0.0248036	1	0.5	MAP2
GO:0032501	BP	multicellular organismal process	7754	59	0.0248496	1	0.00760898	LRRC17,SEZ6,UBR3,ZFP42,SGMS2,SHANK2,WWC1,ZMYND8,ABL1,PCDH17,GLRA1,RAX,LAMA3,LFNG,LIMK2,SMAD4,MAP1B,MAP2,ASS1,MYF5,MYL3,NFIA,NRAP,OTX1,NOX4,PAX6,SLC45A2,OXR1,ASIC4,AXL,PCDHB14,ADAMTS9,PTPRG,PTPRR,NEUROD4,SMOC1,XYLT1,LHX5,ARHGEF28,SIX3,SLC18A2,BRCA2,TRIO,SEMA6D,CD276,ST8SIA2,ADGRV1,CDIN1,IGSF21,GAS7,KLF7,HERC1,CCND2,UNC119,LHX2,FEZ1,ARHGEF10,SH3PXD2A,MRC2,RBM19
GO:1904798	BP	positive regulation of core promoter binding	4	1	0.0248657	1	0.25	PAX6
GO:0071418	BP	cellular response to amine stimulus	3	1	0.0249759	1	0.333333	ASS1
GO:0006583	BP	melanin biosynthetic process from tyrosine	4	1	0.025053	1	0.25	SLC45A2
GO:0035510	BP	DNA dealkylation	38	2	0.0250742	1	0.0526316	PAX6,STPG1
GO:1990769	CC	proximal neuron projection	4	1	0.025689	1	0.25	MAP2
GO:0001678	BP	intracellular glucose homeostasis	156	4	0.0259445	1	0.025641	SMAD4,NOX4,PAX6,KLF7
GO:0002332	BP	transitional stage B cell differentiation	2	1	0.025965	1	0.5	ABL1
GO:0046884	BP	follicle-stimulating hormone secretion	8	1	0.0261352	1	0.125	SMAD4
GO:0016358	BP	dendrite development	233	6	0.0261409	1	0.0257511	SEZ6,ZMYND8,ABL1,MAP1B,MAP2,KLF7
GO:0005875	CC	microtubule associated complex	155	4	0.0262234	1	0.0258065	MAP1B,MAP2,KIF13A,MAP7
GO:0006310	BP	DNA recombination	333	5	0.0263582	1	0.015015	ZMYND8,ABL1,NSMCE2,MSH5,BRCA2
GO:1902805	BP	positive regulation of synaptic vesicle transport	2	1	0.0265538	1	0.5	MAP2
GO:1903742	BP	regulation of anterograde synaptic vesicle transport	2	1	0.0265538	1	0.5	MAP2
GO:1903744	BP	positive regulation of anterograde synaptic vesicle transport	2	1	0.0265538	1	0.5	MAP2
GO:1905784	BP	regulation of anaphase-promoting complex-dependent catabolic process	5	1	0.0267231	1	0.2	CDK2
GO:0000902	BP	cell morphogenesis	961	15	0.026784	1	0.0156087	ABL1,SMAD4,MAP1B,MAP2,NFIA,NOX4,PAX6,ARHGEF28,TRIO,SEMA6D,ST8SIA2,GAS7,KLF7,LHX2,FEZ1
GO:0004311	MF	farnesyltranstransferase activity	3	1	0.0269257	1	0.333333	GGPS1
GO:1901605	BP	alpha-amino acid metabolic process	204	4	0.0269813	1	0.0196078	ASS1,NOX4,SLC45A2,NIT2
GO:0048596	BP	embryonic camera-type eye morphogenesis	26	2	0.0271124	1	0.0769231	PAX6,SIX3
GO:2000138	BP	positive regulation of cell proliferation involved in heart morphogenesis	5	1	0.0272719	1	0.2	SMAD4
GO:0050877	BP	nervous system process	1459	14	0.0272971	1	0.00959561	SEZ6,UBR3,SHANK2,ZMYND8,ABL1,GLRA1,RAX,PAX6,SLC45A2,SIX3,ADGRV1,HERC1,CCND2,UNC119
GO:0010507	BP	negative regulation of autophagy	90	3	0.0273784	1	0.0333333	TBC1D14,HERC1,FEZ1
GO:0032989	BP	cellular component morphogenesis	789	13	0.027488	1	0.0164766	ABL1,SMAD4,MAP1B,MAP2,NRAP,PAX6,ARHGEF28,TRIO,SEMA6D,ST8SIA2,GAS7,KLF7,LHX2,FEZ1
GO:0044307	CC	dendritic branch	3	1	0.027662	1	0.333333	MAP2
GO:0045338	BP	farnesyl diphosphate metabolic process	6	1	0.027693	1	0.166667	GGPS1
GO:0043015	MF	gamma-tubulin binding	34	2	0.0278062	1	0.0588235	BRCA2,FEZ1
GO:0060560	BP	developmental growth involved in morphogenesis	244	6	0.0278732	1	0.0245902	ABL1,MAP1B,MAP2,SEMA6D,ST8SIA2,LHX2
GO:0048753	BP	pigment granule organization	40	2	0.0278762	1	0.05	KIF13A,PMEL
GO:0007628	BP	adult walking behavior	32	2	0.0278938	1	0.0625	GLRA1,OXR1
GO:0007416	BP	synapse assembly	200	5	0.0278962	1	0.025	SHANK2,PCDH17,MAP1B,PCDHB14,ST8SIA2
GO:0021778	BP	oligodendrocyte cell fate specification	4	1	0.0280471	1	0.25	PAX6
GO:0021779	BP	oligodendrocyte cell fate commitment	4	1	0.0280471	1	0.25	PAX6
GO:1901951	BP	regulation of anterograde dense core granule transport	3	1	0.028062	1	0.333333	MAP2
GO:1901953	BP	positive regulation of anterograde dense core granule transport	3	1	0.028062	1	0.333333	MAP2
GO:1904809	BP	regulation of dense core granule transport	3	1	0.028062	1	0.333333	MAP2
GO:1904811	BP	positive regulation of dense core granule transport	3	1	0.028062	1	0.333333	MAP2
GO:0000217	MF	DNA secondary structure binding	39	2	0.028438	1	0.0512821	ABL1,PAX6
GO:0030030	BP	cell projection organization	1592	20	0.0285281	1	0.0125628	SEZ6,ZMYND8,ABL1,LIMK2,SMAD4,MAP1B,MAP2,PAX6,PTPRG,NEUROD4,ARHGEF28,TRIO,SEMA6D,ST8SIA2,ADGRV1,GAS7,KLF7,HERC1,LHX2,FEZ1
GO:0051615	BP	histamine uptake	4	1	0.0286319	1	0.25	SLC18A2
GO:0140299	MF	small molecule sensor activity	40	2	0.0288542	1	0.05	MSH5,NOX4
GO:1905553	BP	regulation of blood vessel branching	4	1	0.0288944	1	0.25	ABL1
GO:0032502	BP	developmental process	6492	54	0.029048	1	0.00831793	LRRC17,SEZ6,UBR3,ZFP42,SGMS2,SHANK2,DAAM1,WWC1,ZMYND8,ABL1,PCDH17,RAX,LAMA3,LFNG,LIMK2,SMAD4,MAP1B,MAP2,ASS1,MYF5,MYL3,NFIA,NRAP,OTX1,NOX4,PAX6,AXL,PCDHB14,ADAMTS9,PTPRG,PTPRR,NEUROD4,SMOC1,XYLT1,LHX5,ARHGEF28,SIX3,SLC18A2,BRCA2,TRIO,SEMA6D,ST8SIA2,ADGRV1,CDIN1,IGSF21,GAS7,KLF7,HERC1,UNC119,LHX2,FEZ1,ARHGEF10,SH3PXD2A,MRC2,RBM19
GO:0007602	BP	phototransduction	47	2	0.02907	1	0.0425532	CAMKMT,UNC119
GO:0046148	BP	pigment biosynthetic process	56	2	0.0291384	1	0.0357143	SLC45A2,PMEL
GO:1904071	BP	presynaptic active zone assembly	3	1	0.029156	1	0.333333	PCDH17
GO:0070081	CC	clathrin-sculpted monoamine transport vesicle	5	1	0.0294416	1	0.2	SLC18A2
GO:0070083	CC	clathrin-sculpted monoamine transport vesicle membrane	5	1	0.0294416	1	0.2	SLC18A2
GO:0061098	BP	positive regulation of protein tyrosine kinase activity	30	2	0.0294744	1	0.0666667	NOX4,UNC119
GO:0021537	BP	telencephalon development	274	6	0.0295378	1	0.0218978	PAX6,LHX5,SIX3,HERC1,LHX2,FEZ1
GO:0003249	BP	cell proliferation involved in heart valve morphogenesis	3	1	0.0295637	1	0.333333	SMAD4
GO:0003250	BP	regulation of cell proliferation involved in heart valve morphogenesis	3	1	0.0295637	1	0.333333	SMAD4
GO:0009066	BP	aspartate family amino acid metabolic process	48	2	0.0296179	1	0.0416667	ASS1,NIT2
GO:0019748	BP	secondary metabolic process	57	2	0.0297801	1	0.0350877	SLC45A2,PMEL
GO:0071400	BP	cellular response to oleic acid	3	1	0.0299088	1	0.333333	ASS1
GO:0060632	BP	regulation of microtubule-based movement	55	2	0.0301251	1	0.0363636	MAP2,FEZ1
GO:1904529	BP	regulation of actin filament binding	2	1	0.0301458	1	0.5	ABL1
GO:1904616	BP	regulation of actin binding	2	1	0.0301458	1	0.5	ABL1
GO:0003220	BP	left ventricular cardiac muscle tissue morphogenesis	4	1	0.0307573	1	0.25	SMAD4
GO:0019826	MF	oxygen sensor activity	5	1	0.0308154	1	0.2	NOX4
GO:0021538	BP	epithalamus development	3	1	0.0310737	1	0.333333	PAX6
GO:0021986	BP	habenula development	3	1	0.0310737	1	0.333333	PAX6
GO:0043199	MF	sulfate binding	6	1	0.031076	1	0.166667	SMAD4
GO:1903210	BP	podocyte apoptotic process	4	1	0.0311093	1	0.25	ABL1
GO:0009798	BP	axis specification	98	3	0.031219	1	0.0306122	SMAD4,PAX6,SIX3
GO:0048852	BP	diencephalon morphogenesis	3	1	0.0312201	1	0.333333	OTX1
GO:0098700	BP	neurotransmitter loading into synaptic vesicle	7	1	0.0312607	1	0.142857	SLC18A2
GO:1902897	BP	regulation of postsynaptic density protein 95 clustering	3	1	0.0319958	1	0.333333	ZMYND8
GO:0003002	BP	regionalization	429	7	0.0322698	1	0.016317	LFNG,SMAD4,MYF5,OTX1,PAX6,SIX3,LHX2
GO:1900275	BP	negative regulation of phospholipase C activity	2	1	0.0323583	1	0.5	ABL1
GO:0002950	MF	ceramide phosphoethanolamine synthase activity	3	1	0.0324616	1	0.333333	SGMS2
GO:0033188	MF	sphingomyelin synthase activity	3	1	0.0324616	1	0.333333	SGMS2
GO:0047493	MF	ceramide cholinephosphotransferase activity	3	1	0.0324616	1	0.333333	SGMS2
GO:0021593	BP	rhombomere morphogenesis	3	1	0.0327524	1	0.333333	PAX6
GO:1904178	BP	negative regulation of adipose tissue development	5	1	0.0328455	1	0.2	KLF7
GO:1990051	BP	activation of protein kinase C activity	5	1	0.0328726	1	0.2	ABL1
GO:0009953	BP	dorsal/ventral pattern formation	97	3	0.0329366	1	0.0309278	PAX6,SIX3,LHX2
GO:0005608	CC	laminin-3 complex	3	1	0.0330038	1	0.333333	LAMA3
GO:0035282	BP	segmentation	103	3	0.0330482	1	0.0291262	LFNG,SMAD4,MYF5
GO:0060563	BP	neuroepithelial cell differentiation	38	2	0.0330607	1	0.0526316	ABL1,MAP1B
GO:0046189	BP	phenol-containing compound biosynthetic process	48	2	0.0330937	1	0.0416667	SLC45A2,PMEL
GO:1904796	BP	regulation of core promoter binding	5	1	0.0332962	1	0.2	PAX6
GO:0031110	BP	regulation of microtubule polymerization or depolymerization	95	3	0.0334286	1	0.0315789	ABL1,MAP1B,MAP2
GO:0000313	CC	organellar ribosome	89	2	0.0334894	1	0.0224719	NSUN4,MRPS9
GO:0005761	CC	mitochondrial ribosome	89	2	0.0334894	1	0.0224719	NSUN4,MRPS9
GO:0015467	MF	G-protein activated inward rectifier potassium channel activity	4	1	0.0335632	1	0.25	KCNJ6
GO:0035457	BP	cellular response to interferon-alpha	7	1	0.0336183	1	0.142857	AXL
GO:0007600	BP	sensory perception	917	8	0.0337492	1	0.0087241	UBR3,GLRA1,RAX,PAX6,SLC45A2,SIX3,ADGRV1,UNC119
GO:0150034	CC	distal axon	276	6	0.0337722	1	0.0217391	SHANK2,ABL1,MAP1B,MAP2,SLC18A2,FEZ1
GO:0060012	BP	synaptic transmission, glycinergic	5	1	0.0338331	1	0.2	GLRA1
GO:0090659	BP	walking behavior	35	2	0.033835	1	0.0571429	GLRA1,OXR1
GO:0006107	BP	oxaloacetate metabolic process	9	1	0.033918	1	0.111111	NIT2
GO:0032276	BP	regulation of gonadotropin secretion	11	1	0.0342291	1	0.0909091	SMAD4
GO:0072131	BP	kidney mesenchyme morphogenesis	4	1	0.034634	1	0.25	SMAD4
GO:0072133	BP	metanephric mesenchyme morphogenesis	4	1	0.034634	1	0.25	SMAD4
GO:2000793	BP	cell proliferation involved in heart valve development	4	1	0.0347279	1	0.25	SMAD4
GO:1900737	BP	negative regulation of phospholipase C-activating G protein-coupled receptor signaling pathway	2	1	0.0347532	1	0.5	INPP5A
GO:0021696	BP	cerebellar cortex morphogenesis	36	2	0.0347655	1	0.0555556	LHX5,HERC1
GO:0042660	BP	positive regulation of cell fate specification	3	1	0.035045	1	0.333333	PAX6
GO:0032275	BP	luteinizing hormone secretion	10	1	0.035073	1	0.1	SMAD4
GO:0051241	BP	negative regulation of multicellular organismal process	1244	13	0.035135	1	0.0104502	LRRC17,WWC1,GLRA1,SMAD4,MAP2,PAX6,AXL,ADAMTS9,PTPRG,PTPRR,BRCA2,SEMA6D,KLF7,LHX2
GO:0007548	BP	sex differentiation	285	5	0.0352395	1	0.0175439	ZFP42,LFNG,SMAD4,AXL,BRCA2
GO:0021937	BP	cerebellar Purkinje cell-granule cell precursor cell signaling involved in regulation of granule cell precursor cell proliferation	5	1	0.0354472	1	0.2	LHX5
GO:0017085	BP	response to insecticide	6	1	0.0355508	1	0.166667	MAP1B
GO:0021983	BP	pituitary gland development	42	2	0.0358671	1	0.047619	PAX6,SIX3
GO:0035752	BP	lysosomal lumen pH elevation	4	1	0.0363182	1	0.25	SLC45A2
GO:0005610	CC	laminin-5 complex	3	1	0.0365101	1	0.333333	LAMA3
GO:0046785	BP	microtubule polymerization	94	3	0.0369657	1	0.0319149	ABL1,MAP1B,MAP2
GO:0035330	BP	regulation of hippo signaling	26	2	0.0371873	1	0.0769231	SHANK2,WWC1
GO:0009749	BP	response to glucose	192	4	0.037644	1	0.0208333	SMAD4,NOX4,PAX6,KLF7
GO:0050768	BP	negative regulation of neurogenesis	149	4	0.0377015	1	0.0268456	MAP2,PAX6,SEMA6D,LHX2
GO:0010855	MF	adenylate cyclase inhibitor activity	4	1	0.0381428	1	0.25	ADGRV1
GO:0000307	CC	cyclin-dependent protein kinase holoenzyme complex	54	2	0.0383302	1	0.037037	CDK2,CCND2
GO:0033600	BP	negative regulation of mammary gland epithelial cell proliferation	4	1	0.0388719	1	0.25	BRCA2
GO:2000785	BP	regulation of autophagosome assembly	46	2	0.0388763	1	0.0434783	TBC1D14,FEZ1
GO:0014075	BP	response to amine	47	2	0.0390177	1	0.0425532	ASS1,SLC18A2
GO:0051646	BP	mitochondrion localization	50	2	0.0390208	1	0.04	MAP1B,FEZ1
GO:1902952	BP	positive regulation of dendritic spine maintenance	5	1	0.0391148	1	0.2	ZMYND8
GO:0002349	BP	histamine production involved in inflammatory response	8	1	0.0391667	1	0.125	SLC18A2
GO:0002441	BP	histamine secretion involved in inflammatory response	8	1	0.0391667	1	0.125	SLC18A2
GO:0002553	BP	histamine secretion by mast cell	8	1	0.0391667	1	0.125	SLC18A2
GO:0010970	BP	transport along microtubule	171	4	0.0391913	1	0.0233918	MAP1B,MAP2,KIF13A,FEZ1
GO:0070528	BP	protein kinase C signaling	34	2	0.0394648	1	0.0588235	SEZ6,ADGRV1
GO:1904878	BP	negative regulation of calcium ion transmembrane transport via high voltage-gated calcium channel	5	1	0.0395068	1	0.2	UBR3
GO:0007268	BP	chemical synaptic transmission	748	11	0.039833	1	0.0147059	SEZ6,SHANK2,ZMYND8,ABL1,PCDH17,GLRA1,MAP1B,PCDHB14,SLC18A2,TRIO,UNC119
GO:0098916	BP	anterograde trans-synaptic signaling	748	11	0.039833	1	0.0147059	SEZ6,SHANK2,ZMYND8,ABL1,PCDH17,GLRA1,MAP1B,PCDHB14,SLC18A2,TRIO,UNC119
GO:0009746	BP	response to hexose	197	4	0.0398645	1	0.0203046	SMAD4,NOX4,PAX6,KLF7
GO:0010852	MF	cyclase inhibitor activity	5	1	0.0402381	1	0.2	ADGRV1
GO:0070988	BP	demethylation	55	2	0.0403297	1	0.0363636	PAX6,STPG1
GO:0009786	BP	regulation of asymmetric cell division	5	1	0.0403795	1	0.2	PAX6
GO:0002322	BP	B cell proliferation involved in immune response	6	1	0.0404932	1	0.166667	ABL1
GO:0051656	BP	establishment of organelle localization	465	7	0.0406378	1	0.0150538	LIMK2,MAP1B,MAP2,PAX6,KIF13A,SLC18A2,FEZ1
GO:0045926	BP	negative regulation of growth	247	5	0.041465	1	0.0202429	WWC1,SMAD4,MAP2,MEG3,SEMA6D
GO:0090673	BP	endothelial cell-matrix adhesion	8	1	0.0415278	1	0.125	ADAMTS9
GO:0048496	BP	maintenance of animal organ identity	5	1	0.0416275	1	0.2	ADGRV1
GO:0015766	BP	disaccharide transport	4	1	0.0418325	1	0.25	SLC45A2
GO:0015770	BP	sucrose transport	4	1	0.0418325	1	0.25	SLC45A2
GO:0015772	BP	oligosaccharide transport	4	1	0.0418325	1	0.25	SLC45A2
GO:0008506	MF	sucrose:proton symporter activity	4	1	0.0418325	1	0.25	SLC45A2
GO:0008515	MF	sucrose transmembrane transporter activity	4	1	0.0418325	1	0.25	SLC45A2
GO:0009669	MF	sucrose:monoatomic cation symporter activity	4	1	0.0418325	1	0.25	SLC45A2
GO:0015154	MF	disaccharide transmembrane transporter activity	4	1	0.0418325	1	0.25	SLC45A2
GO:0015157	MF	oligosaccharide transmembrane transporter activity	4	1	0.0418325	1	0.25	SLC45A2
GO:0006531	BP	aspartate metabolic process	8	1	0.042031	1	0.125	ASS1
GO:0001503	BP	ossification	440	7	0.0421301	1	0.0159091	SGMS2,SMAD4,MYF5,SMOC1,XYLT1,ADGRV1,MRC2
GO:0051961	BP	negative regulation of nervous system development	155	4	0.0421647	1	0.0258065	MAP2,PAX6,SEMA6D,LHX2
GO:0071242	BP	cellular response to ammonium ion	5	1	0.0424053	1	0.2	ASS1
GO:0016175	MF	superoxide-generating NAD(P)H oxidase activity	10	1	0.0424514	1	0.1	NOX4
GO:0021772	BP	olfactory bulb development	35	2	0.0425833	1	0.0571429	PAX6,LHX2
GO:0043025	CC	neuronal cell body	488	8	0.04264	1	0.0163934	SEZ6,SHANK2,ABL1,GLRA1,MAP1B,MAP2,ASS1,FEZ1
GO:0014016	BP	neuroblast differentiation	8	1	0.0427033	1	0.125	SIX3
GO:0005801	CC	cis-Golgi network	70	2	0.0428799	1	0.0285714	LIMK2,PMEL
GO:0099537	BP	trans-synaptic signaling	754	11	0.0428816	1	0.0145889	SEZ6,SHANK2,ZMYND8,ABL1,PCDH17,GLRA1,MAP1B,PCDHB14,SLC18A2,TRIO,UNC119
GO:0001821	BP	histamine secretion	10	1	0.0431429	1	0.1	SLC18A2
GO:1902737	CC	dendritic filopodium	5	1	0.0432048	1	0.2	MAP2
GO:0061034	BP	olfactory bulb mitral cell layer development	3	1	0.0434088	1	0.333333	PAX6
GO:0038189	BP	neuropilin signaling pathway	4	1	0.0435562	1	0.25	ABL1
GO:0030425	CC	dendrite	617	10	0.0437227	1	0.0162075	SEZ6,SHANK2,ZMYND8,ABL1,GLRA1,INPP5A,MAP1B,MAP2,SLC18A2,FEZ1
GO:2001286	BP	regulation of caveolin-mediated endocytosis	6	1	0.0438564	1	0.166667	UNC119
GO:0034093	BP	positive regulation of maintenance of sister chromatid cohesion	6	1	0.0438756	1	0.166667	NSMCE2
GO:0034184	BP	positive regulation of maintenance of mitotic sister chromatid cohesion	6	1	0.0438756	1	0.166667	NSMCE2
GO:0097487	CC	multivesicular body, internal vesicle	6	1	0.0438974	1	0.166667	PMEL
GO:0001665	MF	alpha-N-acetylgalactosaminide alpha-2,6-sialyltransferase activity	6	1	0.0439955	1	0.166667	ST6GALNAC2
GO:0097447	CC	dendritic tree	619	10	0.0440229	1	0.0161551	SEZ6,SHANK2,ZMYND8,ABL1,GLRA1,INPP5A,MAP1B,MAP2,SLC18A2,FEZ1
GO:0032525	BP	somite rostral/caudal axis specification	11	1	0.0441573	1	0.0909091	SMAD4
GO:1903905	BP	positive regulation of establishment of T cell polarity	4	1	0.0445433	1	0.25	ABL1
GO:0048471	CC	perinuclear region of cytoplasm	732	10	0.0449654	1	0.0136612	SEZ6,WWC1,ABL1,LIMK2,MAP1B,NOX4,PTPRR,ST8SIA2,MAP7,GGPS1
GO:0021988	BP	olfactory lobe development	37	2	0.0453328	1	0.0540541	PAX6,LHX2
GO:1900736	BP	regulation of phospholipase C-activating G protein-coupled receptor signaling pathway	6	1	0.0453671	1	0.166667	INPP5A
GO:0048468	BP	cell development	2784	28	0.0454367	1	0.0100575	LRRC17,SEZ6,ZMYND8,ABL1,LFNG,SMAD4,MAP1B,MAP2,MYF5,NRAP,PAX6,AXL,PTPRG,NEUROD4,ARHGEF28,SIX3,BRCA2,TRIO,SEMA6D,ST8SIA2,ADGRV1,CDIN1,GAS7,KLF7,HERC1,LHX2,FEZ1,ARHGEF10,SH3PXD2A
GO:1901608	BP	regulation of vesicle transport along microtubule	5	1	0.0455335	1	0.2	MAP2
GO:1901610	BP	positive regulation of vesicle transport along microtubule	5	1	0.0455335	1	0.2	MAP2
GO:0048048	BP	embryonic eye morphogenesis	35	2	0.045568	1	0.0571429	PAX6,SIX3
GO:0010519	BP	negative regulation of phospholipase activity	8	1	0.0455799	1	0.125	ABL1
GO:0022027	BP	interkinetic nuclear migration	5	1	0.0455957	1	0.2	PAX6
GO:0034201	BP	response to oleic acid	4	1	0.0455988	1	0.25	ASS1
GO:0034284	BP	response to monosaccharide	205	4	0.0459288	1	0.0195122	SMAD4,NOX4,PAX6,KLF7
GO:0003828	MF	alpha-N-acetylneuraminate alpha-2,8-sialyltransferase activity	6	1	0.0460133	1	0.166667	ST8SIA2
GO:0051026	BP	chiasma assembly	7	1	0.0460287	1	0.142857	MSH5
GO:2000726	BP	negative regulation of cardiac muscle cell differentiation	11	1	0.0460532	1	0.0909091	SMAD4
GO:0060359	BP	response to ammonium ion	6	1	0.0461062	1	0.166667	ASS1
GO:0005694	CC	chromosome	1921	18	0.0462556	1	0.00937012	CDK2,ZMYND8,NSMCE2,RAX,SMAD4,MYF5,NFIA,OTX1,PAX6,NEUROD4,LHX5,SIX3,BRCA2,KLF7,CCND2,LHX2,CREB5,RBM19
GO:0072383	BP	plus-end-directed vesicle transport along microtubule	6	1	0.0463489	1	0.166667	KIF13A
GO:0061179	BP	negative regulation of insulin secretion involved in cellular response to glucose stimulus	9	1	0.0463595	1	0.111111	KLF7
GO:0001541	BP	ovarian follicle development	56	2	0.0464381	1	0.0357143	LFNG,SMAD4
GO:0004515	MF	nicotinate-nucleotide adenylyltransferase activity	4	1	0.0465398	1	0.25	ABL1
GO:1903409	BP	reactive oxygen species biosynthetic process	58	2	0.0465547	1	0.0344828	NOX4,SLC18A2
GO:0048608	BP	reproductive structure development	302	5	0.0466507	1	0.0165563	ZFP42,LFNG,SMAD4,AXL,BRCA2
GO:0048738	BP	cardiac muscle tissue development	247	5	0.0466757	1	0.0202429	ABL1,SMAD4,MYL3,NRAP,NOX4,ADAMTS9
GO:0055010	BP	ventricular cardiac muscle tissue morphogenesis	47	2	0.0467335	1	0.0425532	SMAD4,MYL3
GO:2000669	BP	negative regulation of dendritic cell apoptotic process	8	1	0.0468228	1	0.125	AXL
GO:0001922	BP	B-1 B cell homeostasis	4	1	0.0469449	1	0.25	ABL1
GO:0000050	BP	urea cycle	11	1	0.0470189	1	0.0909091	ASS1
GO:0010001	BP	glial cell differentiation	252	5	0.0470785	1	0.0198413	ABL1,NFIA,PAX6,NEUROD4,ARHGEF10
GO:0031076	BP	embryonic camera-type eye development	37	2	0.0471184	1	0.0540541	PAX6,SIX3
GO:0016049	BP	cell growth	496	8	0.0471911	1	0.016129	ABL1,SMAD4,MAP1B,MAP2,MEG3,SEMA6D,ST8SIA2,LHX2
GO:0097457	CC	hippocampal mossy fiber	5	1	0.0473657	1	0.2	MAP1B
GO:0031111	BP	negative regulation of microtubule polymerization or depolymerization	38	2	0.0476181	1	0.0526316	MAP1B,MAP2
GO:0001820	BP	serotonin secretion	10	1	0.0476572	1	0.1	SLC18A2
GO:0016597	MF	amino acid binding	51	2	0.0482004	1	0.0392157	GLRA1,ASS1
GO:0030915	CC	Smc5-Smc6 complex	9	1	0.0483593	1	0.111111	NSMCE2
GO:0014012	BP	peripheral nervous system axon regeneration	10	1	0.0484214	1	0.1	MAP1B
GO:1990696	CC	USH2 complex	4	1	0.0485758	1	0.25	ADGRV1
GO:0003360	BP	brainstem development	8	1	0.0488185	1	0.125	SMAD4
GO:0061458	BP	reproductive system development	306	5	0.0488381	1	0.0163399	ZFP42,LFNG,SMAD4,AXL,BRCA2
GO:0031453	BP	positive regulation of heterochromatin formation	13	1	0.0488618	1	0.0769231	CDK2
GO:0120263	BP	positive regulation of heterochromatin organization	13	1	0.0488618	1	0.0769231	CDK2
GO:0098919	MF	structural constituent of postsynaptic density	3	1	0.0490112	1	0.333333	SHANK2
GO:1990635	CC	proximal dendrite	6	1	0.0493225	1	0.166667	MAP2
GO:0048549	BP	positive regulation of pinocytosis	7	1	0.04971	1	0.142857	AXL
GO:0000981	MF	DNA-binding transcription factor activity, RNA polymerase II-specific	1331	13	0.0498631	1	0.00976709	ZFP42,RAX,SMAD4,MYF5,NFIA,OTX1,PAX6,NEUROD4,LHX5,SIX3,KLF7,LHX2,CREB5
GO:0035881	BP	amacrine cell differentiation	12	1	0.0499398	1	0.0833333	NEUROD4
