# Supplementary material for: Effects of alcohol on the transcriptome, methylome and metabolome of in vitro gastrulating human embryonic cells
Source: Dis Model Mech. 2025 Jun 18;18(6):dmm052150. doi: 10.1242/dmm.052150 (PMC12208196; doi:10.1242/dmm.052150)
Supplement: Table S14. Common genes in the current study and previous early alcohol exposure gene expression and/or DNAm studies [file dmm-18-052150-TableS14.xlsx]

## Sheet: Contents
Supplementary tables: Effects of alcohol on the transcriptome, methylome, and metabolome of in vitro gastrulating human embryonic cells
Table S1		EtOH-induced DEGs in the endodermal cells analyzed by mRNA-seq
Table S2		GO pathway analysis of DEGs in the endodermal cells
Table S3		EtOH-induced DEGs in the mesodermal cells analyzed by mRNA-seq
Table S4		EtOH-induced DEGs in the ectodermal cells analyzed by mRNA-seq
Table S5		GO pathway analysis of DEGs in the ectodermal cells
Table S6		EtOH-induced DMPs in the endodermal cells analyzed by microarrays
Table S7		EtOH-induced DMRs in the endodermal cells analyzed by microarrays
Table S8		GO pathway analysis of DMPs in the endodermal cells
Table S9		EtOH-induced DMPs in the mesodermal cells analyzed by microarrays
Table S10		EtOH-induced DMRs in the mesodermal cells analyzed by microarrays
Table S11		EtOH-induced DMPs in the ectodermal cells analyzed by microarrays
Table S12		EtOH-induced DMRs in the ectodermal cells analyzed by microarrays
Table S13		GO pathway analysis of DMPs in the ectodermal cells
Table S14		Common genes in the current study and previous early alcohol exposure gene expression and/or DNAm studies
Table S15		Common genes in the current study and previous DNAm studies of children with FASD
Table S16		Characteristics, statistical results, and reference spectras for all metabolic features
Table S17		EtOH-induced significantly altered extracellular metabolites of all germ layer cells
Table S18		SMPDB enrichment analysis of the annotated metabolites significantly altered by EtOH
Table S19		Correlations between omics analyses

## Sheet: Table S14
Supplementary table 14. Common genes in the current study and previous early alcohol exposure gene expression and/or DNAm studies. Common genes between the current study and other genome-wide studies, which have been associated with EtOH exposure in hESCs and early prenatal alcohol exposure in human and mouse are marked in the table. Upregulated or hypermethylated genes are marked in green, and d…
	Differentiating hESCs							Human	hESCs			Mouse
	Current study (PAE)							Auvinen et al. 2022		Khalid et al. 2014		Kleiber et al. 2013	Marjonen et al. 2015	Boschen et al. 2021				Bestry et al. 2024		Legault et al. 2024
	The medium was supplemented with 20 mM or 70 mM ethanol. Exposure was started at the same time as the differentiation and exposure times were 96 h for endodermal and mesodermal cells and 144h for ectodermal cells.							Mothers had consumed alcohol up to GW7 at maximum	two cell lines to 70 mM ethanol for 48 h	two cell lines to 20 mM ethanol for 24 h		Dams were administered two doses of 2.5 g/kg ethanol 2 h apart via subcutaneos injection on E8 and E11	10% (vol/vol) ethanol ad libitum during GD0.5–8.5, average daily consumption 12g±2.6g ethanol/kg body weight/day	Dams were administered two doses of 2.9 g/kg ethanol (25% vol/vol) 4 h apart via intraperitoneal injection on E7.0				10% (vol/vol) ethanol ad libitum from 10 days prior to mating until GD8–10		Dams were administered two doses of 2.5 g/kg (50% ethanol) at 2 h intervals via subcutaneous injection on E2.5 (8-cell stage)
	Endodermal cells							Full-term placenta	70 mM	20 mM	20 mM Promoter region	Brain	Hippocampus	Gastrulation-stage embryo				Brain	Liver	Placenta / Female	Placenta / Male
	20 mM	70 mM		70 mM		70 mM								E7.25 6J strain	E7.25 6N strain	E7.5 6J strain	E7.5 6N strain
Gene	GE	GE	DNAm	GE	DNAm	GE	DNAm	DNAm	DNAm	GE	GE	GE	GE	GE	GE	GE	GE	DNAm	DNAm	DNAm	DNAm
ABCA7		·							·
ABCG1				·	·			·	·												·		·	upregulated / hypermethylated
ABL1							·	·									·						·	downregulated / hypomethylated
ACTC1		·														·
ACTN1		·							·										·		·
ADA						·			·
ADAM19		·							·										·
ADAMTS9							·		·
AGAP3		·							·
AIRE			·													·
AKAP12			·						·	·
AKAP7					·				·							·					·
AMN			·							·	·
ARHGAP22			·						·							·					·
ARHGEF10							·	·	·
ARHGEF28							·		·
ARL3	·								·											·
ASB18					·				·
ASS1							·		·							·
ASXL1					·				·
AXL							·									·
B3GNT2		·							·												·
B3GNT7		·														·
BAI1			·						·
BCAT1	·																				·
BEAN1							·		·
BEND7			·						·	·	·		·
BIK		·														·
BMP4				·												·
C10orf93			·						·
C11orf30							·		·
C12orf56			·						·
C15orf41							·		· / ·
C20orf166			·						·
C21orf29			·						·
C9orf167			·						·
C9orf3							·		·
CACNA2D3			·						·												·
CADM1		·																		·
CAMKMT							·		·
CAT			·						·
CBX5		·														·
CCDC105			·										·
CCDC106			·													·
CCKBR	·																			·	·
CCND2							·										·
CD276							·										·
CD82						·			·										·
CDC6			·											·
CDK2AP1		·						·	·
CENPF	·	·							·
CER1		·															·
CFLAR			·						·
CHCHD6			·			·			·
CLCN7							·		·							·
CLDN11				·																	·
CLN8		·																			·
CLU						·			· / ·							·
CMKLR1				·					·
COL18A1			·						·
COL1A2						·			·
CPA6							·		·										·
CREB5							·		· / ·											·
CRELD2		·														·
CRMP1		·							·
DAAM1							·		·
DDAH1			·						·
DGKQ			·						·							·
DKK4				·	·						·					·
DLK1						·			·
DLL3				·										·
DNAJB6			·						· / ·
DNAJC18							·		·
DOK4				·					·							·
DOK7			·										·			·
DPYS			·																		·
DSCAML1			·						· / ·
DUSP6						·		·
EDN3			·																		·
EIF4A2		·							·					·
ELAVL4						·			·							·					·
EN2			·										·
EPB41L4A							·		·
EPHB1			·						·
ERBB2		·							·
ERBB4			·					·	·							·					·
ERVV-2			·						·
ETV4		·														·				·
ETV5						·										·
FADS2		·							·
FAM124A							·									·
FAM125B			·							·
FAM162A		·							·							·
FAM163A			·													·
FAM184A	·												·
FAM53B							·		·		·		·								·
FBLN1						·			·												·
FBXL13							·		·
FEZ1							·		·							·
FGF17		·									·					·
FJX1						·								·		·
FOCAD					·														·
FREM1		·							·
FSCN2			·													·
GABRB3		·							·
GAL	·	·														·
GAS5		·							·
GAS7							·		·							·
GCNT1						·			·
GLIPR2		·														·	·
GLRA1							·									·
GMPR			·													·	·
GON4L			·						·
GP5			·										·
GPM6B		·														·
GPR98							·		·
GRM1			·											·					·
HABP2							·													·
HAPLN1						·										·
HAS2	·															·
HERC1							·		·
HES5						·										·
HRNBP3			·						·
HSPA5		·										·		·
HSPA8		·												·	·	·
HTATSF1	·															·
HUNK					·				·
ID1	·																				·
ID4						·										·
IDH1		·							·							·
IFITM1				·												·
IFITM2						·															·
IGDCC3						·									·
IGDCC4			·																	·
IGFBP3						·			·
IGFBP5		·		·						·						·					·
IGSF21							·														·
IKBKE			·																		·
IL17REL			·						·
IL1RL2			·						·
INPP5A							·		·					·	·					·
IQSEC1			·						·
IRX1			·													·
IRX4			·													·
ITGB5						·			·
KCNAB1			·										·			·
KCNH2			·																		·
KCNJ6							·		·		·
KCNQ1OT1		·																			·
KCNT1			·					·	·
KDM4C			·						·
KIAA1026							·		·
KIF1A		·							·	·
KIZ							·									·					·
KLF6		·							·
KLF7							·								·	·
KLHL33			·										·
KRT19	·			·												·
LAMA3							·		·											·
LASP1		·																		·	·
LDB3			·						·		·
LDHA	·	·																			·
LDLRAD3			·						·												·
LEFTY1		·														·
LEFTY2		·														·				·
LFNG							·		·
LHX2						·	·									·
LIMK2							·		·							·
LINC01356	·	·							·
LINC01476							·		·
LINGO3			·						·							·
LLGL2			·						·
LOC146336			·						·
LOC63930			·						·
LRAT		·												·
LRIG3		·																		·
LRRC17							·		·
LRRC27					·				·
LRRC7			·						·
LSS		·							·
MAP1B		·					·		·
MAP3K13			·									·
MAP7							·		·												·
MAPK1			·											·
MCF2L			·						·
MCL1			·											·		·				·
MEG3						·	· / ·			·											·
MEOX1			·							·						·
MEST			·													·
MIF	·	·																		·
MPV17L			·													·
MRPS9			·				·		·
MSH5							·		·
MYL4		·										·
MYOM2			·						·												·
NADSYN1			·						·							·
NCOA3			·						·	·
NCOR2			·						·			·
NELL2						·			·												·
NETO2		·							·							·
NEUROD4						·	·							·
NFIA							·		·										·
NFIC			·						·					·		·
NKX2-5			·													·	·
NOS1AP			·		·				·
NPTN		·																			·
NRAP							·				·
NRARP						·															·
NRP2						·			·
NRXN3						·			·
NSMCE2							·		·
NSUN4							·								·
NTRK3						·			·								·			·
NUAK1						·			·
OAF			·						·					·						·
ODC1		·														·
OTUD7A			·									·
OXR1							·		·											·
OXTR		·	·													·				·
PALLD		·						·	·
PARD3					·			·						·					·
PATZ1			·							·						·					·
PAX5			·						·						·
PAX6							·														·
PAX7			·						·											·
PCBP1	·													·		·
PCDHB14							·		·
PCDHB5			·													·	·
PCDHGA1			·						·
PCDHGA10			·						·
PCDHGA2			·						·
PCDHGA3			·						·
PCDHGA4			·						·
PCDHGA5			·						·
PCDHGA6			·						·
PCDHGA7			·						·
PCDHGA8			·						·
PCDHGA9			·						·
PCDHGB1			·						·
PCDHGB2			·						·
PCDHGB3			·						·
PCDHGB4			·						·
PCDHGB5			·						·
PCDHGB6			·						·								·
PCMTD1		·										·				·
PCSK9		·							·												·
PDCD7				·										·		·
PDE6B			·						·
PDIA4		·							·			·		·
PDLIM2			·													·
PEG10			·															·			·
PHOX2A			·																		·
PKHD1					·										·
PKP1			·						·
PLA2G12B							·														·
PM20D1			·						·
PMEL						·														·
PMP22				·					·							·
PPP1R12A	·																			·
PRDM16			·					·	·
PRKDC		·							·
PRMT8						·			·
PRSS23				·								·
PSAT1		·							· / ·
PSIP1	·											·	·
PTGR1		·														·	·
PTPN21			·							·	·
PTPRG							·		·
PTPRN2			·					·	·										·
PTPRR							·		·											·
RACK1	·																			·
RASA3			·						·
RASGRF1			·						·
RBM19							·		·
RBM25	·								·
RFPL2			·						·
RFX4			·						·												·
RGS16						·										·
RGS5			·														·
RHOH						·			·
RIF1			·											·	·
RIMKLB		·							·
RNF213		·							·		·
RPH3AL			·					·	·
RPL32	·												·
RPL37A	·																		·
RPS3	·	·							·
RPS6KA2			·						·
RUNX3			·						·											·
RYR3			·						·
S100A4				·													·
SALL1						·			·												·
SAMD12							·		·
SATB2			·																·	·
SCAMP2							·		·
SCGB3A1			·													·	·
SCUBE2						·			·						·					·
SDK1			·						·										·	·
SEC14L4			·						·
SEMA3E	·																				·
SEMA5A						·			·
SEMA5B			·						·											·	·
SEMA6D							·		·
SEPT5			·													·
SFN				·					·							·
SFRP1	·								·											·
SFRP2		·							·
SGCE			·						·									·
SGMS2							·	·
SH3PXD2A							·		·												·
SHANK2							·		·												·
SHANK3			·						·
SHMT2		·														·
SHPK		·						·	·
SIM1			·																		·
SIX3						·	·										·
SLC17A9			·													·
SLC3A2		·							·
SLC45A2							·		·
SLC6A5			·																		·
SLC7A4			·													·
SLC7A5		·							·							·
SLC9A3			·						·
SMOC1						·	·		·										·	·
SNED1			·						·
SOX18					·									·
SOX2OT			·																·
SOX4	·	·												·
SPEG			·						·							·	·
SPOCK2			·						·												·
SPRY1						·														·	· / ·
SPSB4							·		·							·	·
SPTBN5			·						·
SSTR4			·								·						·
ST8SIA2							·		·
STMN1	·	·																		·
STPG1							·														·
SULF1						·			·											·
TAGLN	·	·		·												·
TAGLN2		·							·							·
TAL1			·													·
TBC1D1							·		·
TBC1D14							·		·
TBX1			·						·	·				·	·	·	·
TBX5			·																		·
TBXA2R			·																	·
TFAP2A			·					·
TFAP2B						·								·	·
TLE1						·			·					·
TMC3							·		·
TMEM132C			·						·
TMIE			·													·
TNRC6B		·							·
TOLLIP					·				·
TP73			·						·
TRDN	·	·										·
TRIO							·		·								·
TRPM1			·						·												·
TSKU		·							·
TTC28							·		·										·
TTC3			·																·
TTLL10			·						·
TTN		·							·
TUBB2A		·							·							·
TUBB6	·	·														·
TXNIP		·												·		·
U2AF2			·																		·
UBR3							·		·
UNC119							·									·				·
UNC5B					·				·						·						·
VCAN						·											·			·
VIM	·	·														·
VSX1			·							·
VWF	·								· / ·
WFIKKN1			·			·										·
WNT3A			·																	·
WNT6			·													·
WNT7B			·						·
WSB1		·														·
WWC1							·		· / ·
WWC2			·																	·
WWTR1					·											·
XYLT1							·		· / ·							·			·
ZFP42							·									·
ZMYM5			·						·
ZMYND8							·		·
ZNF385B							·		·
Auvinen et al. 2022: Supplementary table S11 (Early PAE-associated differentially methylated CpGs in the placenta) and S26 (Alcohol-induced differentially methylated CpGs and mCpHs in hESCs analyzed by microarrays) Khalid et al. 2014: Supplementary Table 1 (a list of genes affected by EtOH-induced DNA methylation in hESCs, sheet EtOH treatment) Kleiber et al. 2013: Additional file 1: Table S1 (Ge…
