# Supplementary material for: Effects of alcohol on the transcriptome, methylome and metabolome of in vitro gastrulating human embryonic cells
Source: Dis Model Mech. 2025 Jun 18;18(6):dmm052150. doi: 10.1242/dmm.052150 (PMC12208196; doi:10.1242/dmm.052150)
Supplement: Table S15. Common genes in the current study and previous DNAm studies of children with FASD [file dmm-18-052150-TableS15.xlsx]

## Sheet: Contents
Supplementary tables: Effects of alcohol on the transcriptome, methylome, and metabolome of in vitro gastrulating human embryonic cells
Table S1		EtOH-induced DEGs in the endodermal cells analyzed by mRNA-seq
Table S2		GO pathway analysis of DEGs in the endodermal cells
Table S3		EtOH-induced DEGs in the mesodermal cells analyzed by mRNA-seq
Table S4		EtOH-induced DEGs in the ectodermal cells analyzed by mRNA-seq
Table S5		GO pathway analysis of DEGs in the ectodermal cells
Table S6		EtOH-induced DMPs in the endodermal cells analyzed by microarrays
Table S7		EtOH-induced DMRs in the endodermal cells analyzed by microarrays
Table S8		GO pathway analysis of DMPs in the endodermal cells
Table S9		EtOH-induced DMPs in the mesodermal cells analyzed by microarrays
Table S10		EtOH-induced DMRs in the mesodermal cells analyzed by microarrays
Table S11		EtOH-induced DMPs in the ectodermal cells analyzed by microarrays
Table S12		EtOH-induced DMRs in the ectodermal cells analyzed by microarrays
Table S13		GO pathway analysis of DMPs in the ectodermal cells
Table S14		Common genes in the current study and previous early alcohol exposure gene expression and/or DNAm studies
Table S15		Common genes in the current study and previous DNAm studies of children with FASD
Table S16		Characteristics, statistical results, and reference spectras for all metabolic features
Table S17		EtOH-induced significantly altered extracellular metabolites of all germ layer cells
Table S18		SMPDB enrichment analysis of the annotated metabolites significantly altered by EtOH
Table S19		Correlations between omics analyses

## Sheet: Table S15
Supplementary table 15. Common genes in the current study and previous DNAm studies of children with FASD. Common genes between the current study and other genome-wide DNAm studies of buccal epithelial cells (BECs) and whole blood cells (WBCs), which have been associated with FASD, are marked in the table. Upregulated or hypermethylated genes are marked in green, and downregulated or hypomethylat…
	Current study (PAE)						Laufer et al. 2015	Portales-Casamar et al. 2016		Lussier et al. 2018	Cobben et al. 2019
	The medium was supplemented with 20 mM or 70 mM ethanol. Exposure was started at the same time as the differentiation and exposure times were 96 h for endodermal and mesodermal cells and 144h for ectodermal cells.						Discovery cohort: 6 children with FASD and 5 matched controls, ranging from 3-6 years of age, replication cohort: 6 children with FASD and 6 matched controls, ranging from 6-10 years of age.	110 children with FASD or confirmed PAE and 96 controls, matched for sex and age, ranging from 5 to 18 years of age.		24 children with FASD and 24 controls, matched for sex and age, ranging from 3.5-18 years of age.	Discovery cohort: 39 children with FASD and 64 controls, ranging from 0-18 years of age, replication cohort: 7 children with FASD and 28 controls, ranging from 3-10 years of age.
	Endodermal cells		Mesodermal cells		Ectodermal cells		BECs	BECs		BECs	WBCs
	70 mM		70 mM		70 mM
Gene	GE	DNAm	GE	DNAm	GE	DNAm	DNAm	DNAm -DMPs	DNAm - DMRs	DNAm	DNAm
APC2		·							·
ARGLU1	·							·
ARHGEF10						·		·					·	upregulated / hypermethylated
C12orf56		·									·		·	downregulated / hypomethylated
CACHD1					·			·		·
CASZ1		·						·	·	·
CCDC105		·						·
CMTM2		·					·
DPP6		·						·
F7		·						·	·
FZD7	·								·		·
GRHL3				·				·	·
GRM1		·						·
IFITM1			·				·
INPP5A						·		·
IQSEC1		·						·		·
KCNQ1OT1	·							·
MAP3K13		·									·
MAP7						·		·
NEUROD4					·	·		·		·
NOS1AP		·		·				·	·	·
PALLD	·							·
PCDHB14						·		·
PCDHGA1		·					·
PCDHGA10		·					·
PCDHGA2		·					·
PCDHGA3		·					·
PCDHGA4		·					·	·
PCDHGA5		·					·	·
PCDHGA6		·					·	·
PCDHGA7		·					·	·
PCDHGA8		·					·	·
PCDHGA9		·					·
PCDHGB1		·					·
PCDHGB2		·					·
PCDHGB3		·					·
PCDHGB4		·					·
PCDHGB5		·					·
PCDHGB6		·					·
PDE6B		·					·
PRKDC	·							·	·	·
PTPRN2		·						·
RASA3		·						·
RBM19						·		·
RPH3AL		·									·
RYR3		·					·
SDK1		·						·
SHANK3		·						·		·
SLC17A9		·									·
SLC9A3		·					·
SNED1		·						·	·	·
SP8		·						·
ST8SIA2						·		·
TAL1		·						·	·	·
TBX1		·					·
WDR86		·									·
XYLT1						·		·
ZFP42						·		·
Laufer et al. 2015: Supplementary data of differentially methylated CpGs with stringent but not FDR-corrected P-value (P < 0.005) for the discovery cohort. Portales-Casamar et al. 2016: Additional file 2, Supplementary Table 2 - Table of genes with multiple differentially methylated probes (DMPs) and additional file 4, Supplementary Table 3 - Table of differentially methylated regions (DMRs). Lus…
