# Supplementary material for: Effects of alcohol on the transcriptome, methylome and metabolome of in vitro gastrulating human embryonic cells
Source: Dis Model Mech. 2025 Jun 18;18(6):dmm052150. doi: 10.1242/dmm.052150 (PMC12208196; doi:10.1242/dmm.052150)
Supplement: Table S16. Characteristics, statistical results, and reference spectra for all metabolic features [file dmm-18-052150-TableS16.xlsx]

## Sheet: Contents
Supplementary tables: Effects of alcohol on the transcriptome, methylome, and metabolome of in vitro gastrulating human embryonic cells
Table S1		EtOH-induced DEGs in the endodermal cells analyzed by mRNA-seq
Table S2		GO pathway analysis of DEGs in the endodermal cells
Table S3		EtOH-induced DEGs in the mesodermal cells analyzed by mRNA-seq
Table S4		EtOH-induced DEGs in the ectodermal cells analyzed by mRNA-seq
Table S5		GO pathway analysis of DEGs in the ectodermal cells
Table S6		EtOH-induced DMPs in the endodermal cells analyzed by microarrays
Table S7		EtOH-induced DMRs in the endodermal cells analyzed by microarrays
Table S8		GO pathway analysis of DMPs in the endodermal cells
Table S9		EtOH-induced DMPs in the mesodermal cells analyzed by microarrays
Table S10		EtOH-induced DMRs in the mesodermal cells analyzed by microarrays
Table S11		EtOH-induced DMPs in the ectodermal cells analyzed by microarrays
Table S12		EtOH-induced DMRs in the ectodermal cells analyzed by microarrays
Table S13		GO pathway analysis of DMPs in the ectodermal cells
Table S14		Common genes in the current study and previous early alcohol exposure gene expression and/or DNAm studies
Table S15		Common genes in the current study and previous DNAm studies of children with FASD
Table S16		Characteristics, statistical results, and reference spectras for all metabolic features
Table S17		EtOH-induced significantly altered extracellular metabolites of all germ layer cells
Table S18		SMPDB enrichment analysis of the annotated metabolites significantly altered by EtOH
Table S19		Correlations between omics analyses

## Sheet: Table S16
Supplementary table 16. Characteristics, statistical results, and reference spectra for all metabolic features. The endodermal cells are marked in yellow, the mesodermal cells in green and the ectodermal cells in blue. Red text, p or q value < 0.05; d, Cohen's d effect size; p, raw p-value; q, false discovery rate corrected q-value.
										Exposure_time_h	Blank	96	96	96	96	96	96	96	96	96	96	96	96	Blank	96	96	96	96	96	96	96	96	96	96	96	96	Blank	144	144	144	144	144	144	144	144	144	144	144	144
										Treatment	Blank	Control	Control	Control	Control	20 mM EtOH	20 mM EtOH	20 mM EtOH	20 mM EtOH	70 mM EtOH	70 mM EtOH	70 mM EtOH	70 mM EtOH	Blank	Control	Control	Control	Control	20 mM EtOH	20 mM EtOH	20 mM EtOH	20 mM EtOH	70 mM EtOH	70 mM EtOH	70 mM EtOH	70 mM EtOH	Blank	Control	Control	Control	Control	Control	20 mM EtOH	20 mM EtOH	20 mM EtOH	20 mM EtOH	20 mM EtOH	70 mM EtOH	70 mM EtOH
Feature_ID	RP_HILIC	POS_NEG	Average_Rt_min_	Average_Mz	New_metabolite_name	Curated_MSMS	ID_Level	HMDB ID	ANOVA_P	ANOVA_P_FDR	Endo	Endo	Endo	Endo	Endo	Endo	Endo	Endo	Endo	Endo	Endo	Endo	Endo	Meso	Meso	Meso	Meso	Meso	Meso	Meso	Meso	Meso	Meso	Meso	Meso	Meso	Ecto	Ecto	Ecto	Ecto	Ecto	Ecto	Ecto	Ecto	Ecto	Ecto	Ecto	Ecto	Ecto
HILIC_POS_58_0657a1_395	HILIC	POS	1.395	58.0657					2.77417e-09	7.53321e-09	3.5613e+06	3.58284e+06	3.62575e+06	3.0698e+06	3.2121e+06	3.44076e+06	3.66193e+06	3.35847e+06	2.9928e+06	3.16918e+06	2.98853e+06	3.23654e+06	3.05105e+06	3.8628e+06	3.22433e+06	2.97904e+06	2.87625e+06	3.0857e+06	2.67735e+06	2.50376e+06	2.03361e+06	2.94123e+06	2.91209e+06	1.19797e+06	2.76857e+06	2.92992e+06	3.72534e+06	3.63577e+06	2.69211e+06	1.55835e+06	3.18559e+06	2.93374e+06	2.97641e+06	3.21983e+06	2.04109e+06	2.96944e+06	2.95065e+06	2.71325e+06	3.24462e+06
HILIC_POS_59_06131a2_917	HILIC	POS	2.917	59.0613					0.0157257	0.0207025	4.49046e+06	4.57494e+06	4.64519e+06	4.98992e+06	4.45054e+06	4.62106e+06	4.38299e+06	3.18418e+06	4.69694e+06	4.61875e+06	2.6654e+06	4.25006e+06	4.41327e+06	3.6517e+06	3.42971e+06	4.00754e+06	3.1391e+06	3.23152e+06	3.93623e+06	3.85823e+06	3.92264e+06	3.5305e+06	4.19954e+06	2.26685e+06	3.36347e+06	3.45354e+06	3.98333e+06	4.7213e+06	4.9974e+06	3.0249e+06	2.16111e+06	3.16928e+06	4.98932e+06	2.32412e+06	2.9982e+06	4.57578e+06	2.05179e+06	5.4802e+06	5.42295e+06
HILIC_POS_59_06132a1_448	HILIC	POS	1.448	59.0613					0.420985	0.447803	3.22836e+06	2.87265e+06	1.25691e+06	1.7376e+06	2.6141e+06	3.04037e+06	2.1068e+06	2.54364e+06	2.08255e+06	2.92933e+06	2.62568e+06	1.15397e+06	1.44285e+06	954971	2.72373e+06	2.51437e+06	2.54961e+06	2.56879e+06	2.66271e+06	2.79094e+06	1.62729e+06	1.02672e+06	2.94779e+06	2.82009e+06	2.70218e+06	2.89107e+06	1.33083e+06	3.21567e+06	2.61155e+06	1.07443e+06	1.46161e+06	1.29477e+06	3.28143e+06	1.27771e+06	1.29124e+06	2.72992e+06	1.49958e+06	3.57472e+06	1.63752e+06
HILIC_POS_59_06132a3_128	HILIC	POS	3.128	59.0613					2.88174e-10	8.65812e-10	4.7664e+06	3.71663e+06	4.0666e+06	3.22516e+06	3.56986e+06	4.07629e+06	4.03286e+06	3.69883e+06	2.86128e+06	3.9939e+06	3.97667e+06	3.49611e+06	3.05826e+06	2.84019e+06	3.15112e+06	2.86575e+06	2.48335e+06	2.41561e+06	2.75571e+06	2.92948e+06	2.29701e+06	2.63159e+06	2.82859e+06	2.86451e+06	2.40809e+06	2.38992e+06	2.99138e+06	5.3799e+06	5.85568e+06	4.76044e+06	5.38482e+06	4.0758e+06	3.10158e+06	5.50499e+06	2.42261e+06	4.18529e+06	4.62298e+06	6.73414e+06	5.94344e+06
HILIC_POS_60_04531a6_16	HILIC	POS	6.16	60.0453					1.47345e-13	6.33666e-13	4.84041e+06	4.55978e+06	4.38274e+06	4.54064e+06	4.40992e+06	3.85355e+06	4.34568e+06	4.60249e+06	4.27511e+06	5.22966e+06	4.14869e+06	4.40079e+06	4.66459e+06	5.60983e+06	4.18532e+06	3.53558e+06	3.33446e+06	3.57021e+06	3.42329e+06	3.05706e+06	3.62393e+06	3.53065e+06	3.71059e+06	3.20907e+06	3.36983e+06	3.6071e+06	4.57616e+06	5.83044e+06	6.2641e+06	5.25458e+06	5.27483e+06	5.49607e+06	5.55804e+06	4.671e+06	4.60518e+06	5.05231e+06	5.81993e+06	6.37869e+06	5.91646e+06
HILIC_POS_60_05653a2_123	HILIC	POS	2.123	60.0565					1.6632e-21	1.69218e-20	517088	1.27066e+06	1.59613e+06	1.24941e+06	1.14893e+06	1.2166e+06	1.01708e+06	1.31784e+06	1.36658e+06	982630	917295	1.05199e+06	972613	98176.9	913271	815876	1.06672e+06	1.10409e+06	756306	958768	1.30373e+06	800628	585981	1.02377e+06	817419	749397	3.27262e+06	5.59839e+06	5.14117e+06	4.73529e+06	4.63531e+06	5.51346e+06	4.93127e+06	4.94665e+06	4.63266e+06	4.69511e+06	5.13359e+06	4.61075e+06	4.62113e+06
HILIC_POS_61_04057a0_923	HILIC	POS	0.923	61.0406					1.11647e-08	2.86384e-08	67369.1	3.01283e+06	3.09349e+06	3.2124e+06	3.05629e+06	2.96804e+06	3.07463e+06	3.11659e+06	2.92959e+06	2.48885e+06	2.46152e+06	2.3655e+06	2.57897e+06	37657	2.0935e+06	2.086e+06	2.22464e+06	2.27233e+06	2.52479e+06	2.36942e+06	2.32341e+06	2.40327e+06	2.51332e+06	2.29033e+06	2.4389e+06	2.28338e+06	30659.9	2.99996e+06	3.11972e+06	2.92835e+06	2.81768e+06	3.04305e+06	2.96498e+06	3.31516e+06	2.88554e+06	3.06621e+06	2.98943e+06	2.73636e+06	2.92678e+06
HILIC_NEG_61_98755a5_051	HILIC	NEG	5.051	61.9875					7.65907e-07	1.65334e-06	1.88754e+07	1.78649e+07	6.27762e+06	7.4613e+06	1.86778e+07	1.18245e+07	1.94307e+07	7.84107e+06	3.22319e+06	4.80249e+06	1.44856e+07	6.15006e+06	1.405e+07	2.78156e+07	2.47355e+07	1.33967e+07	1.38598e+07	1.61509e+07	1.39935e+07	1.3715e+07	1.77452e+07	1.47839e+07	1.49097e+07	1.38619e+07	2.99011e+07	1.45278e+07	1.27541e+07	2.6651e+06	3.15755e+06	4.74673e+06	6.57536e+06	6.39042e+06	3.5602e+06	4.72857e+06	2.54531e+06	4.1307e+06	3.53311e+06	6.17384e+06	6.76373e+06
HILIC_NEG_61_98757a0_892	HILIC	NEG	0.892	61.9876					0.00131845	0.00198019	1.41655e+06	3.12022e+06	3.77266e+06	3.04204e+06	1.89074e+06	4.62497e+06	2.8856e+06	3.98098e+06	2.3263e+06	2.94215e+06	3.53052e+06	2.89049e+06	1.81092e+06	1.92555e+06	2.66743e+06	2.57948e+06	2.59603e+06	2.59214e+06	2.15812e+06	2.62575e+06	2.74365e+06	2.33784e+06	3.17384e+06	2.53492e+06	2.2628e+06	3.47681e+06	2.39204e+06	4.43474e+06	3.88919e+06	4.80064e+06	2.84593e+06	2.74202e+06	3.23275e+06	2.68481e+06	2.69629e+06	2.32831e+06	3.06469e+06	3.62471e+06	3.91574e+06
HILIC_POS_64_01666a4_098	HILIC	POS	4.098	64.0167					8.8057e-06	1.70194e-05	1.02328e+09	2.43003e+08	1.20407e+09	9.55753e+08	9.17842e+08	9.87562e+08	9.77137e+08	9.01808e+08	8.04624e+08	9.59056e+08	4.65429e+08	1.09435e+09	3.16762e+08	9.36803e+08	1.70931e+09	5.70286e+08	9.5409e+08	8.90095e+08	3.21632e+08	1.8524e+09	5.96756e+08	6.93148e+08	1.18593e+09	8.68632e+08	9.3767e+08	9.93056e+08	2.07364e+08	2.96535e+08	2.94051e+08	3.30692e+08	3.51127e+08	1.68424e+09	2.80161e+08	8.77154e+08	1.05373e+09	9.08349e+08	3.4673e+08	2.40104e+08	9.19102e+08
HILIC_POS_64_01668a5_055	HILIC	POS	5.055	64.0167					0.000113181	0.000194043	2.11433e+07	1.56086e+07	2.15012e+07	1.5617e+07	2.17039e+07	1.49452e+07	4.09951e+06	2.30185e+07	1.46522e+07	7.99028e+06	1.17918e+07	4.32424e+07	3.94902e+07	4.95978e+07	1.85989e+07	2.01746e+07	5.0233e+07	1.92958e+07	1.47447e+07	1.57154e+07	2.05942e+07	9.19577e+06	1.37425e+07	2.10495e+07	3.05909e+07	3.73255e+07	1.20156e+07	2.70922e+07	2.45309e+07	8.94683e+06	8.69584e+06	7.06741e+06	2.04173e+07	1.12275e+07	5.89097e+06	1.08552e+07	8.90505e+06	1.57582e+07	6.35079e+06
HILIC_POS_64_01669a4_04	HILIC	POS	4.04	64.0167					0.622243	0.643462	4.35979e+08	4.47248e+08	4.96228e+08	6.80517e+08	5.51369e+08	4.35665e+08	4.95384e+08	7.01224e+08	1.72225e+08	5.16235e+08	5.78201e+08	5.47835e+08	6.80384e+08	6.63505e+08	5.62034e+08	4.97551e+08	4.46138e+08	6.57515e+08	6.98687e+08	1.26355e+09	2.08065e+08	1.72397e+08	5.55048e+08	6.81472e+08	5.04278e+08	7.08118e+08	1.76399e+08	2.22501e+08	5.68254e+08	2.28639e+08	4.92988e+08	1.18513e+09	5.21462e+08	5.43237e+08	8.49047e+08	4.50097e+08	5.65695e+08	5.58519e+08	1.27032e+09
HILIC_POS_64_01669a5_457	HILIC	POS	5.457	64.0167					0.00115832	0.00174986	1.03968e+07	7.97107e+06	1.03169e+07	7.06461e+06	8.2885e+06	8.74226e+06	9.38252e+06	8.72461e+06	9.64458e+06	9.27345e+06	8.10719e+06	8.53843e+06	7.64372e+06	7.56678e+06	9.02806e+06	7.39017e+06	9.90189e+06	8.66569e+06	7.91738e+06	7.82514e+06	7.7762e+06	8.11112e+06	8.39529e+06	7.56262e+06	7.70641e+06	7.55127e+06	8.87374e+06	8.75807e+06	9.11638e+06	9.22631e+06	8.61683e+06	9.31821e+06	9.8796e+06	9.05376e+06	1.05826e+07	8.87207e+06	9.62574e+06	9.28541e+06	8.09146e+06
HILIC_NEG_68_99503a0_649	HILIC	NEG	0.649	68.995					1.22028e-05	2.32978e-05	4.40276e+06	4.60582e+06	3.81271e+06	3.74588e+06	4.06807e+06	3.85952e+06	4.06962e+06	4.59901e+06	3.70742e+06	4.64996e+06	4.27136e+06	4.34905e+06	4.8726e+06	3.46638e+06	3.34395e+06	3.93207e+06	3.56866e+06	3.75367e+06	3.92523e+06	3.81699e+06	3.77505e+06	3.44131e+06	3.78278e+06	3.93404e+06	3.76853e+06	4.10328e+06	3.82883e+06	3.81141e+06	4.86858e+06	4.74669e+06	3.86507e+06	4.46369e+06	4.30335e+06	4.24821e+06	4.29605e+06	4.14447e+06	4.61077e+06	4.464e+06	4.06805e+06
HILIC_NEG_68_99506a7_074	HILIC	NEG	7.074	68.9951					1.71724e-06	3.57638e-06	2.22376e+06	2.38337e+06	2.16498e+06	2.13661e+06	2.81397e+06	2.00464e+06	1.91198e+06	2.25385e+06	2.70021e+06	2.39576e+06	2.09782e+06	2.06817e+06	2.07207e+06	2.33177e+06	2.67945e+06	1.87394e+06	2.44536e+06	2.67857e+06	2.67986e+06	1.81143e+06	2.61067e+06	2.4484e+06	2.49689e+06	1.83729e+06	2.64731e+06	2.04027e+06	2.00032e+06	1.81052e+06	1.95686e+06	2.74085e+06	2.51211e+06	1.79103e+06	2.40514e+06	2.33354e+06	1.94098e+06	2.41238e+06	1.88608e+06	2.30708e+06	1.83628e+06
HILIC_POS_70_06595a6_928	HILIC	POS	6.928	70.066					0.255299	0.282062	3.0792e+06	2.54665e+06	2.64831e+06	2.88174e+06	2.60868e+06	2.91336e+06	2.58169e+06	2.79654e+06	2.79706e+06	1.21364e+06	3.12806e+06	2.84857e+06	2.59678e+06	3.35578e+06	2.89741e+06	3.01646e+06	2.81088e+06	2.43924e+06	1.46451e+06	1.37131e+06	2.69489e+06	2.65095e+06	2.6122e+06	1.4556e+06	1.33748e+06	2.51562e+06	2.72802e+06	2.32401e+06	2.64131e+06	2.40289e+06	2.60217e+06	2.36167e+06	2.5087e+06	2.75003e+06	2.72855e+06	1.31229e+06	2.30046e+06	1.19925e+06	2.77877e+06
HILIC_POS_70_06596a7_126	HILIC	POS	7.126	70.066					0.00469468	0.00660798	214192	5.01614e+06	4.56827e+06	5.06974e+06	4.81065e+06	3.72664e+06	4.02028e+06	4.29356e+06	3.85221e+06	3.37498e+06	2.9447e+06	2.73038e+06	3.56127e+06	312150	4.28812e+06	4.33056e+06	4.66034e+06	5.08476e+06	4.93528e+06	4.76558e+06	5.11405e+06	5.18243e+06	4.6646e+06	4.58848e+06	4.5013e+06	4.62645e+06	185726	5.64145e+06	6.43844e+06	5.88436e+06	5.79297e+06	5.61455e+06	6.20774e+06	6.72137e+06	5.5987e+06	5.76935e+06	6.05423e+06	5.32808e+06	5.44276e+06
HILIC_POS_70_06598a4_803	HILIC	POS	4.803	70.066					7.50174e-09	1.95519e-08	6.30773e+07	7.22169e+07	8.27717e+07	8.45834e+07	7.91296e+07	1.16893e+08	8.60006e+07	7.29524e+07	7.04658e+07	7.14389e+07	1.16049e+08	7.94847e+07	8.29664e+07	6.10397e+07	7.59785e+07	1.15453e+08	9.03256e+07	8.48687e+07	8.01612e+07	1.21631e+08	6.88092e+07	8.93377e+07	7.33289e+07	1.27863e+08	8.15237e+07	8.34642e+07	6.7297e+07	8.65143e+07	8.69472e+07	6.50633e+07	9.21974e+07	6.01392e+07	5.82643e+07	6.27027e+07	5.97875e+07	6.05867e+07	6.63344e+07	8.73918e+07	5.64517e+07
HILIC_NEG_71_01315a1_284	HILIC	NEG	1.284	71.0131					0.95229	0.955746	7023.48	2.49205e+06	4.12221e+06	4.16131e+06	785422	928540	1.38183e+06	1.94036e+06	1.9926e+06	1.41221e+06	1.5783e+06	1.74908e+06	2.11972e+06	4607.61	1.78205e+06	2.85548e+06	3.20981e+06	2.02805e+06	1.50733e+06	472028	1.92437e+06	1.78046e+06	2.50976e+06	3.41172e+06	1.5736e+06	847360	8274.21	2.10881e+06	1.22831e+06	2.06955e+06	2.27316e+06	3.86372e+06	3.00466e+06	2.44477e+06	1.51543e+06	1.77346e+06	2.72022e+06	2.59229e+06	886458
HILIC_POS_72_08158a6_491	HILIC	POS	6.491	72.0816					7.64967e-13	3.02798e-12	2.73063e+06	8.97989e+06	8.98553e+06	8.69251e+06	8.43333e+06	8.52845e+06	8.80183e+06	8.59136e+06	7.33321e+06	8.76392e+06	7.43074e+06	7.7252e+06	8.04597e+06	3.14478e+06	1.81727e+07	1.58243e+07	1.79141e+07	1.56216e+07	2.05748e+07	1.8344e+07	1.69509e+07	1.68615e+07	1.94389e+07	1.90128e+07	1.92279e+07	1.80437e+07	2.39481e+06	2.40344e+07	2.80766e+07	2.37493e+07	2.52867e+07	2.34258e+07	2.5496e+07	2.69908e+07	2.12753e+07	2.68532e+07	2.49671e+07	2.3572e+07	2.65035e+07
HILIC_POS_72_08159a4_808	HILIC	POS	4.808	72.0816					4.70119e-07	1.03069e-06	7.54927e+07	5.97617e+07	6.60181e+07	6.65811e+07	6.18387e+07	6.00915e+07	6.85915e+07	6.10983e+07	5.60781e+07	6.02435e+07	6.85131e+07	6.07084e+07	6.30527e+07	7.73458e+07	6.38689e+07	6.8181e+07	6.7864e+07	4.959e+07	6.27364e+07	5.43968e+07	6.61604e+07	5.60921e+07	6.54234e+07	6.75162e+07	5.8896e+07	6.10351e+07	7.35373e+07	5.21889e+07	5.46392e+07	5.91765e+07	6.1203e+07	5.71143e+07	5.8495e+07	8.86552e+07	5.77642e+07	5.6331e+07	6.30208e+07	4.93647e+07	6.14863e+07
HILIC_NEG_73_02886a1_099	HILIC	NEG	1.099	73.0289					0.000185274	0.000308987	4217.72	332973	318015	384238	187672	84347.9	144763	283109	355306	102912	147961	167492	301452	3212.83	130005	71741.2	122585	282160	120922	235565	152278	139000	212953	266852	203671	263918	3281.84	124690	87440.3	117978	65118.2	62530.5	101723	147421	121350	149616	158492	51010.4	31730.4
HILIC_NEG_74_02412a5_772	HILIC	NEG	5.772	74.0241					4.55108e-08	1.10185e-07	627453	612102	642935	671971	634932	629428	575294	628960	572191	591313	543940	610200	608045	613631	581702	576504	599242	553274	574315	530398	635701	616761	576386	601288	582885	608252	508750	525180	513746	478114	525584	562535	531536	591903	482765	508615	556193	533654	520727
HILIC_POS_74_06084a5_77	HILIC	POS	5.77	74.0608					2.9855e-18	2.07134e-17	1.47402e+07	1.49582e+07	1.48753e+07	1.43765e+07	1.47143e+07	1.52664e+07	1.45389e+07	1.58952e+07	1.38588e+07	1.51247e+07	1.4975e+07	1.48273e+07	1.47777e+07	1.63485e+07	1.34192e+07	1.3372e+07	1.4039e+07	1.35591e+07	1.36236e+07	1.35244e+07	1.31327e+07	1.356e+07	1.33905e+07	1.3261e+07	1.34034e+07	1.29735e+07	1.20714e+07	1.20471e+07	1.15241e+07	1.13569e+07	1.13783e+07	1.1399e+07	1.20604e+07	1.23989e+07	1.14983e+07	1.13202e+07	1.14802e+07	1.14498e+07	1.14644e+07
HILIC_POS_74_09718a2_916	HILIC	POS	2.916	74.0972					1.61873e-14	7.71686e-14	7.87168e+06	6.1753e+06	5.53132e+06	5.1419e+06	5.4704e+06	6.34094e+06	6.1703e+06	1.48368e+06	4.05564e+06	6.61394e+06	6.72123e+06	3.18704e+06	5.3122e+06	5.5404e+06	3.84921e+06	4.28824e+06	4.05483e+06	4.399e+06	4.60474e+06	4.08722e+06	2.98989e+06	4.3085e+06	4.86556e+06	2.73935e+06	4.72804e+06	2.68419e+06	7.3265e+06	1.05412e+07	1.06139e+07	9.73343e+06	8.49262e+06	1.22571e+07	8.28113e+06	9.09353e+06	8.61053e+06	1.00463e+07	7.73689e+06	9.9848e+06	1.00871e+07
HILIC_POS_74_09718a3_89	HILIC	POS	3.89	74.0972					0.000380412	0.000611534	8.7982e+06	6.85939e+06	6.52148e+06	4.83163e+06	6.63972e+06	7.37385e+06	5.83403e+06	1.19421e+06	2.75045e+06	6.02923e+06	4.95644e+06	3.92183e+06	3.37168e+06	4.3875e+06	4.23051e+06	2.44318e+06	3.77643e+06	2.87991e+06	3.27578e+06	3.87275e+06	4.23748e+06	8.15413e+06	4.46036e+06	2.35899e+06	3.67559e+06	4.72112e+06	7.58651e+06	2.61075e+06	6.37197e+06	4.49976e+06	5.74544e+06	3.05427e+06	6.95456e+06	6.70291e+06	5.39708e+06	7.36839e+06	5.8228e+06	6.30081e+06	9.69476e+06
HILIC_POS_74_0972a1_02	HILIC	POS	1.02	74.0972					0.249944	0.27634	3.99634e+06	4.73125e+06	2.92853e+06	3.42562e+06	4.07417e+06	3.43314e+06	3.31807e+06	3.12054e+06	2.72487e+06	4.15476e+06	2.83227e+06	3.10585e+06	3.13631e+06	2.31962e+06	2.61597e+06	4.56504e+06	2.3764e+06	3.02093e+06	3.81045e+06	2.6117e+06	4.43917e+06	2.74176e+06	4.29345e+06	2.60695e+06	2.48578e+06	3.99624e+06	3.68289e+06	3.51248e+06	2.33607e+06	3.6361e+06	5.88546e+06	2.52769e+06	5.18031e+06	3.04303e+06	3.44086e+06	2.45978e+06	2.74573e+06	5.96449e+06	2.88071e+06
HILIC_NEG_75_00816a1_634	HILIC	NEG	1.634	75.0082					0.452866	0.478789	228100	2.0316e+06	2.07975e+06	2.33945e+06	1.41359e+06	1.94883e+06	840796	1.62088e+06	2.3221e+06	2.03857e+06	1.8399e+06	2.23362e+06	1.54521e+06	595396	2.86776e+06	2.73675e+06	2.85784e+06	2.93686e+06	2.8884e+06	1.3754e+06	1.48631e+06	1.61473e+06	3.03034e+06	2.74619e+06	1.08523e+06	2.52517e+06	127883	2.10974e+06	2.15917e+06	2.21838e+06	2.14962e+06	2.23526e+06	2.18417e+06	2.12133e+06	2.35704e+06	924825	2.18391e+06	1.87311e+06	2.00532e+06
HILIC_POS_76_04007a5_905	HILIC	POS	5.905	76.0401					3.05228e-18	2.11455e-17	3.21789e+06	3.24747e+06	3.26128e+06	2.9728e+06	2.77284e+06	3.09508e+06	2.90713e+06	2.9757e+06	2.93421e+06	3.1572e+06	3.13248e+06	3.06212e+06	3.15465e+06	4.25181e+06	5.56465e+06	5.54307e+06	6.0357e+06	6.31161e+06	5.73856e+06	5.77359e+06	5.68937e+06	5.63399e+06	6.48299e+06	5.33428e+06	5.91257e+06	5.90274e+06	3.86349e+06	1.98386e+06	1.88117e+06	1.7665e+06	1.99406e+06	1.90389e+06	1.95683e+06	1.97549e+06	1.94877e+06	1.94063e+06	1.9127e+06	2.48043e+06	2.13887e+06
HILIC_NEG_78_95847a6_778	HILIC	NEG	6.778	78.9585	Unknown	78.9582 (100)	4		6.59065e-09	1.72443e-08	204316	690006	636500	722201	666871	514238	533827	526513	543337	467343	316370	374578	427921	63874.8	823472	749573	840704	985331	811854	887306	913486	963449	1.18119e+06	824205	870630	1.00043e+06	296577	1.19812e+06	1.28251e+06	1.30617e+06	1.33636e+06	1.22556e+06	1.32275e+06	1.36686e+06	1.27233e+06	1.35377e+06	1.20237e+06	1.17538e+06	1.24253e+06
HILIC_POS_79_02195a0_635	HILIC	POS	0.635	79.022	Dimethyl sulfoxide	79.0221 (100), 63.9986 (60), 61.0114 (18)	2		2.10613e-39	3.56423e-37	929144	1.00834e+06	327713	744362	1.52775e+06	626758	809205	859390	594691	781755	747068	879808	478055	1.19438e+08	1.18286e+08	1.17902e+08	1.20733e+08	1.14605e+08	1.22649e+08	1.20476e+08	1.14797e+08	1.16775e+08	1.19933e+08	1.23047e+08	1.12785e+08	1.16726e+08	4.57382e+08	4.66497e+08	4.57664e+08	4.69061e+08	4.49353e+08	4.40615e+08	4.62206e+08	4.92325e+08	4.4517e+08	4.63099e+08	4.68284e+08	4.40829e+08	4.76261e+08
HILIC_POS_79_02196a0_575	HILIC	POS	0.575	79.022					4.17892e-28	1.04207e-26	539032	542022	672685	763043	583245	579436	565037	703444	409893	734454	842933	447503	653332	3.77829e+07	3.94408e+07	4.06484e+07	4.55419e+07	4.39795e+07	3.6001e+07	5.6213e+07	4.2363e+07	4.36071e+07	4.04836e+07	4.14488e+07	4.70067e+07	4.74915e+07	1.3242e+08	1.34875e+08	1.35454e+08	1.20689e+08	1.12521e+08	1.21836e+08	1.31827e+08	1.32437e+08	1.34591e+08	1.33944e+08	1.05068e+08	1.24708e+08	1.2764e+08
HILIC_NEG_79_95547a5_641	HILIC	NEG	5.641	79.9555	Unknown	79.9571 (100), 62.8902 (28), 71.8736 (28), 72.6355 (28)	4		2.16804e-11	7.33157e-11	5.69928e+06	6.16639e+06	6.44243e+06	6.39742e+06	6.33108e+06	6.50318e+06	6.11426e+06	5.95985e+06	6.39568e+06	5.86596e+06	6.43054e+06	6.02977e+06	5.92404e+06	6.60763e+06	6.85106e+06	6.96209e+06	7.56036e+06	7.07341e+06	7.21241e+06	7.67361e+06	7.57876e+06	7.25388e+06	7.51323e+06	7.57957e+06	6.93727e+06	7.24316e+06	5.95607e+06	6.01885e+06	5.73617e+06	5.65876e+06	5.87969e+06	5.84604e+06	5.98029e+06	6.58749e+06	6.24564e+06	6.38368e+06	6.46258e+06	6.43248e+06	5.59292e+06
HILIC_POS_79_99049a2_855	HILIC	POS	2.855	79.9905					0.0620953	0.0752072	2.08103e+07	2.18155e+07	1.34801e+07	1.9726e+07	1.99151e+07	2.04579e+07	2.07614e+07	2.00244e+07	1.8909e+07	2.02849e+07	2.02787e+07	1.98157e+07	1.97537e+07	2.18615e+07	2.09451e+07	1.17818e+07	2.0851e+07	1.43495e+07	2.11757e+07	1.97534e+07	1.32061e+07	2.16101e+07	2.05348e+07	1.96896e+07	2.05613e+07	2.05935e+07	1.32901e+07	2.23886e+07	9.73839e+06	2.07197e+07	1.99598e+07	2.01455e+07	2.06257e+07	2.08007e+07	2.028e+07	2.02936e+07	1.08588e+07	2.05963e+07	2.14464e+07
HILIC_NEG_80_97437a3_035	HILIC	NEG	3.035	80.9744					0.00177295	0.00262605	2.27509e+07	2.51276e+07	4.50818e+07	2.82214e+07	4.74755e+07	4.36777e+07	2.9378e+07	4.5015e+07	4.80548e+07	4.24702e+07	4.72464e+07	2.12254e+07	2.57917e+07	3.50644e+07	5.88202e+07	3.18642e+07	4.09302e+07	5.66101e+07	1.43123e+07	6.01362e+07	5.6973e+07	5.82571e+07	5.66383e+07	5.69719e+07	5.68498e+07	5.71344e+07	1.64638e+07	3.62757e+07	3.94442e+07	1.87788e+07	2.00798e+07	3.95234e+07	9.78912e+06	1.82049e+07	2.06937e+07	3.75044e+07	3.88662e+07	2.08256e+07	2.13328e+07
HILIC_POS_81_01767a0_634	HILIC	POS	0.634	81.0177	Unknown		4		3.28248e-25	5.54014e-24	7.60602e+06	4.85116e+06	4.78087e+06	4.6676e+06	6.2489e+06	4.59577e+06	5.48708e+06	4.09145e+06	3971.28	5.22307e+06	4.8813e+06	5.23004e+06	3.51375e+06	4.50846e+06	4.82881e+06	4.46408e+06	4.14886e+06	4.41933e+06	4.21625e+06	4.54042e+06	4.4436e+06	4.46028e+06	4.72595e+06	4.4574e+06	4.17042e+06	4.32769e+06	1.80082e+07	1.83597e+07	1.71936e+07	1.87518e+07	1.8497e+07	1.73284e+07	1.81029e+07	2.00942e+07	1.84123e+07	1.92656e+07	1.85436e+07	1.71088e+07	1.91681e+07
HILIC_POS_81_04542a0_632	HILIC	POS	0.632	81.0454					0.000137923	0.000233877	4.06712e+06	8.00821e+06	9.19834e+06	7.06667e+06	6.191e+06	7.48475e+06	1.22662e+07	1.1035e+07	8.35941e+06	9.58885e+06	1.08547e+07	8.8411e+06	9.02415e+06	6.01069e+06	6.59233e+06	1.0433e+07	5.3987e+06	4.69047e+06	4.91854e+06	3.91288e+06	6.0045e+06	3.60712e+06	9.19785e+06	2.77042e+06	1.01875e+07	2.01155e+06	7.35952e+06	1.3412e+07	8.93102e+06	9.6652e+06	1.02129e+07	1.06117e+07	1.49824e+07	1.70359e+07	1.3507e+07	1.80723e+07	9.98813e+06	1.28529e+07	1.05182e+07
HILIC_POS_81_97638a5_623	HILIC	POS	5.623	81.9764					2.63365e-08	6.51209e-08	340185	465072	379599	320272	328196	592127	379732	471368	208956	447364	358628	261865	453415	639021	424842	243336	332243	367267	304300	605670	319278	349562	307065	392670	350945	533191	398375	280147	646170	538654	668780	407199	372302	372601	698603	535212	423190	525942	560713
HILIC_POS_81_98857a2_869	HILIC	POS	2.869	81.9886					0.234712	0.260757	1.71521e+06	1.80789e+06	909451	820779	1.66869e+06	1.70152e+06	1.69637e+06	1.16873e+06	609691	753965	1.6955e+06	1.17976e+06	1.69167e+06	1.88121e+06	759205	616053	1.8223e+06	1.92913e+06	807723	1.7997e+06	777662	1.92205e+06	826117	1.75237e+06	1.04876e+06	766689	624567	1.77434e+06	617418	1.70262e+06	592270	634029	1.04679e+06	1.57544e+06	861713	602736	964067	1.58317e+06	728338
HILIC_NEG_82_97144a3_037	HILIC	NEG	3.037	82.9714					0.00883171	0.0120207	7.26012e+06	9.32076e+06	9.10699e+06	1.11198e+07	1.92721e+07	1.70679e+07	1.10917e+07	1.24109e+07	1.32442e+07	1.60267e+07	9.58655e+06	9.95528e+06	1.07242e+07	2.14871e+07	4.58069e+06	1.34906e+07	3.50527e+06	2.24996e+07	1.31142e+07	1.43215e+07	1.47725e+07	1.53358e+07	2.2671e+07	1.47886e+07	2.31457e+07	2.27497e+07	6.13612e+06	8.5107e+06	1.32878e+07	6.50446e+06	7.29071e+06	1.47788e+07	3.15719e+06	1.33877e+07	6.04015e+06	1.3988e+07	4.3351e+06	5.9629e+06	6.85315e+06
HILIC_POS_84_04508a6_363	HILIC	POS	6.363	84.0451	Unknown	84.045 (100), 56.0506 (35)	4		2.49919e-26	4.92556e-25	2.95857e+06	2.84022e+06	2.87688e+06	2.68437e+06	2.60075e+06	2.60961e+06	2.73337e+06	2.79952e+06	2.46685e+06	2.79767e+06	2.76606e+06	2.62468e+06	2.70615e+06	1.57357e+06	2.01897e+06	2.04763e+06	2.09909e+06	2.18256e+06	2.45949e+06	2.28787e+06	2.12053e+06	2.2365e+06	2.4022e+06	2.23505e+06	2.27774e+06	2.13523e+06	1.35426e+06	586610	598162	901139	797201	656484	521440	654926	543831	541255	522700	167461	311989
HILIC_POS_84_04509a6_114	HILIC	POS	6.114	84.0451	fragment of glutamine				1.97974e-22	2.27525e-21	1.91454e+07	1.87574e+07	2.11454e+07	1.84582e+07	2.22386e+07	1.77655e+07	1.86627e+07	1.8509e+07	1.63559e+07	1.91717e+07	1.78181e+07	1.84913e+07	1.8378e+07	2.55935e+07	1.92735e+07	1.85243e+07	1.79527e+07	1.78067e+07	1.77379e+07	1.78143e+07	1.85549e+07	1.82186e+07	1.81903e+07	1.73068e+07	1.78323e+07	1.81195e+07	2.27151e+07	2.22135e+07	2.09787e+07	2.04568e+07	2.09287e+07	2.13409e+07	2.12932e+07	2.22872e+07	2.15127e+07	2.15174e+07	2.07709e+07	2.11937e+07	2.10053e+07
HILIC_POS_84_08143a7_069	HILIC	POS	7.069	84.0814	Unknown	84.0817 (100), 56.0503 (13)	4		1.79552e-14	8.52078e-14	1.30637e+07	1.26563e+07	1.22804e+07	1.21005e+07	1.27779e+07	1.22967e+07	1.17909e+07	1.21468e+07	1.19721e+07	1.26187e+07	1.20285e+07	1.21448e+07	1.21459e+07	1.34224e+07	1.19294e+07	1.17949e+07	1.17999e+07	1.14734e+07	1.1426e+07	1.13934e+07	1.1226e+07	1.16038e+07	1.13692e+07	1.11362e+07	1.09662e+07	1.09781e+07	1.13127e+07	1.06933e+07	1.09e+07	1.02243e+07	1.06133e+07	1.04632e+07	1.04855e+07	1.09953e+07	1.05433e+07	1.05107e+07	1.04957e+07	1.06353e+07	1.07365e+07
HILIC_NEG_84_93816a5_638	HILIC	NEG	5.638	84.9382					0.273177	0.300191	1.53086e+06	1.58181e+06	1.31462e+06	1.10208e+06	1.30156e+06	1.60049e+06	1.25339e+06	1.19241e+06	1.2963e+06	1.23382e+06	1.02593e+06	1.35181e+06	1.19773e+06	1.21364e+06	1.25517e+06	1.13874e+06	1.44582e+06	1.25138e+06	1.31525e+06	1.41633e+06	1.31073e+06	1.25476e+06	1.26214e+06	1.20769e+06	1.22748e+06	1.15781e+06	1.65399e+06	1.39799e+06	1.40719e+06	1.48794e+06	1.35237e+06	2.52899e+06	947697	1.50166e+06	1.04242e+06	1.43693e+06	1.16637e+06	1.34076e+06	1.5766e+06
HILIC_NEG_84_93817a7_36	HILIC	NEG	7.36	84.9382					4.90683e-08	1.18371e-07	854554	1.05545e+06	942000	1.02852e+06	1.12203e+06	957852	981466	1.06959e+06	969554	1.04886e+06	1.10622e+06	940432	1.05609e+06	1.01637e+06	1.39211e+06	1.42516e+06	1.2206e+06	1.14791e+06	1.17015e+06	1.18617e+06	1.24164e+06	1.24531e+06	1.34424e+06	1.10347e+06	1.37854e+06	1.17938e+06	562045	929196	1.15845e+06	920333	939223	864936	987633	1.2312e+06	850664	1.03788e+06	1.00876e+06	1.03474e+06	1.03035e+06
HILIC_NEG_84_93818a6_117	HILIC	NEG	6.117	84.9382					9.24312e-15	4.52812e-14	1.22964e+06	1.41579e+06	1.58698e+06	1.20847e+06	1.62017e+06	1.47201e+06	1.22887e+06	1.18867e+06	1.18019e+06	1.25246e+06	1.212e+06	1.22206e+06	1.28977e+06	1.69361e+06	1.42094e+06	1.25149e+06	1.37795e+06	1.49364e+06	1.4607e+06	1.43736e+06	1.24721e+06	1.20563e+06	1.28374e+06	1.35786e+06	1.10636e+06	1.30091e+06	1.737e+06	1.58905e+06	1.35172e+06	1.72896e+06	1.50794e+06	1.27798e+06	1.237e+06	1.70513e+06	1.40956e+06	1.28697e+06	1.7379e+06	1.32453e+06	1.65992e+06
HILIC_NEG_84_93822a2_952	HILIC	NEG	2.952	84.9382					0.291401	0.318431	803491	1.10871e+06	1.17267e+06	1.00476e+06	916400	680838	456508	852682	330723	1.44985e+06	868024	1.50808e+06	686556	952600	366542	896048	1.35916e+06	1.26194e+06	592828	590320	1.30515e+06	558836	919366	884051	744069	1.01349e+06	1.11491e+06	820737	961119	670631	640965	664483	881838	310801	727230	1.81568e+06	583728	564608	307405
HILIC_NEG_84_93823a5_46	HILIC	NEG	5.46	84.9382					0.0455957	0.0562896	2.52924e+06	3.42863e+06	1.80484e+06	3.59584e+06	1.70711e+06	3.05098e+06	2.25344e+06	2.44634e+06	1.27872e+06	1.09109e+06	3.11749e+06	4.86109e+06	2.10053e+06	1.09296e+06	2.80869e+06	2.22928e+06	2.44273e+06	2.58493e+06	3.49595e+06	2.32952e+06	956723	910333	1.86857e+06	2.04154e+06	3.33908e+06	2.39e+06	2.19654e+06	2.9495e+06	4.07281e+06	3.21134e+06	2.74435e+06	2.20381e+06	2.91471e+06	3.58434e+06	2.29684e+06	3.39815e+06	3.34219e+06	2.46794e+06	3.18486e+06
HILIC_NEG_84_93832a4_004	HILIC	NEG	4.004	84.9383	Unknown		4		4.33712e-07	9.54654e-07	1.47554e+06	1.48172e+06	356647	361397	2.49933e+06	1.57971e+06	1.8e+06	2.17132e+06	1.44396e+06	1.49383e+06	1.91311e+06	1.99955e+06	428066	2.72755e+06	627805	1.46234e+06	545480	5.21046e+06	2.98732e+06	3.48455e+06	970202	1.13405e+06	2.85963e+06	4.35556e+06	3.86673e+06	4.70797e+06	1.08765e+06	1.39879e+06	1.19156e+06	450149	1.60084e+06	1.47073e+06	452556	1.12304e+06	1.21662e+06	1.50994e+06	1.48546e+06	1.3172e+06	1.25997e+06
HILIC_NEG_84_93835a5_38	HILIC	NEG	5.38	84.9383					0.939429	0.944149	1.56942e+06	1.17562e+06	1.36057e+06	2.12464e+06	2.14686e+06	656761	1.61948e+06	2.49656e+06	1.89572e+06	1.80966e+06	741361	1.77332e+06	1.07767e+06	1.40813e+06	1.27897e+06	1.25203e+06	2.4581e+06	1.86102e+06	454037	1.12247e+06	4.3747e+06	705741	1.49456e+06	1.77356e+06	2.12108e+06	1.72347e+06	859489	1.83916e+06	1.22724e+06	1.75129e+06	2.81557e+06	1.99954e+06	2.5545e+06	1.36253e+06	2.35418e+06	2.47283e+06	550174	1.34762e+06	757791
HILIC_NEG_85_00389a2_869	HILIC	NEG	2.869	85.0039					0.0549873	0.0671083	1.3755e+07	7.78069e+06	1.27785e+07	2.24421e+07	1.15761e+07	3.90828e+07	1.18408e+07	1.0149e+07	7.6198e+06	1.25605e+07	2.00861e+07	6.73674e+06	1.94843e+07	7.86592e+06	6.40325e+06	2.1983e+07	8.29406e+06	2.5857e+06	1.3763e+07	1.59558e+07	4.95729e+06	4.76222e+06	8.36216e+06	1.43808e+07	4.38038e+06	2.56697e+06	1.82426e+07	6.55124e+06	2.05123e+07	1.1528e+07	1.41025e+07	2.11421e+07	2.15633e+07	1.0968e+07	7.83735e+06	8.34667e+06	1.77219e+07	1.39625e+07	2.31791e+07
HILIC_NEG_85_00391a3_199	HILIC	NEG	3.199	85.0039					0.0302115	0.0382619	7.67007e+06	1.22296e+07	1.07694e+07	4.11575e+06	1.25528e+07	2.50568e+07	1.15538e+07	1.50264e+07	9.87567e+06	6.50076e+06	7.91857e+06	1.86887e+07	1.91787e+07	8.42423e+06	1.02112e+07	2.5181e+07	2.05368e+07	7.13481e+06	9.89455e+06	4.97803e+06	2.25702e+07	1.77223e+07	1.68447e+07	8.909e+06	1.10177e+07	2.19559e+07	1.36242e+07	7.1723e+06	1.7305e+07	8.81387e+06	8.56258e+06	2.59674e+07	1.67189e+07	1.11424e+07	1.08729e+07	1.24934e+07	1.04362e+07	5.36319e+06	7.00565e+06
HILIC_NEG_85_00394a4_32	HILIC	NEG	4.32	85.0039					0.355919	0.383671	1.45682e+07	9.30305e+06	1.80515e+07	1.14016e+07	1.26195e+07	1.96327e+07	2.67664e+07	9.46811e+06	1.02807e+07	3.54065e+06	1.51526e+07	1.17373e+07	1.2025e+07	1.71901e+07	1.19248e+07	1.21106e+07	2.59627e+07	1.1215e+07	2.22014e+07	9.64274e+06	1.60441e+07	3.30387e+07	5.49648e+06	4.17336e+07	1.15069e+07	1.48174e+07	2.91489e+07	5.07352e+06	9.04674e+06	6.88435e+06	2.53866e+07	6.93667e+06	9.13767e+06	1.16626e+07	2.0492e+07	1.5015e+07	6.11986e+06	8.06201e+06	1.61587e+07
HILIC_POS_86_09703a5_795	HILIC	POS	5.795	86.097					6.70736e-09	1.75399e-08	5.95003e+06	6.03895e+06	6.35441e+06	6.13733e+06	6.18635e+06	6.27732e+06	6.08565e+06	6.10348e+06	6.13259e+06	6.36343e+06	6.07941e+06	6.29609e+06	6.04134e+06	6.06125e+06	5.40678e+06	5.72157e+06	5.51169e+06	5.35343e+06	5.6616e+06	5.44693e+06	5.50683e+06	5.22717e+06	5.79151e+06	5.34523e+06	5.52918e+06	5.19215e+06	6.24498e+06	6.29118e+06	5.83972e+06	6.11087e+06	5.81486e+06	6.2961e+06	6.36806e+06	6.17603e+06	6.06449e+06	5.94092e+06	6.12183e+06	5.32808e+06	5.89583e+06
HILIC_POS_86_09707a6_148	HILIC	POS	6.148	86.0971	Unknown	86.0969 (100), 58.0662 (37)	4		0.00490419	0.00688329	3.85371e+06	3.62261e+06	3.57519e+06	3.98495e+06	3.60578e+06	4.10399e+06	4.0001e+06	3.94978e+06	4.0881e+06	3.97108e+06	3.95619e+06	3.76204e+06	3.93957e+06	3.88928e+06	3.4687e+06	3.37434e+06	3.49583e+06	3.52577e+06	3.73374e+06	2.9602e+06	3.30721e+06	3.70966e+06	3.81155e+06	3.46854e+06	3.63785e+06	3.66543e+06	3.95681e+06	3.872e+06	3.69624e+06	4.01343e+06	3.91287e+06	3.99572e+06	2.11637e+06	3.87025e+06	4.00928e+06	3.79147e+06	3.68205e+06	3.91186e+06	3.42821e+06
HILIC_POS_86_09707a3_997	HILIC	POS	3.997	86.0971					0.0995271	0.116898	2.55183e+07	1.91323e+07	1.70393e+07	3.02368e+07	1.68844e+07	1.80388e+07	3.17848e+07	3.13416e+07	2.61361e+07	1.92102e+07	2.38134e+07	2.8529e+07	2.77974e+07	3.39571e+07	2.35084e+07	2.30316e+07	9.47749e+06	1.92622e+07	2.48625e+07	2.17657e+07	1.14831e+07	9.88871e+06	2.5853e+07	2.13756e+07	8.8398e+06	1.96859e+07	3.2174e+07	4.46709e+07	2.5951e+07	3.92004e+07	2.14305e+07	3.07441e+07	1.57394e+07	2.67986e+07	4.00768e+07	1.65051e+07	1.85863e+07	2.70726e+07	1.55511e+07
HILIC_POS_86_09714a3_779	HILIC	POS	3.779	86.0971	Unknown	86.0969 (100)	4		1.13536e-10	3.54955e-10	2.18987e+08	1.84054e+08	1.90628e+08	1.91438e+08	1.85797e+08	1.81046e+08	1.93227e+08	2.03328e+08	1.84918e+08	1.81944e+08	1.96129e+08	1.94719e+08	2.00871e+08	2.58639e+08	1.84944e+08	1.77918e+08	1.8245e+08	1.78474e+08	1.76083e+08	1.74078e+08	1.76901e+08	1.75564e+08	1.80293e+08	1.70069e+08	1.73588e+08	1.78878e+08	1.96523e+08	1.70939e+08	1.51021e+08	1.61576e+08	1.51054e+08	1.50046e+08	1.68691e+08	8.22151e+07	1.53136e+08	1.67093e+08	1.49087e+08	1.69769e+08	1.56386e+08
HILIC_NEG_87_00822a1_308	HILIC	NEG	1.308	87.0082					0.0225763	0.0290939	92325.5	4.65351e+06	3.97303e+06	1.99482e+06	4.34927e+06	1.47466e+06	3.29571e+06	1.17088e+06	2.9197e+06	1.47365e+06	3.16041e+06	6.18119e+06	1.63795e+06	139619	3.08874e+06	2.25133e+06	3.42289e+06	4.52389e+06	1.36124e+06	1.6593e+06	3.77501e+06	3.43399e+06	3.50921e+06	1.93545e+06	3.18128e+06	3.65004e+06	89247.4	1.48317e+06	4.00651e+06	3.6897e+06	4.20083e+06	3.74399e+06	714173	4.92614e+06	878242	894334	6.34023e+06	4.24836e+06	3.28949e+06
HILIC_NEG_87_00829a1_693	HILIC	NEG	1.693	87.0083	Unknown	87.0081 (100)	4		2.33131e-16	1.3307e-15	8.98448e+07	6.65109e+07	6.71062e+07	6.24452e+07	6.59251e+07	7.08436e+07	7.50727e+07	6.87801e+07	7.49381e+07	7.14545e+07	7.64415e+07	6.89973e+07	7.31012e+07	7.34498e+07	2.55234e+07	2.79062e+07	2.98306e+07	2.37195e+07	3.11201e+07	2.86819e+07	2.54014e+07	2.47862e+07	2.94109e+07	3.33162e+07	3.33047e+07	3.49309e+07	5.48526e+07	1.19042e+07	1.35986e+07	1.18907e+07	1.31563e+07	1.31767e+07	1.26305e+07	1.29801e+07	1.33923e+07	1.28446e+07	1.3319e+07	1.4106e+07	1.31974e+07
HILIC_NEG_87_00829a5_078	HILIC	NEG	5.078	87.0083					0.127312	0.147142	3.13089e+06	1.19527e+06	424758	1.12035e+06	861921	1.13357e+06	1.10129e+06	427260	695355	996461	965931	498275	1.66101e+06	2.20085e+06	1.09035e+06	819567	486190	2.05693e+06	652047	1.26151e+06	1.16644e+06	1.45426e+06	658015	885718	625091	531961	2.25237e+06	891027	411897	726615	971145	859796	427170	698944	517630	619609	610459	433833	538427
HILIC_NEG_87_00837a5_635	HILIC	NEG	5.635	87.0084	Unknown		4		1.21646e-19	9.90979e-19	3.01978e+06	4.04159e+06	5.2521e+06	4.56126e+06	4.25403e+06	4.1421e+06	4.06432e+06	4.32775e+06	4.53187e+06	4.37056e+06	3.21082e+06	3.32656e+06	3.35586e+06	1.33625e+06	2.74224e+06	1.98258e+06	2.23341e+06	1.94705e+06	2.0992e+06	2.39858e+06	2.292e+06	2.6322e+06	2.9644e+06	2.82262e+06	2.20076e+06	2.696e+06	1.74485e+06	1.31991e+06	1.30579e+06	1.3518e+06	1.71222e+06	1.85952e+06	1.36491e+06	1.95184e+06	1.99756e+06	1.83775e+06	1.9012e+06	1.65024e+06	1.52061e+06
HILIC_POS_87_05595a6_228	HILIC	POS	6.228	87.0559	Unknown		4		6.37661e-30	2.16414e-28	2.12149e+06	2.44585e+06	2.28959e+06	2.24812e+06	2.27624e+06	2.27785e+06	2.32014e+06	2.33321e+06	2.16695e+06	2.28474e+06	2.18699e+06	2.16416e+06	2.32362e+06	2.25816e+06	1.81458e+06	1.75472e+06	1.79462e+06	1.68165e+06	1.84264e+06	1.82628e+06	1.9289e+06	1.6911e+06	1.92446e+06	1.69311e+06	1.88834e+06	1.87425e+06	2.10559e+06	1.94595e+06	1.76481e+06	1.89053e+06	1.79156e+06	1.77644e+06	1.92194e+06	1.83602e+06	1.86745e+06	1.96136e+06	1.7897e+06	1.91709e+06	1.86471e+06
HILIC_POS_88_03991a6_159	HILIC	POS	6.159	88.0399					2.83731e-20	2.48126e-19	588998	598075	591292	552688	607365	591964	598799	666604	595239	638447	645616	659231	600829	864057	373141	336864	374920	388347	333830	338982	379563	391442	399907	332772	393674	378528	827950	839831	767605	833932	745828	848964	881229	851611	771752	887916	832675	853671	885811
HILIC_NEG_89_024a1_284	HILIC	NEG	1.284	89.024	Unknown	89.0238 (100)	4		0.0865236	0.102677	2.2734e+06	5.35987e+09	5.50881e+09	5.68003e+09	5.49446e+09	5.05916e+09	4.96083e+09	5.0816e+09	5.08744e+09	4.41321e+09	4.03167e+09	4.11606e+09	4.79659e+09	3.89172e+06	4.60168e+09	4.25656e+09	4.3383e+09	4.48139e+09	4.51817e+09	4.35669e+09	4.55173e+09	4.73681e+09	4.70014e+09	4.28659e+09	4.50048e+09	4.44954e+09	1.40066e+06	5.21429e+09	5.40462e+09	5.25781e+09	5.16682e+09	5.25276e+09	5.21347e+09	5.55168e+09	5.31325e+09	5.3121e+09	5.25995e+09	5.123e+09	5.2707e+09
HILIC_NEG_89_02402a3_175	HILIC	NEG	3.175	89.024	Unknown	89.0238 (100), 71.0134 (4)	4		0.0779011	0.0930084	2.03598e+06	2.22565e+07	1.59618e+07	1.88141e+07	1.42806e+07	1.06933e+07	6.02808e+06	1.55606e+07	1.33783e+07	6.22199e+06	8.23132e+06	1.40701e+07	1.35121e+07	1.06454e+06	1.61781e+07	1.04367e+07	1.19927e+07	7.76881e+06	2.34946e+07	1.6959e+07	1.36211e+07	7.77711e+06	4.44575e+06	1.22549e+07	8.61303e+06	1.3665e+07	1.38116e+06	1.60521e+07	3.18944e+07	1.99851e+07	2.59724e+07	1.91714e+07	1.84843e+07	1.49348e+07	1.02958e+07	1.66332e+07	2.03253e+07	1.08458e+07	8.12873e+06
HILIC_NEG_89_02403a4_312	HILIC	NEG	4.312	89.024	Unknown	89.0238 (100), 71.0134 (4)	4		0.00918958	0.0124717	1.6665e+07	7.63452e+06	9.77439e+06	1.02276e+07	6.20117e+06	1.19464e+07	2.24731e+07	4.97464e+06	7.20089e+06	1.77967e+07	1.22528e+07	8.23669e+06	2.22702e+07	2.52144e+07	3.09944e+07	3.03816e+07	3.61315e+07	8.07253e+06	2.28689e+07	9.15778e+06	3.04087e+07	1.11982e+07	1.09973e+07	1.44736e+07	8.40782e+06	1.12755e+07	1.24105e+07	5.86868e+06	8.8581e+06	1.31671e+07	1.10887e+07	1.02959e+07	7.07579e+06	2.67657e+07	8.54337e+06	1.83862e+07	6.80468e+06	1.85015e+07	9.62784e+06
HILIC_NEG_89_02404a5_057	HILIC	NEG	5.057	89.024	Unknown	89.0238 (100), 59.0129 (7), 71.0134 (4)	4		0.0225321	0.0290449	5.46117e+07	4.30275e+07	5.4806e+07	5.16314e+07	1.83616e+07	6.40003e+07	1.96639e+07	4.95814e+07	9.65751e+06	5.48468e+07	6.46394e+07	2.03511e+07	3.62062e+07	6.28972e+07	1.45858e+07	4.98911e+07	6.30966e+07	4.63979e+07	5.01046e+07	1.25404e+07	5.51499e+07	1.32536e+07	6.04754e+07	3.06745e+07	5.82355e+07	1.11268e+07	4.39468e+07	1.11506e+07	3.388e+07	3.28953e+07	1.36167e+07	2.19836e+07	1.18178e+07	1.75478e+07	1.19085e+07	5.77693e+07	1.94228e+07	7.036e+06	1.35925e+07
HILIC_NEG_89_02407a2_886	HILIC	NEG	2.886	89.0241					0.258185	0.284883	1.28714e+06	4.12042e+07	2.44582e+07	2.95435e+07	1.51924e+07	3.88358e+07	3.48556e+07	2.90621e+07	2.4043e+07	2.43136e+07	2.50569e+07	1.60319e+07	2.54676e+07	1.81647e+06	1.40073e+07	2.29884e+07	2.43594e+07	3.9672e+07	3.3004e+07	2.46056e+07	2.4181e+07	2.80246e+07	2.95997e+07	1.11111e+07	2.80637e+07	1.57816e+07	1.69432e+06	2.28406e+07	3.07947e+07	6.89566e+06	1.28699e+07	2.03524e+07	1.76183e+07	2.36129e+07	3.21787e+07	1.08172e+07	2.1659e+07	2.66506e+07	3.46648e+07
HILIC_NEG_89_02408a1_732	HILIC	NEG	1.732	89.0241					0.519512	0.543808	1.31179e+06	1.15721e+08	5.69792e+07	1.32831e+08	8.02312e+07	6.6698e+07	7.66361e+07	9.61971e+07	8.13883e+07	1.08438e+08	1.06481e+08	2.7293e+07	5.40556e+07	1.44222e+06	4.6103e+07	1.24665e+08	8.44914e+07	4.77802e+07	7.76131e+07	4.06189e+07	6.87076e+07	3.54056e+07	1.10388e+08	3.60127e+07	2.88344e+07	9.55225e+07	1.56744e+06	4.65018e+07	5.17277e+07	1.62907e+08	2.40156e+08	6.5607e+07	1.6325e+08	9.02968e+07	7.5615e+07	5.37647e+07	7.48764e+07	1.23866e+08	5.97212e+07
HILIC_POS_89_10796a6_491	HILIC	POS	6.491	89.108	Putrescine	72.0818 (100), 55.0554 (2), 89.1078 (1)	1	HMDB0001414	3.83932e-13	1.57065e-12	1.68986e+06	6.9797e+06	6.56382e+06	6.66515e+06	6.30178e+06	6.4953e+06	6.49731e+06	6.63407e+06	5.63436e+06	6.5429e+06	5.31155e+06	5.96676e+06	6.15238e+06	1.86351e+06	1.38181e+07	1.31378e+07	1.46605e+07	1.36041e+07	1.64075e+07	1.49038e+07	1.37011e+07	1.40833e+07	1.57915e+07	1.59457e+07	1.58597e+07	1.4893e+07	1.44604e+06	1.79727e+07	2.15946e+07	1.8165e+07	1.98781e+07	1.81834e+07	1.92335e+07	2.02028e+07	1.65375e+07	2.09392e+07	1.9511e+07	1.77565e+07	1.93357e+07
HILIC_POS_90_05553a5_628	HILIC	POS	5.628	90.0555	Alanine	90.056 (100), 72.0452 (50), 73.0292 (10)	2	HMDB0000161	1.62384e-09	4.51248e-09	1.45254e+07	1.1417e+08	1.42195e+08	1.03227e+08	1.58852e+08	7.28131e+07	9.99063e+07	8.68738e+07	7.86237e+07	8.09517e+07	6.46344e+07	6.69923e+07	6.83827e+07	1.01581e+07	3.08269e+07	3.05226e+07	3.43017e+07	3.31083e+07	3.57787e+07	3.29463e+07	3.32253e+07	3.31195e+07	3.64362e+07	3.55127e+07	4.15934e+07	3.7225e+07	1.06041e+07	2.85324e+07	2.39115e+07	2.33354e+07	2.33282e+07	2.24852e+07	2.69218e+07	2.62578e+07	2.55259e+07	2.63808e+07	2.74002e+07	3.27798e+07	3.29994e+07
HILIC_POS_90_09187a1_63	HILIC	POS	1.63	90.0919					1.73674e-06	3.61539e-06	315025	361036	129269	300635	152938	176455	78062.4	121546	105472	178581	105587	101120	88044.4	86529.5	189757	226768	244758	519349	124837	64082.4	69041.6	67089.6	61900.3	21775.6	53501.5	153453	57456.1	268877	132193	187942	425020	180389	330730	215586	289462	284705	199626	392778	323192
HILIC_NEG_90_93309a5_474	HILIC	NEG	5.474	90.9331					0.00361075	0.00515171	2.1164e+06	2.73853e+06	2.81074e+06	3.64831e+06	2.17922e+06	3.24182e+06	2.95267e+06	2.35493e+06	2.2126e+06	1.98549e+06	2.57831e+06	4.20193e+06	2.81028e+06	3.33935e+06	2.35609e+06	2.53796e+06	1.85078e+06	1.7802e+06	2.32031e+06	2.45325e+06	3.25059e+06	2.60839e+06	2.23525e+06	2.82306e+06	2.50376e+06	2.27883e+06	2.13458e+06	2.91933e+06	4.00099e+06	2.98098e+06	2.85852e+06	4.11431e+06	3.99191e+06	3.50417e+06	2.6593e+06	3.42087e+06	2.69595e+06	3.10655e+06	3.6139e+06
HILIC_NEG_90_93314a5_239	HILIC	NEG	5.239	90.9331	Unknown		4		0.453056	0.478936	774458	1.33103e+06	1.36352e+06	4.15826e+06	1.02996e+06	1.56881e+06	3.61579e+06	2.39569e+06	1.74043e+06	5.12057e+06	3.54452e+06	3.6256e+06	3.29137e+06	4.90159e+06	1.64418e+06	3.9338e+06	4.16711e+06	1.75138e+06	1.47088e+06	1.19254e+06	6.58725e+06	3.26627e+06	2.95774e+06	1.08111e+06	2.57814e+06	815675	3.30578e+06	1.30847e+06	1.69881e+06	3.0104e+06	4.16484e+06	1.49236e+06	1.56302e+06	1.74774e+06	2.25919e+06	3.69769e+06	2.5299e+06	1.56554e+06	4.29258e+06
HILIC_POS_90_97726a4_058	HILIC	POS	4.058	90.9773					0.000628034	0.000982714	2.50326e+08	3.06857e+08	2.93722e+08	8.00142e+08	3.39372e+08	3.37264e+08	8.43751e+08	8.14412e+08	7.93052e+08	2.86382e+08	1.85059e+08	4.91766e+08	8.13683e+08	3.40136e+08	8.1662e+08	8.13297e+08	2.17325e+08	4.05624e+08	4.13951e+08	8.05801e+08	3.00487e+08	3.89292e+08	4.54652e+08	7.93657e+08	2.86385e+08	7.76878e+08	2.97026e+08	3.40153e+08	1.26793e+08	3.33055e+08	1.15582e+08	4.26427e+08	2.98582e+08	3.17086e+08	3.39072e+08	3.54722e+08	3.55712e+08	3.87533e+08	3.5395e+08
HILIC_NEG_91_93114a5_464	HILIC	NEG	5.464	91.9311					0.00105992	0.00160844	1.74397e+06	2.41386e+06	1.43046e+06	2.70739e+06	1.61271e+06	2.08355e+06	1.01774e+06	2.51015e+06	2.94218e+06	933712	1.90514e+06	3.81353e+06	2.19077e+06	2.61578e+06	438458	2.12971e+06	2.17394e+06	1.12034e+06	1.57856e+06	1.95396e+06	3.77075e+06	2.36853e+06	1.29859e+06	1.76703e+06	1.37269e+06	1.61844e+06	2.21145e+06	3.24588e+06	3.2751e+06	3.18769e+06	2.70726e+06	4.41374e+06	2.61826e+06	1.68301e+06	2.27315e+06	3.58367e+06	2.61298e+06	2.50927e+06	3.19753e+06
HILIC_NEG_92_92773a3_116	HILIC	NEG	3.116	92.9277					0.63148	0.652583	1.0236e+06	1.63053e+06	732692	480870	1.43522e+06	628352	550275	1.28975e+06	764024	1.18255e+06	905649	512060	697533	515791	384691	712927	1.26359e+06	1.29494e+06	1.33561e+06	617041	980674	1.06487e+06	978903	690737	994740	864149	714185	838657	1.18807e+06	810004	1.30131e+06	635077	1.05567e+06	871230	1.1347e+06	933518	1.36586e+06	1.29673e+06	713314
HILIC_NEG_94_99474a6_357	HILIC	NEG	6.357	94.9947					8.87309e-16	4.81061e-15	471900	478411	357073	385442	379627	394282	514720	371649	472592	450638	368686	447815	474656	446452	343913	373862	455506	382753	485325	363685	373288	442507	375066	316263	441994	389784	255626	179395	239653	133912	100318	194324	204658	173376	183152	158286	109688	111854	215003
HILIC_NEG_96_95994a7_717	HILIC	NEG	7.717	96.9599	Phosphoric acid	96.9603 (100), 79.9571 (6)	2	HMDB0001429	5.94688e-22	6.44085e-21	2.64415e+07	2.78999e+07	2.69742e+07	2.70264e+07	2.68736e+07	2.74048e+07	2.7023e+07	2.80272e+07	2.76815e+07	2.67781e+07	2.71843e+07	2.66831e+07	2.71823e+07	2.64212e+07	2.70635e+07	2.68633e+07	2.77042e+07	2.76408e+07	2.75093e+07	2.67898e+07	2.70775e+07	2.79752e+07	2.75271e+07	2.70202e+07	2.7571e+07	2.7504e+07	2.60747e+07	2.32977e+07	2.38033e+07	2.32787e+07	2.30101e+07	2.28983e+07	2.35827e+07	2.4279e+07	2.33637e+07	2.31087e+07	2.34373e+07	2.33485e+07	2.36698e+07
HILIC_NEG_96_96946a6_786	HILIC	NEG	6.786	96.9695	Unknown	78.9582 (100), 96.9694 (17)	4		5.63567e-09	1.48406e-08	3.54399e+06	1.15146e+07	1.07566e+07	1.17945e+07	1.08362e+07	8.92151e+06	8.88346e+06	9.12211e+06	9.10245e+06	7.81053e+06	5.58544e+06	6.21105e+06	7.43701e+06	1.46514e+06	1.42266e+07	1.23664e+07	1.31602e+07	1.54936e+07	1.34722e+07	1.37726e+07	1.46349e+07	1.57817e+07	1.92708e+07	1.31004e+07	1.46094e+07	1.5368e+07	5.07673e+06	2.01698e+07	2.16074e+07	2.12037e+07	2.17556e+07	2.04215e+07	2.16419e+07	2.21105e+07	2.05143e+07	2.27068e+07	2.04092e+07	1.97063e+07	2.07466e+07
HILIC_NEG_96_96948a6_36	HILIC	NEG	6.36	96.9695					0.000634886	0.000992775	10969.5	6000.53	7163.43	14484.3	19001.8	4216.01	10468.3	8742.05	10723.1	5774.69	19327.8	4372.59	6581.86	6564.03	14449.2	9945.21	16136.7	25765.7	4158.37	11108	16121.5	9782.82	35938.4	6560.73	24682	12527.9	7339.32	3356.73	9431.25	23793.2	6417.64	15453	3744.83	23924.3	17030.2	8202.96	16620.1	17660	7827.92
HILIC_POS_97_06524a1_272	HILIC	POS	1.272	97.0652					0.599827	0.621649	890065	1.52634e+06	964163	1.6518e+06	1.31758e+06	1.19552e+06	1.29336e+06	1.12924e+06	2.98744e+06	2.18414e+06	2.17145e+06	1.45121e+06	3.27325e+06	434177	1.17416e+06	2.62701e+06	1.00724e+06	1.86831e+06	1.83631e+06	1.36674e+06	1.66207e+06	825363	1.14988e+06	1.29765e+06	1.31593e+06	1.85006e+06	967252	654286	1.00156e+06	1.49556e+06	1.47177e+06	984667	1.30838e+06	990376	1.47994e+06	1.92336e+06	996392	848678	3.55776e+06
HILIC_NEG_97_93114a3_031	HILIC	NEG	3.031	97.9311					0.00159413	0.00237127	352070	503233	626736	337387	242485	774050	330974	532987	265579	432114	570379	305316	261897	415297	486572	358789	180896	518760	211312	619532	256541	545653	648857	297718	309882	592643	314269	507251	483010	411234	248481	424813	352875	331624	779245	624941	581863	348825	654132
HILIC_NEG_98_9388a2_924	HILIC	NEG	2.924	98.9388	Unknown		4		0.00490778	0.00688627	798973	1.91867e+06	1.32744e+06	1.33722e+06	1.03398e+06	875458	1.96547e+06	1.05283e+06	1.19304e+06	1.94356e+06	2.65848e+06	2.3166e+06	1.74079e+06	2.52614e+06	2.40052e+06	1.9001e+06	975666	2.94439e+06	2.64373e+06	4.41045e+06	2.23059e+06	4.35726e+06	2.07279e+06	1.14349e+06	3.33024e+06	867887	1.56313e+06	962085	2.31427e+06	968940	1.37223e+06	1.42381e+06	667311	1.45199e+06	1.72668e+06	745354	1.31962e+06	442322	1.72026e+06
HILIC_NEG_98_93889a3_975	HILIC	NEG	3.975	98.9389					0.106251	0.124361	4.32505e+06	4.1693e+06	2.20295e+06	1.95591e+06	1.90839e+06	2.2691e+06	3.88434e+06	1.66423e+06	2.20752e+06	4.37074e+06	1.93603e+06	3.82017e+06	1.64963e+06	3.6348e+06	1.75155e+06	1.82249e+06	1.62125e+06	1.97212e+06	1.9156e+06	3.64551e+06	2.10978e+06	3.73035e+06	1.80811e+06	3.62199e+06	3.51402e+06	3.53244e+06	5.27431e+06	2.22999e+06	4.73024e+06	4.79718e+06	3.42788e+06	2.41442e+06	2.57276e+06	1.70914e+06	2.84011e+06	4.5767e+06	2.67362e+06	4.50804e+06	5.15348e+06
HILIC_NEG_98_9389a5_651	HILIC	NEG	5.651	98.9389					0.00378942	0.0053919	4.54661e+06	4.37011e+06	4.71934e+06	4.92453e+06	4.66468e+06	4.94283e+06	4.73872e+06	4.64763e+06	3.89839e+06	4.9134e+06	4.28107e+06	4.54187e+06	4.81086e+06	4.30374e+06	4.64541e+06	4.89824e+06	4.75726e+06	4.44057e+06	4.26039e+06	4.58631e+06	4.93023e+06	3.97516e+06	4.01332e+06	4.14831e+06	4.48859e+06	4.69082e+06	3.9569e+06	4.58258e+06	4.79893e+06	4.75661e+06	4.44531e+06	4.81106e+06	4.07717e+06	4.26428e+06	4.5597e+06	4.41432e+06	4.71338e+06	4.00247e+06	4.32077e+06
HILIC_NEG_98_9389a6_117	HILIC	NEG	6.117	98.9389					6.06676e-09	1.59223e-08	4.80077e+06	5.71892e+06	4.66911e+06	4.57522e+06	4.93209e+06	4.1124e+06	4.18382e+06	5.93163e+06	4.50577e+06	4.01323e+06	6.04885e+06	5.11482e+06	4.4999e+06	4.89733e+06	4.61226e+06	3.98519e+06	6.51391e+06	6.12024e+06	5.15403e+06	5.62046e+06	4.71061e+06	6.48322e+06	6.77504e+06	5.65823e+06	3.9327e+06	3.94465e+06	4.41799e+06	4.79069e+06	4.22319e+06	6.14081e+06	6.00929e+06	5.16736e+06	5.11888e+06	5.89578e+06	4.04182e+06	4.67501e+06	5.78905e+06	4.42459e+06	5.76618e+06
HILIC_NEG_98_93892a5_171	HILIC	NEG	5.171	98.9389					0.0236683	0.0304344	2.23076e+06	4.63814e+06	7.53649e+06	5.34844e+06	9.89447e+06	1.09416e+07	7.73135e+06	6.83532e+06	8.80966e+06	8.82264e+06	3.9816e+06	1.08578e+07	1.04906e+07	1.04348e+07	1.20817e+07	1.12343e+07	4.84891e+06	7.35093e+06	9.70951e+06	8.74705e+06	7.29913e+06	1.18227e+07	1.92325e+06	3.35202e+06	1.39538e+07	1.89831e+07	1.29503e+07	7.43699e+06	6.29622e+06	5.72792e+06	5.24523e+06	3.93197e+06	3.16909e+06	3.99474e+06	7.12145e+06	5.148e+06	5.38401e+06	8.38418e+06	3.65805e+06
HILIC_NEG_98_93892a5_461	HILIC	NEG	5.461	98.9389					9.9627e-07	2.12959e-06	1.02882e+07	8.51357e+06	4.47217e+06	9.54213e+06	4.1417e+06	4.11369e+06	7.74509e+06	3.7323e+06	9.17623e+06	8.2578e+06	4.34342e+06	7.37973e+06	7.86003e+06	8.36338e+06	1.81997e+06	7.02161e+06	4.22695e+06	8.52839e+06	3.44007e+06	4.86338e+06	9.77762e+06	6.64171e+06	4.33654e+06	5.22636e+06	3.28364e+06	5.0729e+06	7.25871e+06	9.76788e+06	1.2849e+07	9.88315e+06	9.30417e+06	9.77679e+06	1.38345e+07	1.16095e+07	8.58564e+06	1.01085e+07	8.63105e+06	1.26674e+07	1.06042e+07
HILIC_NEG_98_93893a7_72	HILIC	NEG	7.72	98.9389					0.0116384	0.0155637	3.0894e+06	1.2672e+06	832807	1.18001e+06	1.00835e+06	3.13815e+06	951773	1.11978e+06	1.17798e+06	1.29322e+06	1.31958e+06	1.05612e+06	1.32718e+06	1.19599e+06	476418	666335	1.17806e+06	1.35452e+06	782025	1.64944e+06	947882	1.34095e+06	523852	768539	1.24802e+06	2.47462e+06	524608	2.31673e+06	1.49854e+06	1.38425e+06	1.07408e+06	1.36799e+06	1.00342e+06	861938	728897	750135	2.48907e+06	614331	1.83671e+06
HILIC_NEG_98_93895a7_357	HILIC	NEG	7.357	98.939	Unknown		4		2.92248e-06	5.96618e-06	5.84384e+06	5.99392e+06	5.40775e+06	5.47188e+06	5.50182e+06	5.21214e+06	5.6115e+06	5.20784e+06	5.8878e+06	5.14334e+06	5.89536e+06	6.02613e+06	5.76693e+06	5.96897e+06	5.60409e+06	5.85687e+06	5.96939e+06	6.04541e+06	5.9497e+06	6.35227e+06	5.47505e+06	6.77146e+06	5.45927e+06	6.46313e+06	6.88078e+06	6.13519e+06	4.20447e+06	5.22267e+06	4.88408e+06	4.74579e+06	5.10244e+06	5.06864e+06	6.33839e+06	5.88687e+06	4.80341e+06	6.77376e+06	5.77201e+06	4.85604e+06	5.98248e+06
HILIC_NEG_98_93896a5_759	HILIC	NEG	5.759	98.939					0.0491709	0.0605047	4.62551e+06	4.75903e+06	4.22601e+06	4.38274e+06	5.239e+06	5.58131e+06	4.73766e+06	4.73172e+06	5.06171e+06	4.21576e+06	4.12079e+06	2.23768e+06	6.11716e+06	4.92768e+06	4.22967e+06	3.65099e+06	4.51082e+06	5.41608e+06	5.44073e+06	3.88528e+06	4.12282e+06	5.54697e+06	4.40636e+06	5.06724e+06	4.2236e+06	4.36898e+06	4.02746e+06	4.0819e+06	4.09823e+06	4.03497e+06	3.62868e+06	3.95419e+06	4.32467e+06	4.29894e+06	3.95703e+06	4.11444e+06	4.76694e+06	4.49022e+06	3.80297e+06
HILIC_NEG_98_93897a6_573	HILIC	NEG	6.573	98.939					1.13513e-18	8.25954e-18	4.78602e+06	5.02049e+06	3.76084e+06	3.98965e+06	3.28919e+06	4.30674e+06	4.39623e+06	4.04777e+06	4.35321e+06	4.10745e+06	4.16409e+06	4.39297e+06	3.8625e+06	887851	1.50402e+06	1.24353e+06	667675	1.22912e+06	1.74223e+06	1.14892e+06	688593	1.21862e+06	555896	801736	665178	757331	691581	1.26374e+06	568993	1.29399e+06	553290	660639	889870	2.18327e+06	678135	921656	1.72272e+06	1.12768e+06	905328
HILIC_NEG_98_93899a6_246	HILIC	NEG	6.246	98.939					9.01152e-08	2.12058e-07	3.72839e+06	4.11393e+06	3.11853e+06	3.7788e+06	3.64828e+06	3.3135e+06	4.02747e+06	3.71049e+06	3.88267e+06	3.22639e+06	3.37108e+06	3.94855e+06	3.54413e+06	4.06068e+06	2.4615e+06	4.57093e+06	2.10874e+06	4.53579e+06	4.08072e+06	4.18689e+06	4.46554e+06	3.59368e+06	4.27166e+06	2.21313e+06	4.01595e+06	2.40223e+06	3.27123e+06	2.85944e+06	3.39954e+06	2.91803e+06	3.75622e+06	3.37102e+06	3.04647e+06	3.3908e+06	3.07871e+06	3.87522e+06	1.88534e+06	3.3503e+06	2.71895e+06
HILIC_NEG_98_939a7_898	HILIC	NEG	7.898	98.939					1.88763e-10	5.7597e-10	1.2376e+06	2.00661e+06	1.61864e+06	3.20875e+06	1.85302e+06	2.26826e+06	1.47935e+06	2.78518e+06	1.67489e+06	1.3032e+06	1.55785e+06	1.02345e+06	1.49088e+06	2.1969e+06	4.58525e+06	4.44892e+06	4.37264e+06	5.61983e+06	4.93493e+06	5.36898e+06	4.77656e+06	6.05586e+06	4.45906e+06	4.53287e+06	5.20901e+06	3.68296e+06	643651	2.28438e+06	2.61714e+06	2.95267e+06	2.95476e+06	1.4115e+06	2.37443e+06	3.44414e+06	2.62659e+06	1.90907e+06	2.01427e+06	2.702e+06	3.49246e+06
HILIC_NEG_98_9557a7_716	HILIC	NEG	7.716	98.9557					3.29135e-14	1.52649e-13	958966	1.05829e+06	1.01688e+06	1.0363e+06	989926	1.01203e+06	987212	1.0633e+06	1.04135e+06	1.00052e+06	982003	1.02884e+06	1.01109e+06	955974	1.05152e+06	993296	1.06111e+06	1.00552e+06	1.08403e+06	1.06644e+06	993301	1.04917e+06	1.03839e+06	1.03581e+06	1.0638e+06	1.02629e+06	979704	832791	820840	885774	836779	850115	899395	882721	796706	883966	845486	915068	824006
HILIC_POS_99_04455a1_294	HILIC	POS	1.294	99.0446					0.0128227	0.0170527	490252	776230	746914	820107	1.04221e+06	935878	2.36232e+06	1.03407e+06	2.4204e+06	935573	1.21257e+06	1.07357e+06	1.76768e+06	2.16413e+06	2.44962e+06	3.13372e+06	2.21779e+06	3.56965e+06	822854	892842	1.66814e+06	1.20811e+06	1.13342e+06	860436	2.63908e+06	1.70719e+06	1.42137e+06	557346	679257	1.04858e+06	716356	1.29291e+06	1.12046e+06	2.59322e+06	1.09727e+06	2.6407e+06	892013	1.01458e+06	2.22599e+06
HILIC_POS_99_09116a5_638	HILIC	POS	5.638	99.0912					0.542772	0.566875	2.49375e+06	2.47331e+06	2.13279e+06	1.02814e+06	2.3071e+06	2.85329e+06	2.62246e+06	2.29617e+06	2.2887e+06	2.44482e+06	2.2826e+06	2.55457e+06	1.38167e+06	2.31889e+06	1.18329e+06	2.31369e+06	2.7201e+06	2.08653e+06	2.82875e+06	2.06813e+06	2.55869e+06	1.45754e+06	2.51941e+06	1.17715e+06	2.38756e+06	1.32656e+06	2.47952e+06	1.72934e+06	1.9887e+06	2.36709e+06	1.4006e+06	2.54311e+06	2.45447e+06	2.21965e+06	1.54245e+06	2.39863e+06	2.27755e+06	2.17521e+06	1.41825e+06
HILIC_POS_99_0922a1_112	HILIC	POS	1.112	99.0922					2.12185e-16	1.21557e-15	110040	148776	149435	273819	235793	104104	90283.4	96043.3	130043	89801.9	108824	265312	76522.6	150586	89668.1	57233.9	156711	93489.1	76538.9	75170.2	65413.7	87909.3	57883.7	118225	61246.4	51424.5	494764	1.85262e+06	1.91315e+06	1.81795e+06	1.86217e+06	1.7815e+06	1.75007e+06	1.98023e+06	1.76394e+06	1.86972e+06	1.8344e+06	1.70738e+06	1.79738e+06
HILIC_NEG_99_92558a3_97	HILIC	NEG	3.97	99.9256					0.0072733	0.0100082	8.38552e+06	9.00099e+06	5.75073e+06	8.12488e+06	8.37948e+06	8.74624e+06	4.52684e+06	4.47489e+06	5.46909e+06	8.35741e+06	5.96986e+06	8.52554e+06	8.49102e+06	8.78962e+06	7.6921e+06	7.58254e+06	8.05862e+06	8.2736e+06	8.12486e+06	7.85981e+06	8.77942e+06	8.10764e+06	8.37793e+06	7.62496e+06	7.91318e+06	8.53486e+06	1.04245e+07	8.99164e+06	8.81682e+06	9.02592e+06	8.48775e+06	9.79014e+06	1.01647e+07	4.82625e+06	9.787e+06	8.75525e+06	1.01736e+07	4.772e+06	8.80582e+06
HILIC_NEG_99_92558a5_647	HILIC	NEG	5.647	99.9256					0.0058847	0.00818737	5.72542e+06	6.75209e+06	5.94142e+06	6.08193e+06	5.76594e+06	7.4597e+06	4.75993e+06	5.52871e+06	6.31812e+06	6.23879e+06	4.56253e+06	5.91176e+06	5.42336e+06	6.42973e+06	7.21033e+06	6.15399e+06	6.39211e+06	6.63434e+06	7.31431e+06	6.52109e+06	4.6719e+06	6.09891e+06	6.6639e+06	5.75013e+06	5.99979e+06	7.71935e+06	3.93978e+06	6.72319e+06	4.68349e+06	6.30297e+06	4.43009e+06	7.35564e+06	5.3952e+06	6.43875e+06	6.96877e+06	6.11184e+06	6.00259e+06	6.9937e+06	5.74443e+06
HILIC_NEG_99_92559a1_204	HILIC	NEG	1.204	99.9256					0.125807	0.145528	1.10767e+06	6.69426e+06	4.67717e+06	5.78119e+06	3.93507e+06	7.14344e+06	6.23198e+06	6.52659e+06	4.16885e+06	5.44358e+06	6.31677e+06	7.27377e+06	4.3139e+06	1.43774e+06	6.08582e+06	4.063e+06	4.05749e+06	7.45435e+06	3.25507e+06	4.51911e+06	3.37595e+06	4.29784e+06	6.49676e+06	5.47482e+06	4.74744e+06	5.74386e+06	1.1642e+06	5.23096e+06	5.66989e+06	6.18742e+06	5.85767e+06	3.70688e+06	4.1421e+06	2.7189e+06	2.70606e+06	5.96456e+06	5.74395e+06	3.52318e+06	2.54101e+06
HILIC_NEG_99_9256a7_357	HILIC	NEG	7.357	99.9256	Unknown		4		3.63033e-05	6.61281e-05	8.53631e+06	1.0401e+07	1.03546e+07	1.09321e+07	1.10526e+07	1.01172e+07	1.00933e+07	1.06459e+07	9.24359e+06	9.74511e+06	1.10285e+07	1.04598e+07	1.01391e+07	9.26939e+06	1.02959e+07	1.15731e+07	9.79612e+06	1.06198e+07	1.13916e+07	1.16558e+07	1.09655e+07	1.16632e+07	1.42011e+07	1.0218e+07	1.34108e+07	1.10194e+07	8.95905e+06	1.07896e+07	1.02068e+07	9.58135e+06	9.08715e+06	1.02546e+07	1.05366e+07	9.5909e+06	1.00367e+07	9.45151e+06	9.70945e+06	9.77376e+06	9.46667e+06
HILIC_NEG_99_9256a6_57	HILIC	NEG	6.57	99.9256					4.26801e-15	2.16416e-14	8.64578e+06	6.2772e+06	5.64494e+06	5.70585e+06	5.37013e+06	5.76442e+06	6.47391e+06	6.77526e+06	6.64178e+06	7.45529e+06	6.78995e+06	6.52273e+06	8.07049e+06	2.08256e+06	2.44038e+06	1.76242e+06	2.86546e+06	2.72147e+06	2.40277e+06	2.56429e+06	3.07268e+06	1.88503e+06	1.70322e+06	4.01002e+06	2.47811e+06	1.06004e+06	1.85175e+06	1.65996e+06	1.5566e+06	1.90037e+06	3.02694e+06	2.64993e+06	1.81585e+06	2.03811e+06	2.2792e+06	1.14218e+06	1.85572e+06	1.08768e+06	1.13329e+06
HILIC_NEG_99_92561a3_023	HILIC	NEG	3.023	99.9256					0.752999	0.7692	4.58937e+06	2.16741e+07	3.38998e+07	1.51545e+07	3.237e+07	1.59757e+07	1.60485e+07	2.05137e+07	3.24012e+07	4.53723e+06	1.54567e+07	2.3912e+07	1.74163e+07	8.06846e+06	1.79808e+07	1.108e+07	5.22429e+06	1.94008e+07	2.20293e+07	1.14179e+07	2.6716e+07	7.17399e+06	3.62044e+07	1.80931e+07	3.404e+07	1.65333e+07	1.715e+07	2.09332e+07	8.05567e+06	1.74912e+07	2.15008e+07	2.09728e+07	9.0956e+06	2.24779e+07	1.83906e+07	1.67482e+07	1.83181e+07	3.54661e+07	2.01621e+07
HILIC_NEG_99_92562a5_184	HILIC	NEG	5.184	99.9256					0.041472	0.0514963	1.35011e+07	1.77307e+07	8.33364e+06	1.22328e+07	2.70595e+07	1.1662e+07	1.79477e+07	1.5152e+07	8.08498e+06	1.41768e+07	4.76774e+06	2.4367e+07	2.54754e+07	2.41026e+07	1.97619e+07	1.37057e+07	1.07465e+07	1.3021e+07	9.60642e+06	1.68872e+07	8.39411e+06	3.06017e+07	8.43466e+06	9.47663e+06	2.31274e+07	1.66808e+07	1.70419e+07	1.08136e+07	8.71322e+06	1.38517e+07	7.40508e+06	1.62766e+07	1.66035e+07	8.39662e+06	1.52503e+07	1.20112e+07	1.39158e+07	7.6622e+06	2.11895e+07
HILIC_NEG_99_92562a5_459	HILIC	NEG	5.459	99.9256					0.00113886	0.00172295	1.61772e+07	1.69011e+07	1.22969e+07	1.8488e+07	8.86514e+06	1.82871e+07	1.30475e+07	1.61055e+07	1.23064e+07	1.62369e+07	1.17024e+07	1.36121e+07	1.44382e+07	1.60638e+07	1.14445e+07	1.53037e+07	9.67977e+06	1.45994e+07	9.25563e+06	1.33392e+07	6.50461e+06	1.19052e+07	7.76381e+06	1.76995e+07	1.39016e+07	9.27163e+06	1.51284e+07	1.86158e+07	2.08814e+07	1.7644e+07	1.44851e+07	1.67405e+07	2.35029e+07	2.55368e+07	7.21216e+06	1.68519e+07	1.50087e+07	1.82882e+07	1.82304e+07
HILIC_NEG_99_92562a6_116	HILIC	NEG	6.116	99.9256					1.24103e-08	3.16779e-08	8.18776e+06	7.4313e+06	7.45143e+06	6.95403e+06	1.02558e+07	9.41909e+06	9.8943e+06	8.91741e+06	7.14245e+06	8.31048e+06	7.56061e+06	6.84422e+06	7.26573e+06	1.04552e+07	8.21758e+06	9.44965e+06	7.02993e+06	7.19758e+06	7.92992e+06	6.92658e+06	8.4671e+06	6.99607e+06	7.25545e+06	8.23279e+06	6.97552e+06	1.00335e+07	7.62447e+06	7.07974e+06	1.1428e+07	9.61577e+06	6.59301e+06	7.27549e+06	7.53968e+06	7.64209e+06	7.14311e+06	6.59412e+06	1.03834e+07	7.02327e+06	6.80487e+06
HILIC_NEG_99_92564a1_393	HILIC	NEG	1.393	99.9256	Unknown	99.9252 (100)	4		0.00557911	0.00778178	1.34409e+06	1.96231e+06	3.83281e+06	2.77606e+06	1.75685e+06	1.69667e+06	3.25849e+06	1.86577e+06	3.23906e+06	4.18657e+06	2.51753e+06	5.11711e+06	4.16327e+06	1.72132e+06	3.16417e+06	1.51824e+06	1.79044e+06	986519	2.4355e+06	2.70918e+06	4.97804e+06	4.21387e+06	2.98307e+06	3.43562e+06	3.86275e+06	3.53563e+06	1.01207e+06	3.8829e+06	2.54098e+06	1.64204e+06	5.04287e+06	1.67863e+06	4.77927e+06	4.11838e+06	2.42915e+06	6.83889e+06	2.22148e+06	1.2199e+06	4.02193e+06
HILIC_NEG_99_92564a4_19	HILIC	NEG	4.19	99.9256					8.96485e-05	0.000155754	6.32639e+06	1.38056e+06	5.26522e+06	7.85355e+06	6.51762e+06	6.74107e+06	5.96194e+06	1.547e+06	3.83873e+06	5.74616e+06	6.78638e+06	1.19414e+06	1.75502e+06	2.44419e+06	4.11472e+06	1.45068e+06	5.74202e+06	3.34289e+06	6.01357e+06	7.17073e+06	5.38787e+06	5.92224e+06	2.18133e+06	3.1022e+06	6.23173e+06	6.69084e+06	1.00112e+07	6.41086e+06	6.23912e+06	1.0683e+07	6.82346e+06	8.82697e+06	6.55466e+06	7.64918e+06	5.88795e+06	7.47578e+06	9.03282e+06	7.97558e+06	5.26399e+06
HILIC_NEG_99_92564a7_897	HILIC	NEG	7.897	99.9256					3.10092e-07	6.91624e-07	2.28264e+06	5.56878e+06	2.45952e+06	4.5441e+06	4.6688e+06	4.16423e+06	1.54255e+06	2.35926e+06	3.86141e+06	2.70152e+06	2.98096e+06	2.28385e+06	1.93341e+06	1.56407e+06	5.81265e+06	4.852e+06	6.54382e+06	5.18442e+06	5.67534e+06	7.7501e+06	9.32743e+06	6.87786e+06	6.49409e+06	6.19879e+06	3.78385e+06	7.13063e+06	2.82899e+06	4.98017e+06	4.52555e+06	5.71621e+06	4.61964e+06	3.29901e+06	5.13611e+06	5.3054e+06	6.14397e+06	5.25405e+06	6.99803e+06	4.90332e+06	5.62912e+06
HILIC_NEG_99_92565a5_77	HILIC	NEG	5.77	99.9257					0.0308532	0.0389906	5.81855e+06	8.49135e+06	5.81659e+06	8.02386e+06	7.40741e+06	6.17501e+06	8.08624e+06	7.35815e+06	5.28387e+06	5.07858e+06	7.47533e+06	5.69104e+06	5.55847e+06	6.945e+06	6.81805e+06	6.3585e+06	7.16595e+06	6.94096e+06	7.8031e+06	5.8847e+06	5.31367e+06	7.72309e+06	6.91308e+06	7.22768e+06	6.74411e+06	5.65756e+06	6.22784e+06	7.22463e+06	5.41766e+06	6.29218e+06	5.97759e+06	4.96678e+06	6.36158e+06	5.59097e+06	5.31586e+06	5.94495e+06	5.27372e+06	5.38068e+06	7.60325e+06
HILIC_NEG_99_92565a6_249	HILIC	NEG	6.249	99.9257					6.30042e-05	0.000111335	8.44661e+06	7.29953e+06	7.62855e+06	8.01485e+06	6.56401e+06	5.09555e+06	5.17234e+06	8.49504e+06	6.42805e+06	7.33575e+06	8.98694e+06	4.24745e+06	7.83124e+06	9.0641e+06	5.05982e+06	8.32112e+06	6.89644e+06	6.10784e+06	8.96192e+06	7.47535e+06	5.96448e+06	8.78363e+06	9.13135e+06	6.27094e+06	6.44726e+06	6.46632e+06	7.46347e+06	6.71298e+06	7.92572e+06	6.8231e+06	6.29259e+06	7.77086e+06	6.5519e+06	7.20434e+06	8.75122e+06	5.46892e+06	8.26025e+06	5.88231e+06	5.61186e+06
HILIC_NEG_99_92572a6_357	HILIC	NEG	6.357	99.9257					0.000152333	0.000256926	3.69043e+06	5.22934e+06	4.57837e+06	6.16549e+06	5.10246e+06	5.03621e+06	6.06356e+06	5.85093e+06	4.4617e+06	5.01092e+06	4.34038e+06	5.97137e+06	3.60617e+06	9.40645e+06	4.20487e+06	4.84802e+06	4.75521e+06	5.01204e+06	8.16689e+06	6.00567e+06	6.74504e+06	3.45619e+06	4.35312e+06	5.27446e+06	4.89794e+06	5.6516e+06	7.34895e+06	5.05922e+06	4.35834e+06	2.74003e+06	6.32914e+06	6.1028e+06	6.26106e+06	7.08417e+06	5.99888e+06	4.64979e+06	7.48594e+06	1.49551e+06	7.77196e+06
HILIC_NEG_100_93336a3_961	HILIC	NEG	3.961	100.933	Unknown		4		1.38797e-10	4.29646e-10	9.74888e+07	9.65505e+07	5.20333e+07	8.20839e+07	4.80161e+07	5.18188e+07	8.28597e+07	7.64838e+07	7.64409e+07	8.92158e+07	9.13658e+07	7.90505e+07	7.7921e+07	8.88836e+07	7.11998e+07	7.75992e+07	7.14777e+07	7.3109e+07	8.13127e+07	3.71513e+07	6.99826e+07	7.2833e+07	8.38295e+07	7.53685e+07	7.41932e+07	4.21119e+07	1.43563e+08	1.41477e+08	1.23546e+08	1.196e+08	1.095e+08	1.0403e+08	1.256e+08	1.20666e+08	1.15678e+08	1.07026e+08	1.0966e+08	1.31391e+08	1.3239e+08
HILIC_NEG_100_93336a5_66	HILIC	NEG	5.66	100.933					0.240862	0.267242	9.78526e+07	9.69922e+07	1.03287e+08	1.06376e+08	1.06106e+08	1.04309e+08	1.00323e+08	1.01258e+08	9.77855e+07	9.70755e+07	9.91997e+07	1.062e+08	1.06131e+08	9.37608e+07	1.03621e+08	1.0339e+08	9.73408e+07	9.63932e+07	1.04223e+08	1.02746e+08	1.01243e+08	9.68826e+07	1.0435e+08	9.26896e+07	1.02823e+08	1.04324e+08	1.00733e+08	1.05664e+08	1.07248e+08	1.00873e+08	1.06538e+08	9.06071e+07	9.58315e+07	1.0122e+08	9.89235e+07	1.03596e+08	1.00661e+08	1.03232e+08	1.0102e+08
HILIC_NEG_100_93338a4_8	HILIC	NEG	4.8	100.933					1.03154e-06	2.20198e-06	2.8807e+08	1.25543e+08	2.82439e+07	1.31578e+08	1.41737e+08	1.38665e+08	5.04569e+07	2.81627e+07	6.83648e+07	1.5346e+08	1.91662e+08	8.31403e+07	1.11906e+08	5.64523e+07	1.19357e+08	8.7779e+07	6.10289e+07	1.1341e+08	1.28128e+08	8.01079e+07	2.37659e+07	1.23451e+08	1.21901e+08	1.21509e+08	1.32809e+08	9.95309e+07	1.9136e+08	1.60151e+08	1.56249e+08	1.72788e+08	1.26706e+08	3.54333e+08	2.17194e+08	1.60408e+08	1.54227e+08	2.49823e+08	6.26103e+07	2.88969e+08	2.77227e+08
HILIC_NEG_100_93339a5_172	HILIC	NEG	5.172	100.933	Unknown		4		0.0106026	0.0142801	6.56608e+07	1.78629e+08	2.03453e+08	2.02748e+08	2.13807e+08	2.56386e+08	2.45695e+08	1.71967e+08	2.35749e+08	2.53879e+08	8.10601e+07	2.48162e+08	1.69942e+08	1.96315e+08	2.1998e+08	2.01796e+08	1.20769e+08	2.15421e+08	2.36942e+08	1.54037e+08	1.00641e+08	2.47926e+08	2.81379e+07	6.56741e+07	2.36811e+08	1.90081e+08	3.42309e+08	1.82163e+08	1.59331e+08	1.60942e+08	1.52413e+08	1.03921e+08	9.98093e+07	1.34119e+08	2.06518e+08	1.46176e+08	1.11171e+08	1.86849e+08	1.8376e+08
HILIC_NEG_100_9334a4_201	HILIC	NEG	4.201	100.933	Unknown	100.9333 (100), 99.9253 (90)	4		6.79669e-08	1.62172e-07	1.21231e+07	7.46883e+06	1.33392e+07	9.85102e+06	6.48189e+07	7.78079e+07	9.96488e+06	9.20399e+06	6.52239e+07	7.8618e+06	7.15855e+07	6.74207e+07	6.09681e+07	7.94908e+06	5.71053e+07	1.26714e+07	8.00092e+06	8.21454e+06	8.9443e+06	5.25875e+07	9.04842e+06	6.85843e+06	8.70714e+06	8.54076e+06	8.30146e+06	5.94119e+07	1.03274e+08	1.31562e+08	1.60955e+08	1.3079e+08	1.6052e+08	1.19091e+08	3.71211e+07	4.18803e+07	1.42384e+08	8.41059e+07	8.8583e+07	1.22977e+08	1.47975e+08
HILIC_NEG_100_9334a3_771	HILIC	NEG	3.771	100.933					0.034747	0.0435891	1.59021e+08	3.16922e+07	5.1335e+07	3.73605e+07	6.37731e+07	1.55844e+07	2.43021e+07	2.48583e+07	4.17177e+07	1.58339e+07	7.11936e+07	1.02848e+08	3.37544e+07	8.04393e+07	2.60867e+07	6.56625e+07	1.61598e+08	1.6009e+08	3.44067e+07	1.75679e+08	1.56603e+08	7.39162e+07	5.18008e+07	3.11618e+07	1.5267e+08	1.93519e+08	6.5294e+07	1.55492e+08	3.41341e+07	7.96002e+07	6.13514e+07	9.71575e+07	4.99417e+07	4.17519e+07	1.73355e+07	4.69217e+07	7.07571e+07	3.32909e+07	1.37562e+08
HILIC_NEG_100_9334a5_348	HILIC	NEG	5.348	100.933					0.0848735	0.100859	9.5157e+07	1.615e+08	6.32516e+07	9.11798e+07	1.31467e+08	1.1274e+08	1.31956e+08	1.49373e+08	1.44061e+08	1.3728e+08	1.43366e+08	5.52164e+07	1.29788e+08	2.29625e+08	1.0563e+08	1.10827e+08	1.35315e+08	1.12464e+08	1.1866e+08	2.19908e+08	1.0215e+08	1.42953e+08	1.30597e+08	1.07827e+08	7.24723e+07	1.04095e+08	9.58379e+07	6.40287e+07	1.59593e+08	9.0026e+07	1.81967e+08	8.56786e+07	1.71805e+08	6.76866e+07	1.68075e+08	1.04755e+08	1.40672e+08	1.61377e+08	1.09096e+08
HILIC_NEG_100_9334a6_117	HILIC	NEG	6.117	100.933					8.37635e-08	1.97954e-07	1.06515e+08	9.48274e+07	9.73395e+07	1.15346e+08	9.90027e+07	9.28917e+07	9.37409e+07	1.16719e+08	8.89377e+07	9.46759e+07	1.21797e+08	9.64621e+07	9.71383e+07	1.2037e+08	1.20786e+08	1.10605e+08	1.18605e+08	1.24721e+08	1.13169e+08	1.09402e+08	9.29532e+07	1.13342e+08	1.11747e+08	1.10567e+08	1.12953e+08	1.1035e+08	1.25145e+08	1.28418e+08	1.23866e+08	1.26071e+08	1.2403e+08	1.19712e+08	1.12445e+08	1.32261e+08	1.22117e+08	9.55606e+07	1.30361e+08	1.31862e+08	1.39336e+08
HILIC_NEG_100_9334a6_242	HILIC	NEG	6.242	100.933					2.00612e-06	4.15683e-06	8.01148e+07	8.58247e+07	8.18951e+07	7.83798e+07	7.83165e+07	8.43734e+07	8.59335e+07	7.61041e+07	8.39701e+07	8.61929e+07	8.57083e+07	7.89055e+07	7.42131e+07	8.19664e+07	7.93619e+07	7.96366e+07	8.59865e+07	8.16353e+07	7.82617e+07	8.27779e+07	9.07991e+07	7.132e+07	8.73904e+07	8.61483e+07	8.79854e+07	8.4048e+07	7.24548e+07	7.1724e+07	7.59489e+07	7.731e+07	7.29427e+07	7.31898e+07	6.74933e+07	7.53286e+07	7.76068e+07	7.73174e+07	7.04476e+07	6.91779e+07	7.7288e+07
HILIC_NEG_100_93342a3_102	HILIC	NEG	3.102	100.933					0.110523	0.128992	5.77194e+07	5.1337e+07	4.88345e+07	6.26451e+07	5.86205e+07	6.3384e+07	5.65345e+07	5.8301e+07	6.11345e+07	5.30298e+07	6.04851e+07	6.20339e+07	5.75184e+07	5.50686e+07	5.73941e+07	5.74986e+07	5.96302e+07	5.60018e+07	5.69678e+07	5.89333e+07	5.68988e+07	6.24919e+07	6.3042e+07	5.86146e+07	5.11616e+07	6.30451e+07	6.2135e+07	6.06373e+07	5.97418e+07	5.91078e+07	6.75842e+07	5.92951e+07	6.44809e+07	6.38137e+07	5.45496e+07	6.37699e+07	6.54868e+07	5.82301e+07	6.75228e+07
HILIC_NEG_100_93342a4_531	HILIC	NEG	4.531	100.933					0.431077	0.457502	2.30083e+07	1.0524e+08	4.46125e+07	1.03558e+08	9.54169e+07	6.55313e+07	3.39189e+07	3.46082e+07	1.31812e+08	3.27887e+07	5.05826e+07	9.5622e+07	2.52984e+07	5.43846e+07	4.05282e+07	6.06408e+07	1.13491e+08	2.04759e+08	4.45545e+07	4.8516e+07	6.68512e+07	1.21895e+08	6.57854e+07	4.51094e+08	3.63695e+07	3.10329e+07	1.05194e+08	3.518e+07	1.18503e+08	2.64296e+07	3.30192e+07	2.96184e+07	3.92141e+07	3.68612e+07	3.59255e+07	5.50831e+07	5.67276e+07	2.65359e+07	5.32627e+07
HILIC_NEG_100_93342a7_358	HILIC	NEG	7.358	100.933					1.37679e-08	3.49532e-08	1.29227e+08	1.41823e+08	1.22252e+08	1.50375e+08	1.26746e+08	1.53553e+08	1.25239e+08	1.30781e+08	1.20286e+08	1.33105e+08	1.30257e+08	1.551e+08	1.48893e+08	1.21717e+08	1.33843e+08	1.36459e+08	1.14314e+08	1.34017e+08	1.33023e+08	1.22417e+08	1.12538e+08	1.5213e+08	1.18626e+08	1.46895e+08	1.20003e+08	1.02454e+08	1.12943e+08	1.26249e+08	1.30765e+08	1.46422e+08	1.7502e+08	1.3381e+08	1.42493e+08	1.33098e+08	1.30735e+08	1.44258e+08	1.31686e+08	1.57237e+08	1.53062e+08
HILIC_NEG_100_93343a6_575	HILIC	NEG	6.575	100.933					3.06754e-18	2.12356e-17	1.0462e+08	9.6935e+07	8.95638e+07	8.50544e+07	8.61158e+07	9.71562e+07	9.21315e+07	1.00724e+08	9.44616e+07	1.07288e+08	1.21072e+08	1.12781e+08	9.15984e+07	2.45403e+07	5.19082e+07	9.83644e+06	1.72396e+07	3.52908e+07	1.94815e+07	1.97447e+07	2.23277e+07	2.48617e+07	1.47993e+07	2.47176e+07	1.47574e+07	9.7081e+06	3.29487e+07	9.79589e+06	4.57179e+07	5.26399e+07	2.23583e+07	4.09914e+07	2.49434e+07	1.22441e+07	3.02555e+07	1.5137e+07	1.72955e+07	1.46054e+07	3.27361e+07
HILIC_NEG_100_93343a6_936	HILIC	NEG	6.936	100.933					0.94775	0.9518	9.26014e+07	8.82718e+07	7.48279e+07	7.49062e+07	8.11338e+07	7.96954e+07	8.65139e+07	9.16244e+07	6.93799e+07	8.97516e+07	7.20952e+07	6.50893e+07	8.04948e+07	8.66808e+07	8.07425e+07	9.44061e+07	7.74333e+07	7.81153e+07	8.48868e+07	7.29368e+07	7.09015e+07	7.0906e+07	8.60129e+07	8.75154e+07	8.74318e+07	6.94839e+07	8.13718e+07	8.95318e+07	8.13344e+07	7.32275e+07	7.84525e+07	1.22427e+08	9.15405e+07	7.65416e+07	1.19913e+08	6.43051e+07	6.67994e+07	7.97591e+07	6.91096e+07
HILIC_NEG_100_93346a0_548	HILIC	NEG	0.548	100.933					0.826386	0.837522	3.48023e+07	3.59611e+07	3.45374e+07	3.57945e+07	3.51211e+07	3.43275e+07	3.46415e+07	3.46746e+07	3.43545e+07	3.70345e+07	3.46866e+07	3.59026e+07	3.44868e+07	3.56831e+07	3.63458e+07	3.46832e+07	3.65938e+07	3.54575e+07	3.51346e+07	3.60997e+07	3.44271e+07	3.47276e+07	3.60145e+07	1.55155e+07	3.59652e+07	3.61301e+07	3.46761e+07	3.50504e+07	3.55259e+07	3.46036e+07	3.5292e+07	3.57166e+07	3.41267e+07	1.8874e+07	3.58337e+07	3.51968e+07	3.72583e+07	3.5433e+07	3.55031e+07
HILIC_NEG_100_93346a0_84	HILIC	NEG	0.84	100.933					1.01757e-06	2.17314e-06	5.71715e+07	5.08077e+07	4.94903e+07	4.94117e+07	8.02653e+07	5.21533e+07	8.70703e+07	8.91207e+07	5.3252e+07	5.21976e+07	5.28116e+07	5.93536e+07	4.98772e+07	9.23069e+06	3.37359e+07	4.12759e+07	2.28642e+07	3.25816e+07	3.09607e+07	3.44967e+07	3.40601e+07	2.48887e+07	4.68227e+07	2.3302e+07	2.70383e+07	2.36394e+07	7.55127e+06	1.73888e+07	2.4609e+07	2.68273e+07	3.2538e+07	1.63908e+07	4.79402e+07	3.83564e+07	2.25409e+07	1.62924e+07	2.78577e+07	2.9882e+07	2.14574e+07
HILIC_NEG_100_93346a1_179	HILIC	NEG	1.179	100.933					0.101766	0.119319	1.73258e+07	3.71196e+07	3.15407e+07	2.88106e+07	3.48934e+07	2.71634e+07	3.0773e+07	3.39292e+07	2.71431e+07	3.12562e+07	2.20059e+07	2.74795e+07	2.8354e+07	1.36198e+07	3.267e+07	3.21885e+07	2.57837e+07	2.7987e+07	3.48692e+07	3.07878e+07	2.84187e+07	2.88106e+07	2.84274e+07	3.01435e+07	2.07505e+07	2.89541e+07	1.34162e+07	3.08241e+07	2.91463e+07	3.0109e+07	3.60329e+07	2.46086e+07	2.48968e+07	3.28661e+07	2.88193e+07	2.66373e+07	3.53157e+07	3.08791e+07	3.44061e+07
HILIC_NEG_100_93346a1_509	HILIC	NEG	1.509	100.933					0.0081574	0.0111497	1.50468e+07	1.27563e+07	2.29128e+07	3.14795e+07	2.78763e+07	2.11302e+07	2.99206e+07	2.0563e+07	2.44617e+07	2.57312e+07	1.60555e+07	1.33856e+07	2.00442e+07	1.89372e+07	2.33053e+07	2.25923e+07	1.21699e+07	2.10718e+07	2.12306e+07	2.69576e+07	1.38939e+07	2.88866e+07	1.40002e+07	1.25827e+07	2.16854e+07	1.71615e+07	3.88552e+07	2.15712e+07	2.41034e+07	1.73635e+07	2.80387e+07	2.93615e+07	1.94354e+07	3.02948e+07	2.37854e+07	2.35833e+07	2.39578e+07	2.83171e+07	2.83898e+07
HILIC_NEG_100_93346a4_417	HILIC	NEG	4.417	100.933					0.000395279	0.000633701	7.19795e+07	3.963e+07	2.70548e+07	3.68934e+07	5.51759e+07	4.35238e+07	4.6107e+07	9.28663e+07	7.55636e+07	8.50112e+07	4.39221e+07	3.75615e+07	6.93235e+07	4.84668e+07	6.23288e+07	3.15898e+07	3.5046e+07	5.91546e+07	2.06188e+08	1.77254e+08	1.35177e+08	2.058e+08	2.12751e+08	2.9734e+08	5.29733e+07	6.27498e+07	3.14524e+07	1.4802e+08	9.50771e+07	1.10672e+08	1.43581e+08	1.3529e+08	1.29036e+08	7.29876e+07	1.0943e+08	1.35925e+08	3.15367e+07	1.53299e+08	1.51145e+08
HILIC_NEG_100_93346a5_462	HILIC	NEG	5.462	100.933					0.122158	0.141604	2.57244e+08	1.96336e+08	1.08975e+08	2.5108e+08	1.06183e+08	2.40998e+08	2.08254e+08	2.2293e+08	2.28845e+08	2.02575e+08	1.99567e+08	3.27034e+08	2.46163e+08	2.24229e+08	1.84102e+08	6.83361e+07	1.70476e+08	2.62722e+08	1.02306e+08	2.12545e+08	2.65209e+08	1.76284e+08	1.05969e+08	9.24382e+07	1.0588e+08	1.41039e+08	1.57302e+08	2.02465e+08	2.62809e+08	2.33586e+08	2.05385e+08	2.62881e+08	2.20679e+08	2.27039e+08	7.67718e+07	2.34789e+08	1.9776e+08	2.00436e+08	2.21723e+08
HILIC_NEG_100_93346a7_714	HILIC	NEG	7.714	100.933					2.76043e-05	5.0994e-05	9.80302e+07	3.83725e+07	3.42043e+07	1.15971e+08	6.15458e+07	4.24035e+07	3.47313e+07	7.29344e+07	4.28934e+07	3.2907e+07	5.51558e+07	7.57927e+07	3.39815e+07	7.86716e+07	6.84591e+07	6.35446e+07	8.41967e+07	7.08073e+07	5.739e+07	1.91827e+07	7.81237e+07	8.56768e+07	2.27086e+07	2.44672e+07	2.42301e+07	1.64744e+07	6.16116e+07	4.20687e+07	3.78862e+07	7.47802e+07	5.52796e+07	5.59321e+07	5.34124e+07	4.06732e+07	4.97974e+07	4.34457e+07	4.61261e+07	4.03616e+07	5.35363e+07
HILIC_NEG_100_93346a7_895	HILIC	NEG	7.895	100.933					6.88002e-12	2.45182e-11	3.34332e+07	6.18069e+07	3.59572e+07	3.87726e+07	7.28771e+07	5.65846e+07	2.54631e+07	4.36889e+07	6.06201e+07	5.58539e+07	3.90163e+07	5.31041e+07	6.80632e+07	5.77275e+07	1.27114e+08	1.08166e+08	1.19321e+08	1.3009e+08	9.90108e+07	1.22341e+08	1.07116e+08	1.15608e+08	1.41115e+08	1.13693e+08	1.09939e+08	1.24266e+08	2.42314e+07	6.60415e+07	7.57632e+07	8.52366e+07	6.88723e+07	8.09521e+07	8.49984e+07	9.36923e+07	6.87845e+07	8.33587e+07	7.97632e+07	7.36535e+07	8.37015e+07
HILIC_NEG_100_93347a7_651	HILIC	NEG	7.651	100.933					1.82205e-09	5.03946e-09	1.4277e+07	1.89264e+07	1.68343e+07	3.14594e+07	9.44648e+06	1.40449e+07	1.67418e+07	1.69934e+07	4.48366e+07	2.64304e+07	1.42005e+07	1.42105e+07	1.93779e+07	6.22432e+07	5.20492e+07	4.78875e+07	6.06988e+07	5.62315e+07	5.90164e+07	4.65081e+07	4.82861e+07	6.1231e+07	4.64905e+07	3.75332e+07	3.42997e+07	4.7612e+07	4.35596e+07	4.35829e+07	3.82226e+07	4.04807e+07	5.15052e+07	5.44934e+07	3.97846e+07	4.03152e+07	4.84941e+07	4.12013e+07	4.18519e+07	4.14463e+07	5.95247e+07
HILIC_NEG_100_93347a8_071	HILIC	NEG	8.071	100.933					0.00226427	0.00331409	1.29596e+07	3.39224e+07	2.34167e+07	2.39548e+07	3.05419e+07	2.06233e+07	1.72878e+07	2.04879e+07	3.4461e+07	9.04383e+06	1.9247e+07	4.07266e+07	2.02918e+07	3.28613e+07	3.05448e+07	2.78008e+07	3.18362e+07	7.09166e+07	1.84202e+07	1.79913e+07	1.55695e+07	4.94513e+07	3.47853e+07	4.13394e+07	3.7914e+07	3.43088e+07	1.40783e+07	1.38858e+07	1.61353e+07	1.69908e+07	3.86073e+07	7.29808e+07	1.39926e+07	2.03129e+07	1.46897e+07	2.71127e+07	2.74448e+07	5.51506e+07	1.60601e+07
HILIC_NEG_100_93348a0_67	HILIC	NEG	0.67	100.933					0.401797	0.428896	3.45326e+07	4.03597e+07	4.09989e+07	4.29672e+07	1.06639e+07	3.99889e+07	5.82166e+06	6.1042e+06	3.66978e+07	4.19027e+07	3.81104e+07	3.23198e+07	3.92948e+07	2.26877e+07	1.72348e+07	1.65729e+07	3.03913e+07	4.55932e+07	2.15128e+07	3.72905e+07	1.63355e+07	4.62956e+07	1.69975e+07	1.57766e+07	3.44203e+07	1.90109e+07	1.31836e+07	3.04357e+07	5.27186e+06	3.41216e+07	3.07569e+07	1.78402e+07	2.67341e+07	2.54717e+07	2.61496e+07	2.46971e+07	2.57174e+07	2.99664e+07	2.30767e+07
HILIC_NEG_100_93348a0_931	HILIC	NEG	0.931	100.933					0.00324349	0.0046567	5.10611e+07	9.59756e+07	4.16243e+07	4.78332e+07	4.87343e+07	3.21172e+07	4.4519e+07	4.23881e+07	4.46357e+07	2.78015e+07	3.84433e+07	4.54875e+07	7.00449e+07	3.73074e+07	4.67318e+07	5.97859e+07	4.18822e+07	5.33723e+07	9.68483e+07	5.464e+07	6.06613e+07	5.42318e+07	4.95174e+07	4.38158e+07	4.32803e+07	5.70095e+07	5.29564e+07	3.92725e+07	3.79864e+07	3.99292e+07	3.48563e+07	4.3788e+07	4.6535e+07	4.9382e+07	5.05034e+07	3.28662e+07	5.24034e+07	4.22626e+07	3.47473e+07
HILIC_NEG_100_93348a4_7	HILIC	NEG	4.7	100.933					0.000327101	0.000530002	3.65388e+08	2.01844e+08	3.4527e+07	1.94951e+08	1.6711e+08	1.59021e+08	1.78877e+08	1.61295e+08	1.79783e+08	1.41145e+08	1.84356e+08	1.42385e+08	1.77777e+08	1.74829e+08	1.92829e+08	2.80887e+08	2.25599e+08	1.63499e+08	2.56238e+08	2.54384e+08	1.68633e+08	2.56241e+08	1.87846e+08	2.43422e+08	7.30441e+07	2.21599e+08	6.67412e+07	9.13084e+07	2.02501e+08	1.91235e+08	1.20264e+08	4.00813e+07	1.36731e+08	1.00498e+08	9.38214e+07	4.29877e+07	1.2118e+08	1.39501e+08	1.46197e+08
HILIC_NEG_100_93348a6_739	HILIC	NEG	6.739	100.933					0.00377484	0.00537279	8.0947e+07	4.75882e+07	5.44676e+07	4.76646e+07	5.17438e+07	5.09238e+07	5.89891e+07	5.74075e+07	5.03473e+07	5.54226e+07	2.94465e+07	5.4879e+07	5.84073e+07	6.26078e+07	5.10659e+07	4.83554e+07	4.78856e+07	4.80706e+07	4.937e+07	4.64152e+07	5.12752e+07	4.52265e+07	4.42113e+07	5.15752e+07	4.51779e+07	4.30055e+07	6.22087e+07	4.22006e+07	3.44647e+07	4.45579e+07	3.99029e+07	3.9883e+07	3.62436e+07	4.01376e+07	4.15093e+07	4.49058e+07	4.70162e+07	4.49468e+07	3.95502e+07
HILIC_NEG_100_93348a8_507	HILIC	NEG	8.507	100.933					0.338968	0.366829	2.03594e+07	3.68286e+07	2.52442e+07	3.18135e+07	3.51282e+07	2.44109e+07	1.79638e+07	1.36575e+07	2.35804e+07	1.10209e+07	1.56417e+07	2.99559e+07	3.95584e+07	2.73845e+07	1.90582e+07	1.37959e+07	2.40176e+07	2.79246e+07	1.79744e+07	1.17969e+07	1.44817e+07	2.65883e+07	3.68076e+07	2.45408e+07	1.91698e+07	3.53601e+07	1.70417e+07	1.68081e+07	1.70145e+07	3.56559e+07	2.34178e+07	1.52711e+07	1.898e+07	3.06474e+07	2.31337e+07	1.47449e+07	8.55573e+06	8.35438e+06	1.46593e+07
HILIC_NEG_100_93349a2_711	HILIC	NEG	2.711	100.933					0.657746	0.677938	4.17591e+07	4.19764e+07	6.42028e+07	4.64804e+07	3.98908e+07	3.77101e+07	5.17081e+07	1.28735e+07	4.46377e+07	4.35417e+07	5.87757e+07	4.45361e+07	8.30722e+06	4.00759e+07	3.55896e+07	3.19537e+07	3.96269e+07	3.19452e+07	4.24385e+07	4.28438e+07	3.20786e+07	3.05739e+07	4.07289e+07	3.26689e+07	2.8238e+07	3.885e+07	4.55418e+07	4.05097e+07	3.90318e+07	2.91028e+07	5.17569e+07	1.84069e+07	1.45449e+07	4.82644e+07	4.20107e+07	1.93086e+07	4.6256e+07	4.34174e+07	2.69261e+07
HILIC_NEG_100_93349a4_094	HILIC	NEG	4.094	100.933					1.35978e-06	2.86621e-06	1.49923e+07	9.54326e+06	2.43367e+07	1.42339e+07	4.55536e+07	3.01802e+07	4.34498e+07	4.19394e+07	3.42904e+07	3.96341e+07	1.80318e+07	3.46893e+07	2.14525e+07	1.23571e+07	8.57647e+06	3.78037e+07	1.46455e+07	3.91669e+07	1.25515e+07	3.16737e+07	4.23609e+07	7.13556e+06	3.54732e+07	3.89227e+07	3.34092e+07	9.65542e+06	6.61146e+07	4.09584e+07	7.28866e+07	6.83129e+07	7.89899e+07	5.45921e+07	7.00008e+07	4.35033e+07	5.75968e+07	3.52843e+07	6.933e+07	8.22752e+07	6.6065e+07
HILIC_NEG_100_93349a7_1	HILIC	NEG	7.1	100.933					0.463854	0.48925	6.82697e+07	5.08149e+07	5.21373e+07	4.31948e+07	5.13216e+07	4.09078e+07	1.96534e+07	4.32227e+07	1.65115e+07	5.06364e+07	5.33479e+07	4.54825e+07	4.56918e+07	7.20512e+07	5.00909e+07	4.38315e+07	4.70318e+07	4.76215e+07	4.33736e+07	3.17385e+07	4.16144e+07	4.08157e+07	4.53513e+07	4.83139e+07	3.85332e+07	3.7355e+07	6.76364e+07	5.00426e+07	5.96523e+07	4.89783e+07	1.9928e+07	1.73375e+07	5.23712e+07	1.75086e+07	5.63307e+07	4.82272e+07	4.47503e+07	5.02007e+07	1.73541e+07
HILIC_NEG_100_9335a5_773	HILIC	NEG	5.773	100.933					0.00122718	0.00184853	1.02739e+08	1.06996e+08	9.81168e+07	1.06754e+08	1.15421e+08	1.22479e+08	1.23514e+08	9.83714e+07	1.08733e+08	1.3126e+08	1.20843e+08	8.86835e+07	1.26299e+08	9.86091e+07	1.15034e+08	1.07944e+08	9.69489e+07	1.19226e+08	1.02628e+08	9.15946e+07	9.61292e+07	1.10085e+08	9.46717e+07	1.10785e+08	1.00869e+08	8.41556e+07	8.03633e+07	8.77662e+07	9.06008e+07	1.1812e+08	1.15287e+08	1.24811e+08	8.83166e+07	1.00805e+08	8.63707e+07	9.06488e+07	9.897e+07	1.02337e+08	1.14994e+08
HILIC_NEG_100_93351a2_913	HILIC	NEG	2.913	100.934	Unknown		4		0.000105657	0.000181653	5.59271e+07	4.12157e+07	6.16011e+07	4.14832e+07	3.97781e+07	6.90982e+07	6.40357e+07	5.85968e+07	4.49076e+07	3.48603e+07	7.52037e+07	6.73528e+07	8.00164e+07	5.37356e+07	4.9941e+07	4.33816e+07	4.96362e+07	1.23068e+08	4.13379e+07	1.075e+08	5.20206e+07	1.24674e+08	1.00491e+08	7.35607e+07	4.60852e+07	5.18397e+07	5.69339e+07	7.99735e+07	5.34362e+07	3.47538e+07	5.81688e+07	2.984e+07	5.89317e+07	5.09927e+07	6.24109e+07	8.19878e+07	6.43368e+07	7.93892e+07	5.39959e+07
HILIC_NEG_101_02412a5_06	HILIC	NEG	5.06	101.024					1.96399e-06	4.07133e-06	1.19725e+07	4.32401e+06	3.97317e+06	3.46267e+06	3.36479e+06	3.90425e+06	2.8815e+06	1.32078e+06	4.05448e+06	5.12107e+06	1.06339e+07	1.69476e+06	2.43279e+06	8.91885e+06	6.26871e+06	1.79069e+06	7.43388e+06	3.78093e+06	6.49275e+06	8.26575e+06	6.61392e+06	6.91553e+06	6.25006e+06	6.19942e+06	2.17906e+06	1.71407e+06	1.82713e+06	1.46201e+06	2.25093e+06	563811	845091	952296	1.70622e+06	1.14559e+06	2.44204e+06	1.33393e+06	2.71559e+06	1.12594e+06	1.54898e+06
HILIC_POS_101_07146a6_114	HILIC	POS	6.114	101.071	fragment of glutamine				8.09357e-22	8.6185e-21	1.13079e+07	1.12569e+07	1.22291e+07	1.10529e+07	1.33173e+07	1.03564e+07	1.07545e+07	1.1381e+07	1.00362e+07	1.12163e+07	1.08468e+07	1.06797e+07	1.05651e+07	1.50179e+07	1.12838e+07	1.12832e+07	1.09465e+07	1.04574e+07	1.09467e+07	1.06898e+07	1.07871e+07	1.06653e+07	1.07418e+07	1.0409e+07	1.08205e+07	1.08921e+07	1.32602e+07	1.26248e+07	1.23289e+07	1.22354e+07	1.23425e+07	1.20848e+07	1.2386e+07	1.27137e+07	1.25127e+07	1.22243e+07	1.24572e+07	1.28706e+07	1.25377e+07
HILIC_POS_101_10781a7_071	HILIC	POS	7.071	101.108					0.000135806	0.000230621	1.44223e+06	1.32415e+06	1.19328e+06	1.27674e+06	1.32104e+06	1.26195e+06	1.12403e+06	1.42616e+06	1.13481e+06	1.38972e+06	1.35534e+06	1.24475e+06	1.18768e+06	1.25688e+06	1.15687e+06	1.10808e+06	1.28089e+06	1.21478e+06	1.22161e+06	1.10452e+06	1.09675e+06	1.17382e+06	1.11319e+06	1.1779e+06	1.09197e+06	1.21618e+06	1.18927e+06	1.00374e+06	1.20646e+06	996883	1.14278e+06	1.0784e+06	1.20005e+06	1.15537e+06	1.19345e+06	1.06739e+06	1.23104e+06	1.12176e+06	1.12836e+06
HILIC_NEG_101_93359a6_36	HILIC	NEG	6.36	101.934					0.0962598	0.113325	3.6725e+06	6.36893e+06	6.32056e+06	6.45515e+06	2.52205e+06	5.23789e+06	7.59102e+06	6.02095e+06	3.77284e+06	7.01492e+06	6.04481e+06	2.96885e+06	5.99441e+06	2.93356e+06	3.17067e+06	6.40179e+06	2.41422e+06	4.49426e+06	6.85166e+06	6.65268e+06	5.48172e+06	7.14065e+06	5.5151e+06	5.98395e+06	7.18953e+06	4.48285e+06	7.10107e+06	8.69078e+06	6.26556e+06	6.40747e+06	8.75637e+06	5.72535e+06	6.49198e+06	7.26478e+06	6.40321e+06	6.86173e+06	6.51955e+06	6.09977e+06	5.24357e+06
HILIC_POS_102_05544a6_362	HILIC	POS	6.362	102.055	Unknown	84.0452 (100), 56.0507 (30)	4		2.65394e-28	6.77981e-27	2.87967e+06	2.61311e+06	2.66569e+06	2.7418e+06	2.63807e+06	2.73559e+06	2.67026e+06	2.71273e+06	2.45079e+06	2.6763e+06	2.72536e+06	2.6238e+06	2.69316e+06	1.35197e+06	1.96379e+06	1.95441e+06	2.05519e+06	2.01891e+06	2.11552e+06	2.13022e+06	2.0603e+06	2.10929e+06	2.166e+06	2.30903e+06	2.09843e+06	2.00668e+06	1.1794e+06	424138	351880	575844	413507	369195	300699	319006	340885	456796	278218	88901	127510
HILIC_POS_102_05559a5_77	HILIC	POS	5.77	102.056	fragment of L-Threonine	56.0506 (100), 102.0554 (15), 84.045 (8)			1.26784e-20	1.16283e-19	1.29643e+07	1.33947e+07	1.33447e+07	1.27122e+07	1.31148e+07	1.32584e+07	1.28031e+07	1.35228e+07	1.23608e+07	1.31008e+07	1.30382e+07	1.32356e+07	1.30247e+07	1.46207e+07	1.23393e+07	1.19264e+07	1.19662e+07	1.13477e+07	1.19216e+07	1.1692e+07	1.15278e+07	1.1952e+07	1.19889e+07	1.16138e+07	1.14788e+07	1.14761e+07	1.05513e+07	1.07812e+07	1.03882e+07	1.0265e+07	1.04277e+07	1.00329e+07	1.07613e+07	1.09869e+07	1.01366e+07	9.97541e+06	1.01968e+07	1.02174e+07	1.02111e+07
HILIC_NEG_102_05593a6_36	HILIC	NEG	6.36	102.056					2.52192e-24	3.78128e-23	209040	209857	221700	237538	206378	237836	214540	228464	240683	202031	216491	225737	249259	100537	184244	189639	147106	183108	188324	164807	158520	199075	191570	188050	199061	175448	113114	29826.4	11180.7	40146.2	20360.5	16003.6	13792.4	13511.2	16135	31702.3	7021.52	24118.5	23957.5
HILIC_POS_102_12829a0_799	HILIC	POS	0.799	102.128					0.0153574	0.0202433	224513	238896	149179	271380	434380	93362.2	168059	246264	185029	270246	208845	168491	162732	357486	346753	297044	144041	203065	428750	47521	349869	180221	545129	200785	131993	321616	672286	270085	138527	435078	471682	115240	148257	118043	721893	185649	200909	305163	513836
HILIC_NEG_102_93183a5_182	HILIC	NEG	5.182	102.932					0.0885725	0.104989	2.24935e+06	7.1354e+06	5.92349e+06	6.77602e+06	9.20243e+06	1.01298e+07	1.08601e+07	6.78829e+06	7.45621e+06	4.30531e+06	3.24739e+06	8.71558e+06	6.85625e+06	7.93869e+06	5.42365e+06	7.21586e+06	6.38894e+06	8.71978e+06	7.25753e+06	7.19341e+06	3.64254e+06	4.58385e+06	1.66368e+06	1.42506e+06	8.19606e+06	8.03653e+06	6.90284e+06	3.82131e+06	5.91758e+06	6.3119e+06	5.40282e+06	4.01397e+06	2.78243e+06	4.12873e+06	3.42555e+06	5.36867e+06	4.0359e+06	7.80116e+06	6.94247e+06
HILIC_NEG_102_95661a4_077	HILIC	NEG	4.077	102.957					0.609005	0.630396	1.0591e+06	610628	417340	1.10527e+06	1.40948e+06	390851	670226	1.00071e+06	457650	766569	1.51722e+06	1.2947e+06	1.34638e+06	1.04458e+06	1.73092e+06	686407	857151	657121	907594	831497	1.519e+06	1.73505e+06	661110	778638	1.36593e+06	1.05989e+06	1.17193e+06	529679	938701	1.18704e+06	1.47998e+06	913377	732578	1.08898e+06	1.026e+06	1.00659e+06	981744	628200	937207
HILIC_NEG_103_00356a1_639	HILIC	NEG	1.639	103.004					0.00781991	0.0107149	55549.1	768048	360567	698808	697133	663645	746331	754937	665915	695755	342324	434938	551197	42445.3	868989	532232	865727	756841	476755	859901	521874	833858	437469	805871	801040	731689	17211.8	715726	731654	660162	673227	334249	689155	773719	726497	405310	555417	673740	718848
HILIC_NEG_103_03988a0_937	HILIC	NEG	0.937	103.04	Unknown	103.0401 (100), 57.0338 (90), 101,9244 (80), 59.0129 (75)	4		1.05757e-14	5.15141e-14	8794.81	3.47579e+06	3.06494e+06	3.40117e+06	3.26644e+06	2.87457e+06	2.95568e+06	2.91229e+06	2.97489e+06	2.64992e+06	1.81315e+06	2.19465e+06	2.12571e+06	7528.04	463576	261599	313531	611532	294043	536408	546818	645049	809230	351774	609962	243376	3674.05	4.42918e+06	4.23129e+06	4.18833e+06	4.40986e+06	4.27944e+06	5.00715e+06	5.38129e+06	4.76884e+06	5.41212e+06	4.80339e+06	3.88838e+06	4.53021e+06
HILIC_NEG_103_03994a0_668	HILIC	NEG	0.668	103.04					2.34979e-13	9.86616e-13	24575	361441	380342	402398	285050	311667	349704	362983	344498	305786	242491	292547	274914	11402.7	568734	323613	364605	585906	414236	370086	565541	609692	620615	530239	355476	535851	16943.7	141902	247615	232843	138104	230841	115657	230044	145397	136945	139457	205185	114690
HILIC_POS_103_05463a3_701	HILIC	POS	3.701	103.055					0.0100952	0.0136338	2.0736e+06	1.55604e+06	3.10229e+06	1.98411e+06	934904	2.89191e+06	2.68574e+06	3.0947e+06	2.75277e+06	3.16485e+06	1.35677e+06	1.38816e+06	3.02402e+06	3.21749e+06	1.86333e+06	1.55875e+06	1.46632e+06	1.57346e+06	2.68048e+06	690176	2.67675e+06	382261	2.74918e+06	2.49055e+06	1.52502e+06	2.64201e+06	2.61954e+06	1.01262e+06	1.29984e+06	1.74128e+06	1.24096e+06	2.19595e+06	523110	1.77308e+06	1.38836e+06	1.47255e+06	1.17956e+06	2.3572e+06	2.39567e+06
HILIC_POS_103_12337a6_155	HILIC	POS	6.155	103.123	Unknown	86.097 (100), 58.0662 (55), 103.1239 (15)	4		1.3526e-10	4.19248e-10	4.23013e+07	3.98053e+07	4.00063e+07	4.18454e+07	3.92696e+07	4.27412e+07	4.26736e+07	4.14544e+07	4.34501e+07	4.26172e+07	4.2476e+07	4.24799e+07	4.27308e+07	4.14256e+07	3.77738e+07	3.7458e+07	3.69139e+07	3.72977e+07	3.43871e+07	3.6889e+07	3.46064e+07	3.51792e+07	3.42205e+07	3.58435e+07	3.72138e+07	3.51364e+07	4.24848e+07	4.40243e+07	4.10187e+07	4.0258e+07	4.23696e+07	4.2955e+07	4.1492e+07	4.1759e+07	4.29374e+07	4.12396e+07	4.30515e+07	4.1986e+07	4.19537e+07
HILIC_POS_103_1234a5_79	HILIC	POS	5.79	103.123					1.85164e-11	6.30015e-11	5.75199e+07	5.83814e+07	5.93033e+07	5.89593e+07	5.94971e+07	5.98366e+07	5.78939e+07	5.94601e+07	5.94364e+07	5.90846e+07	5.83614e+07	6.0183e+07	5.89108e+07	5.52865e+07	5.36463e+07	5.33993e+07	5.55565e+07	5.5482e+07	5.60125e+07	5.50607e+07	5.51127e+07	5.56892e+07	5.57442e+07	5.30905e+07	5.55304e+07	5.62101e+07	5.74964e+07	5.81192e+07	5.59476e+07	5.63449e+07	5.48976e+07	5.76172e+07	5.6272e+07	5.6204e+07	5.5214e+07	5.53032e+07	5.85246e+07	5.69637e+07	5.54888e+07
HILIC_POS_103_12347a6_356	HILIC	POS	6.356	103.123					0.000102067	0.000176061	1.38492e+07	1.36586e+07	1.33853e+07	1.43126e+07	1.28778e+07	1.46321e+07	1.40548e+07	1.41982e+07	1.31516e+07	1.47258e+07	1.03677e+07	1.80398e+07	1.26904e+07	1.16162e+07	1.28742e+07	1.32509e+07	1.30201e+07	1.25229e+07	1.27298e+07	1.2795e+07	1.24079e+07	1.08317e+07	1.28217e+07	1.26365e+07	1.25902e+07	1.1473e+07	1.39371e+07	1.05747e+07	1.11386e+07	1.25938e+07	1.20406e+07	1.0812e+07	1.13799e+07	1.16996e+07	1.08013e+07	1.32274e+07	1.12259e+07	7.56823e+06	5.56991e+06
HILIC_POS_103_12349a6_223	HILIC	POS	6.223	103.123					1.54732e-11	5.30503e-11	4.63578e+07	4.82975e+07	4.73398e+07	4.72088e+07	4.86493e+07	4.56635e+07	4.61805e+07	4.5393e+07	4.64976e+07	4.47859e+07	4.55904e+07	4.53461e+07	4.58551e+07	4.5403e+07	4.76454e+07	4.45452e+07	4.61757e+07	4.59469e+07	4.80161e+07	4.65433e+07	4.72719e+07	4.6602e+07	4.8373e+07	4.71286e+07	4.58998e+07	4.78999e+07	4.60998e+07	4.43333e+07	4.71115e+07	4.77393e+07	4.59732e+07	4.78481e+07	4.82963e+07	4.65401e+07	4.70027e+07	4.59253e+07	4.71058e+07	4.91067e+07	4.74968e+07
HILIC_POS_103_12351a6_091	HILIC	POS	6.091	103.124					0.0027622	0.00400238	3.37339e+07	3.39752e+07	3.40736e+07	3.46881e+07	3.31937e+07	3.42824e+07	3.43242e+07	3.39645e+07	3.40842e+07	3.41794e+07	3.47196e+07	3.37966e+07	3.34929e+07	3.33737e+07	3.3238e+07	3.3456e+07	3.34549e+07	3.39126e+07	3.33359e+07	3.39097e+07	3.39288e+07	3.4304e+07	3.37283e+07	3.39194e+07	3.34772e+07	3.39345e+07	3.43413e+07	3.38616e+07	3.365e+07	3.43046e+07	3.37377e+07	3.32294e+07	3.38412e+07	3.39521e+07	3.41549e+07	3.36004e+07	3.4294e+07	3.3674e+07	3.27454e+07
HILIC_POS_103_12358a5_895	HILIC	POS	5.895	103.124	Unknown	86.0969 (100), 58.0662 (55), 103.1239 (17)	4		7.46493e-11	2.37649e-10	1.78129e+07	1.78023e+07	1.79082e+07	1.76395e+07	1.75809e+07	1.79268e+07	1.74171e+07	1.76848e+07	1.64548e+07	1.8027e+07	1.80912e+07	1.67815e+07	1.71974e+07	1.86418e+07	2.01972e+07	1.91823e+07	1.89916e+07	2.00416e+07	1.98948e+07	1.89758e+07	1.8687e+07	1.8755e+07	1.94986e+07	1.9905e+07	1.98379e+07	1.97842e+07	1.77327e+07	1.6356e+07	1.67555e+07	1.70757e+07	1.76455e+07	1.85784e+07	1.7422e+07	1.75958e+07	1.73499e+07	1.78005e+07	1.7183e+07	1.80797e+07	1.73348e+07
HILIC_NEG_104_02076a0_937	HILIC	NEG	0.937	104.021					0.0763072	0.0912328	3.13427e+06	2.63682e+06	2.74855e+06	2.3855e+06	2.57443e+06	1.82759e+06	2.73347e+06	2.69069e+06	3.46894e+06	1.33414e+06	3.37196e+06	2.9741e+06	2.22002e+06	2.04433e+06	2.87923e+06	2.97798e+06	2.58198e+06	2.12892e+06	3.47266e+06	2.81988e+06	3.42648e+06	2.4369e+06	2.52449e+06	3.66902e+06	2.19018e+06	2.9137e+06	3.27577e+06	1.67635e+06	2.89375e+06	1.83132e+06	2.24659e+06	2.18507e+06	2.84862e+06	2.81929e+06	3.15486e+06	565012	2.93304e+06	2.99734e+06	2.4223e+06
HILIC_NEG_104_03532a6_159	HILIC	NEG	6.159	104.035	Serine	74.0244 (100), 72.0085 (90), 104.0355 (50)	1	HMDB0000187	9.99393e-25	1.58704e-23	6.34071e+06	5.60644e+06	5.99442e+06	5.50976e+06	6.08542e+06	5.9066e+06	5.84695e+06	6.01569e+06	5.84205e+06	6.53061e+06	6.44249e+06	6.23253e+06	6.33848e+06	9.42801e+06	3.52482e+06	3.37672e+06	3.29861e+06	3.13977e+06	2.88868e+06	3.05339e+06	3.47956e+06	3.55501e+06	3.50385e+06	3.0192e+06	3.18758e+06	3.52191e+06	7.94842e+06	8.80798e+06	8.58886e+06	8.46245e+06	8.7517e+06	8.9588e+06	8.768e+06	9.2373e+06	8.94481e+06	8.89553e+06	8.80617e+06	9.3974e+06	9.40862e+06
HILIC_POS_104_10738a2_895	HILIC	POS	2.895	104.107	Choline	104.1074 (100), 60.0815 (12), 58.0663 (2.5)	2	HMDB0000097	0.00019823	0.000329834	2.04351e+06	3.28429e+06	3.43709e+06	5.5022e+06	2.51654e+06	5.83988e+06	7.72232e+06	6.03378e+06	4.4318e+06	1.03156e+07	1.94504e+06	5.11442e+06	4.57154e+06	3.78398e+06	4.43007e+06	3.84763e+06	5.31893e+06	2.56729e+06	4.8221e+06	4.3607e+06	1.87775e+06	2.89907e+06	5.38184e+06	3.07594e+06	2.75596e+06	2.64903e+06	3.27947e+06	3.11761e+06	2.22621e+06	1.63718e+06	1.06682e+06	707435	1.18905e+06	1.52736e+06	1.51416e+06	1.6295e+06	3.37482e+06	1.95294e+06	998408
HILIC_POS_104_10743a1_393	HILIC	POS	1.393	104.107	fragment of choline	104.1074 (100), 60.082 (14), 58.0662 (1)			9.1939e-10	2.61915e-09	3.73903e+09	3.08778e+09	3.19994e+09	3.06752e+09	3.09962e+09	3.11598e+09	3.07013e+09	3.20254e+09	2.9941e+09	3.13873e+09	3.14345e+09	3.10159e+09	3.16291e+09	3.85998e+09	2.89544e+09	2.84091e+09	2.8025e+09	2.78769e+09	2.77735e+09	2.72426e+09	2.79572e+09	2.78535e+09	2.81314e+09	2.64849e+09	2.67377e+09	2.72671e+09	3.41126e+09	2.82809e+09	2.75892e+09	2.79438e+09	2.82454e+09	2.76647e+09	2.84507e+09	2.80611e+09	2.7974e+09	2.79828e+09	2.75526e+09	2.70845e+09	2.7807e+09
HILIC_POS_104_10743a6_192	HILIC	POS	6.192	104.107	fragment of choline	104.1074 (100), 87.1006 (20), 60.082 (15)			0.31789	0.345329	1.10034e+06	438140	571865	330401	755208	605401	302864	466852	367915	382520	439156	493242	410129	464996	572625	436107	420589	278811	339065	335219	440679	289306	794521	428452	297871	420257	542649	318569	437969	272267	795537	453502	572171	812228	354969	515881	317508	679851	350890
HILIC_NEG_105_00148a0_84	HILIC	NEG	0.84	105.001	Unknown		4		1.17409e-14	5.68657e-14	9.63297e+06	5.66139e+06	5.7449e+06	5.22663e+06	6.23012e+06	6.11534e+06	5.57786e+06	6.67427e+06	5.5183e+06	6.21484e+06	6.92215e+06	6.92713e+06	6.657e+06	909866	598280	571083	552957	610113	904839	654700	549514	1.26431e+06	1.11043e+06	368103	2985.04	3603.53	560842	61664.9	4303.92	6163.7	61832.3	218394	56550	169655	3652.76	3760.79	117662	165970	4996.34
HILIC_NEG_105_01697a0_935	HILIC	NEG	0.935	105.017	Unknown		4		0.664479	0.684427	3.22904e+06	2.54353e+06	2.53314e+06	3.08252e+06	2.5165e+06	1.87566e+06	3.06907e+06	2.51995e+06	3.69636e+06	918283	3.48619e+06	3.22403e+06	2.46099e+06	2.17001e+06	2.33221e+06	3.1563e+06	2.18567e+06	2.17244e+06	4.16215e+06	3.09249e+06	3.79713e+06	2.43351e+06	2.30129e+06	3.88699e+06	2.09252e+06	2.91632e+06	3.36188e+06	1.95627e+06	2.13665e+06	2.22158e+06	1.54896e+06	2.55556e+06	2.15937e+06	2.48771e+06	3.37405e+06	666887	3.11627e+06	3.34067e+06	2.23643e+06
HILIC_POS_105_04272a4_122	HILIC	POS	4.122	105.043	Unknown		4		0.0163514	0.021473	1.34375e+08	1.18035e+08	1.83641e+08	9.52026e+07	1.02139e+08	2.44065e+08	9.41359e+07	2.7858e+08	2.34705e+08	7.44513e+07	8.37058e+07	3.23299e+08	9.92571e+07	6.68773e+07	9.88033e+07	8.42799e+07	8.21163e+07	1.7657e+08	1.64963e+08	9.31077e+07	1.36404e+08	1.44209e+08	1.09812e+08	7.8254e+07	1.01027e+08	5.05688e+07	7.65319e+07	1.52064e+08	5.87256e+07	6.7486e+07	5.69476e+07	2.61853e+08	2.14751e+08	7.88331e+07	1.89155e+08	1.6051e+08	1.89953e+08	5.16729e+07	2.31368e+08
HILIC_POS_105_04278a5_457	HILIC	POS	5.457	105.043					0.000898032	0.00137768	2.33121e+06	2.40063e+06	2.64916e+06	2.98654e+06	3.08006e+06	2.98439e+06	2.98089e+06	2.567e+06	2.49304e+06	2.49829e+06	2.50356e+06	2.89377e+06	2.3539e+06	2.62423e+06	2.43956e+06	2.42222e+06	2.75294e+06	2.41968e+06	2.4374e+06	2.42939e+06	2.70445e+06	2.40999e+06	2.09151e+06	2.48438e+06	2.5933e+06	2.54642e+06	2.92369e+06	2.60437e+06	3.12232e+06	2.86478e+06	3.02699e+06	2.21272e+06	2.09261e+06	2.82646e+06	3.20043e+06	2.77747e+06	2.81186e+06	2.90669e+06	2.33266e+06
HILIC_POS_105_0428a4_039	HILIC	POS	4.039	105.043					0.0339543	0.0426801	5.09406e+07	1.42917e+08	4.87935e+07	7.90026e+07	8.6629e+07	4.2915e+07	9.30708e+07	1.3575e+08	9.25301e+07	1.67601e+08	6.98989e+07	1.32118e+08	1.36434e+08	1.90626e+08	5.59453e+07	8.45108e+07	6.00817e+07	5.65293e+07	1.44199e+08	1.00321e+08	5.66392e+07	1.61894e+08	1.06439e+08	6.9904e+07	9.47134e+07	1.47657e+08	1.06127e+08	1.64776e+08	1.10978e+08	8.75177e+07	5.63448e+07	2.1038e+08	1.07644e+08	1.54736e+08	6.32627e+07	1.48476e+08	7.60629e+07	1.87187e+08	1.5068e+08
HILIC_POS_105_0428a5_067	HILIC	POS	5.067	105.043					3.06795e-05	5.63867e-05	6.63988e+06	4.32539e+06	2.51451e+06	3.17629e+06	3.86588e+06	4.8174e+06	1.57248e+06	6.54159e+06	5.15314e+06	3.92582e+06	2.74493e+06	3.91795e+06	6.56974e+06	8.94623e+06	2.99333e+06	2.02203e+06	2.08686e+07	1.10349e+07	5.1997e+06	8.498e+06	4.97324e+06	4.03863e+06	9.33542e+06	4.38034e+06	6.01432e+06	9.15907e+06	3.51293e+06	2.33035e+06	2.64091e+06	2.56186e+06	1.813e+06	1.97263e+06	6.01203e+06	3.02697e+06	1.70325e+06	6.34471e+06	2.77402e+06	1.0353e+06	1.82845e+06
HILIC_POS_106_05032a6_16	HILIC	POS	6.16	106.05	Serine	60.0453 (100), 88.0765 (55), 106.0869 (55), 70.0661 (43)	1	HMDB0000187	1.96911e-23	2.59629e-22	1.41637e+07	1.35897e+07	1.36652e+07	1.26357e+07	1.40571e+07	1.34693e+07	1.41965e+07	1.42922e+07	1.27671e+07	1.42307e+07	1.45149e+07	1.54041e+07	1.52871e+07	1.98631e+07	8.29218e+06	8.45029e+06	8.19147e+06	7.58634e+06	6.66923e+06	7.24686e+06	8.31602e+06	8.67966e+06	8.33204e+06	7.45127e+06	7.75978e+06	8.14981e+06	1.80571e+07	1.9681e+07	1.89782e+07	1.95935e+07	1.88446e+07	1.9653e+07	2.06531e+07	1.88958e+07	1.83051e+07	2.01069e+07	2.05871e+07	2.10776e+07	2.11794e+07
HILIC_POS_106_0866a3_107	HILIC	POS	3.107	106.087	Diethanolamine	88.0765 (100), 106.086 (95), 70.0661 (70)	2		5.26094e-06	1.04386e-05	4.15159e+07	3.92192e+07	4.14493e+07	3.93361e+07	4.08685e+07	4.35016e+07	3.91927e+07	3.96697e+07	3.75492e+07	4.50919e+07	3.83969e+07	3.91524e+07	3.79503e+07	4.16997e+07	3.83925e+07	3.78877e+07	3.65698e+07	3.86177e+07	3.8453e+07	4.0007e+07	3.83667e+07	3.54258e+07	3.58344e+07	3.73622e+07	4.03501e+07	3.68596e+07	4.60703e+07	4.8327e+07	4.60498e+07	4.65869e+07	4.455e+07	4.33597e+07	4.4977e+07	5.08732e+07	4.66842e+07	4.63225e+07	4.83538e+07	4.53238e+07	4.81217e+07
HILIC_POS_106_08661a4_614	HILIC	POS	4.614	106.087					0.0574243	0.0699101	2.3965e+08	5.44598e+07	3.15501e+08	7.65895e+07	9.55943e+07	2.52833e+08	3.03939e+08	1.04849e+08	1.29914e+08	1.17178e+08	1.9944e+08	7.4214e+07	5.27857e+07	6.99077e+07	3.33002e+07	6.94731e+07	1.24898e+08	7.15186e+07	1.97467e+08	8.39708e+07	7.52041e+07	1.62821e+08	2.66134e+07	5.92804e+07	5.74919e+07	4.60221e+07	2.78897e+08	3.32564e+07	4.99426e+07	2.86445e+08	1.59955e+07	6.25167e+07	9.76314e+07	1.14314e+08	2.68564e+08	2.18029e+08	2.42828e+08	5.39748e+07	9.72743e+07
HILIC_POS_106_08661a5_766	HILIC	POS	5.766	106.087					2.87953e-05	5.30481e-05	4.17661e+07	4.17303e+07	4.09592e+07	5.54164e+07	4.22572e+07	4.49856e+07	4.2838e+07	4.23333e+07	4.30492e+07	4.69563e+07	4.31742e+07	4.37664e+07	4.16013e+07	3.44931e+07	3.37904e+07	3.22928e+07	4.79741e+07	4.12017e+07	3.90206e+07	5.18981e+07	3.58664e+07	3.70245e+07	3.63931e+07	3.82848e+07	3.70732e+07	3.10254e+07	3.39293e+07	3.70201e+07	3.26998e+07	3.45524e+07	3.95975e+07	3.29258e+07	3.81277e+07	4.1123e+07	3.60188e+07	3.65665e+07	3.70236e+07	3.59019e+07	3.69996e+07
HILIC_POS_106_08662a2_924	HILIC	POS	2.924	106.087					0.000439784	0.00070146	5.40994e+07	5.84221e+07	5.68166e+07	6.40888e+07	5.82275e+07	5.50596e+07	5.92737e+07	6.15732e+07	6.48559e+07	5.51411e+07	6.26555e+07	6.28394e+07	6.07177e+07	5.57691e+07	6.0991e+07	6.11535e+07	5.65675e+07	6.03288e+07	5.5984e+07	5.81295e+07	6.03515e+07	5.47131e+07	6.427e+07	6.16305e+07	5.8426e+07	6.14786e+07	5.90382e+07	5.56011e+07	5.73223e+07	5.59259e+07	5.80872e+07	5.96299e+07	5.90247e+07	5.11648e+07	5.65073e+07	5.62933e+07	5.80829e+07	5.76381e+07	5.38174e+07
HILIC_POS_106_08662a5_021	HILIC	POS	5.021	106.087					0.695717	0.714255	2.72787e+08	2.11547e+08	1.99191e+08	1.85692e+08	1.26152e+08	2.55928e+08	2.12155e+08	3.98483e+08	7.36875e+07	1.8139e+08	6.71526e+07	3.48601e+08	1.66043e+08	2.05923e+08	1.71437e+08	1.72108e+08	2.58064e+08	1.13163e+08	1.78162e+08	2.88033e+08	8.1373e+08	3.50092e+08	2.09956e+08	1.26972e+08	9.75037e+07	5.89861e+08	2.91051e+08	3.07847e+08	2.02474e+08	1.01365e+08	1.1059e+08	1.81625e+08	2.86241e+08	5.88122e+07	6.84641e+07	3.8732e+08	4.25253e+08	7.48419e+07	1.72565e+08
HILIC_POS_106_08664a6_119	HILIC	POS	6.119	106.087					0.000999907	0.00152377	1.34029e+07	1.3768e+07	1.35548e+07	1.52359e+07	1.12486e+07	1.21839e+07	1.37907e+07	1.26123e+07	1.41925e+07	1.20983e+07	1.2924e+07	1.57771e+07	1.32748e+07	1.75348e+07	1.23915e+07	1.13142e+07	1.00905e+07	1.58257e+07	1.11326e+07	1.54897e+07	1.0814e+07	1.14945e+07	1.24353e+07	1.14846e+07	1.07098e+07	1.22685e+07	1.32804e+07	1.39021e+07	1.6949e+07	1.35558e+07	1.48023e+07	1.27254e+07	1.29211e+07	1.80388e+07	1.22525e+07	1.31185e+07	1.60472e+07	1.64813e+07	1.58181e+07
HILIC_POS_106_08666a1_332	HILIC	POS	1.332	106.087					0.226944	0.252845	2.35056e+07	2.08498e+07	1.84e+07	2.50375e+07	2.36034e+07	2.47449e+07	2.05406e+07	2.92283e+07	2.26006e+07	2.7126e+07	2.04578e+07	1.93093e+07	1.77831e+07	2.0189e+07	2.48159e+07	2.30268e+07	2.11584e+07	2.22759e+07	2.66369e+07	1.66349e+07	2.07378e+07	1.78268e+07	2.1321e+07	2.09558e+07	1.71598e+07	2.21441e+07	1.77905e+07	2.41487e+07	2.57839e+07	2.02511e+07	2.28624e+07	1.81071e+07	2.06854e+07	2.41606e+07	2.26338e+07	2.17169e+07	2.20715e+07	2.32469e+07	1.78756e+07
HILIC_POS_106_08666a2_639	HILIC	POS	2.639	106.087					0.20072	0.225095	2.6112e+07	2.752e+07	1.63826e+07	8.59404e+06	1.91329e+07	8.90522e+06	1.15799e+07	9.42557e+06	1.07084e+07	1.8862e+07	9.79375e+06	1.90463e+07	9.42315e+06	1.83555e+07	9.18027e+06	7.71752e+06	5.41629e+06	4.25757e+07	8.47862e+06	6.50332e+06	7.96325e+06	5.2634e+06	1.02988e+07	6.41997e+06	6.29355e+06	7.46141e+06	1.79282e+07	8.10573e+06	8.18245e+06	7.23634e+06	1.34968e+07	1.61534e+07	4.60066e+06	1.45539e+07	1.30216e+07	1.29247e+07	1.57093e+07	9.26369e+06	2.13231e+07
HILIC_POS_106_08672a7_015	HILIC	POS	7.015	106.087					0.0697304	0.0839032	1.28758e+07	3.11788e+06	6.68013e+06	7.8455e+06	2.45846e+06	1.16554e+07	3.68462e+06	1.21729e+07	1.37992e+07	8.12061e+06	1.32721e+07	1.27576e+07	1.31137e+07	3.70782e+06	1.00542e+07	3.6769e+06	4.43821e+06	7.98317e+06	6.14326e+06	1.17633e+07	1.34804e+07	1.26882e+07	1.16437e+07	3.77442e+06	1.28898e+07	1.05692e+07	1.23112e+07	3.06478e+06	2.44046e+06	7.81558e+06	6.56837e+06	2.45877e+06	6.16932e+06	3.69186e+06	8.08513e+06	1.22204e+07	4.26386e+06	3.64454e+06	7.27299e+06
HILIC_POS_106_08672a7_148	HILIC	POS	7.148	106.087					0.393498	0.420754	4.14228e+06	9.01019e+06	9.29002e+06	1.1401e+07	1.10422e+07	1.07366e+07	8.1645e+06	1.29749e+07	1.13076e+07	9.27736e+06	8.59852e+06	1.41323e+07	9.26337e+06	1.17406e+07	1.06051e+07	5.56633e+06	1.31799e+07	6.30454e+06	1.18266e+07	8.28022e+06	1.41575e+07	1.15954e+07	1.00119e+07	8.6887e+06	7.09196e+06	8.39416e+06	1.35938e+07	7.09357e+06	9.5682e+06	7.8737e+06	1.1486e+07	1.18347e+07	9.0125e+06	9.58149e+06	1.27324e+07	8.85483e+06	9.80814e+06	8.49202e+06	1.07267e+07
HILIC_POS_106_08673a0_548	HILIC	POS	0.548	106.087					0.312335	0.339687	2.16576e+07	1.3327e+07	2.13975e+07	9.69596e+06	2.0845e+07	9.84726e+06	9.54226e+06	2.19943e+07	1.21649e+07	1.15539e+07	1.61929e+07	9.53922e+06	8.35649e+06	2.10658e+07	7.79326e+06	1.98052e+07	1.00392e+07	7.61816e+06	2.02779e+07	7.68727e+06	1.16153e+07	9.86885e+06	2.12743e+07	1.14458e+07	1.07699e+07	1.99804e+07	1.07119e+07	2.39989e+07	2.38655e+07	2.26409e+07	9.29644e+06	2.27209e+07	7.48159e+06	1.23173e+07	2.25199e+07	1.12102e+07	1.30439e+07	9.44261e+06	2.26026e+07
HILIC_POS_106_08673a5_59	HILIC	POS	5.59	106.087					0.0234891	0.0302164	8.90248e+06	1.40015e+07	1.33377e+07	1.32315e+07	1.24538e+07	8.85385e+06	1.27621e+07	9.61718e+06	1.03469e+07	1.04654e+07	1.04291e+07	1.04424e+07	1.06697e+07	8.39561e+06	1.1294e+07	8.93908e+06	1.09744e+07	9.20683e+06	9.87548e+06	1.01237e+07	1.09767e+07	1.00737e+07	7.7401e+06	8.96458e+06	1.08078e+07	8.7029e+06	8.65913e+06	9.6755e+06	9.76456e+06	7.82017e+06	8.31457e+06	1.09764e+07	7.98806e+06	8.30468e+06	7.64067e+06	8.50134e+06	9.77279e+06	8.09589e+06	8.02688e+06
HILIC_POS_106_08673a7_35	HILIC	POS	7.35	106.087					0.0776373	0.0927405	1.75508e+07	1.72656e+07	2.05461e+07	1.28358e+07	1.65568e+07	1.70255e+07	1.90977e+07	1.91447e+07	1.9262e+07	1.86547e+07	1.87481e+07	1.3124e+07	2.6902e+07	1.95775e+07	2.03343e+07	1.74517e+07	1.66053e+07	1.86607e+07	1.89001e+07	1.67378e+07	2.04869e+07	1.7651e+07	1.88097e+07	1.93331e+07	2.01419e+07	2.06542e+07	1.61607e+07	2.23571e+07	1.89832e+07	1.68957e+07	1.68272e+07	1.48065e+07	1.89718e+07	1.49279e+07	2.00718e+07	1.68283e+07	2.05412e+07	1.66698e+07	1.93165e+07
HILIC_POS_106_08673a8_511	HILIC	POS	8.511	106.087					0.170484	0.193169	2.23088e+06	3.40282e+06	1.8683e+06	2.71972e+06	3.78752e+06	1.4705e+06	3.04669e+06	2.24614e+06	2.72618e+06	4.94786e+06	2.30164e+06	1.95496e+06	3.47445e+06	4.77666e+06	2.34167e+06	5.65424e+06	1.60015e+06	4.54257e+06	3.12454e+06	2.44141e+06	5.77394e+06	1.60294e+06	4.44638e+06	3.20813e+06	2.04913e+06	5.71123e+06	5.31347e+06	6.7087e+06	3.01835e+06	6.18351e+06	1.89925e+06	2.66193e+06	2.98346e+06	3.09206e+06	2.68779e+06	3.43372e+06	1.90547e+06	2.65634e+06	2.61679e+06
HILIC_POS_106_08674a5_484	HILIC	POS	5.484	106.087					2.51842e-07	5.67218e-07	4.00444e+07	2.83933e+07	3.10948e+07	3.07913e+07	2.95238e+07	2.88377e+07	3.06621e+07	2.77514e+07	3.41806e+07	3.32605e+07	3.3835e+07	3.49394e+07	3.53605e+07	3.57128e+07	2.14482e+07	1.23815e+07	3.2811e+07	2.4897e+07	2.66583e+07	1.66338e+07	2.55331e+07	3.32668e+07	3.44795e+07	1.63686e+07	2.64188e+07	2.45046e+07	3.31881e+07	2.35833e+07	2.94342e+07	2.66991e+07	2.88607e+07	2.81344e+07	2.76798e+07	2.70911e+07	1.4852e+07	1.31615e+07	2.008e+07	2.06047e+07	2.38707e+07
HILIC_POS_106_08674a6_358	HILIC	POS	6.358	106.087					1.0684e-07	2.49423e-07	3.17731e+07	2.81443e+07	2.97907e+07	2.98815e+07	2.39359e+07	3.1337e+07	2.91652e+07	2.83777e+07	3.06671e+07	3.28527e+07	2.62336e+07	3.13275e+07	2.52608e+07	2.75922e+07	3.00861e+07	2.82324e+07	2.91478e+07	3.07586e+07	3.04961e+07	3.28978e+07	2.48904e+07	3.02911e+07	3.06263e+07	2.84512e+07	3.04978e+07	2.71727e+07	2.54946e+07	2.35634e+07	2.77693e+07	2.49561e+07	2.23318e+07	2.45225e+07	2.63852e+07	2.35786e+07	2.75985e+07	1.76225e+07	2.58154e+07	2.28031e+07	2.13599e+07
HILIC_POS_106_08675a1_767	HILIC	POS	1.767	106.087					0.000530057	0.000837209	1.87111e+07	1.4649e+07	7.40716e+06	9.76686e+06	1.4809e+07	9.27126e+06	1.00134e+07	2.25989e+07	5.09005e+06	1.0917e+07	1.01821e+07	8.05313e+06	1.26413e+07	9.6379e+06	4.3424e+06	1.65447e+07	5.92538e+06	1.59892e+07	1.01815e+07	3.84147e+06	4.84904e+06	8.12679e+06	1.50856e+07	6.5623e+06	4.82779e+06	1.69637e+07	7.72599e+06	1.35438e+07	6.59157e+06	8.25581e+06	1.73943e+07	1.55957e+07	1.26901e+07	9.72658e+06	6.23422e+06	1.2442e+07	6.52871e+06	7.81181e+06	8.42423e+06
HILIC_POS_106_08675a6_245	HILIC	POS	6.245	106.087					3.0315e-10	9.10225e-10	2.97659e+07	3.09535e+07	3.10669e+07	3.20296e+07	3.32284e+07	3.01553e+07	3.18613e+07	2.74036e+07	3.20514e+07	2.78861e+07	3.00553e+07	3.01988e+07	2.76322e+07	3.13205e+07	3.22141e+07	3.01202e+07	3.18277e+07	3.03174e+07	2.93696e+07	2.97042e+07	3.05166e+07	3.05617e+07	3.02738e+07	3.17679e+07	2.7598e+07	3.0724e+07	2.54769e+07	2.84852e+07	2.92573e+07	2.85426e+07	2.65429e+07	2.72631e+07	2.94068e+07	2.78407e+07	2.78862e+07	2.84021e+07	2.84573e+07	2.71209e+07	2.8494e+07
HILIC_POS_106_08675a6_564	HILIC	POS	6.564	106.087					1.82453e-05	3.42775e-05	1.07519e+07	9.66288e+06	1.02726e+07	1.01365e+07	1.05959e+07	8.793e+06	1.12293e+07	1.07901e+07	1.07052e+07	9.51185e+06	1.0457e+07	1.48206e+07	9.61042e+06	3.06618e+06	1.08806e+07	1.45866e+07	3.87606e+06	1.29322e+07	7.82936e+06	5.48659e+06	3.1264e+06	1.02962e+07	6.20344e+06	6.27684e+06	4.68635e+06	7.944e+06	5.05752e+06	5.09162e+06	7.1523e+06	2.84282e+06	7.41655e+06	6.77572e+06	4.30243e+06	4.34876e+06	6.75066e+06	1.25254e+07	4.50045e+06	4.95684e+06	8.20155e+06
HILIC_POS_106_08675a6_744	HILIC	POS	6.744	106.087					5.86847e-09	1.5432e-08	3.13067e+07	3.68765e+07	3.84875e+07	3.94405e+07	4.08993e+07	3.52017e+07	3.3201e+07	3.86356e+07	4.0839e+07	3.3656e+07	3.70261e+07	3.74951e+07	3.99723e+07	1.42479e+07	4.71641e+07	4.77522e+07	5.09355e+07	5.49657e+07	4.72847e+07	4.84357e+07	5.13034e+07	5.31577e+07	4.39202e+07	5.01378e+07	5.15853e+07	5.44856e+07	3.28538e+07	2.75213e+07	2.73271e+07	1.18289e+07	1.88489e+07	3.02575e+07	2.80833e+07	3.3598e+07	2.89167e+07	2.87273e+07	3.46402e+07	3.00314e+07	2.90297e+07
HILIC_POS_106_08675a6_856	HILIC	POS	6.856	106.087					0.000136452	0.000231592	3.12983e+06	5.79158e+06	6.70539e+06	6.14078e+06	7.28786e+06	7.85496e+06	5.305e+06	7.28382e+06	7.73481e+06	3.20898e+06	5.5902e+06	8.03973e+06	6.13767e+06	5.55992e+06	7.81437e+06	7.81017e+06	5.41272e+06	8.93631e+06	8.68976e+06	7.99901e+06	7.89295e+06	9.79785e+06	7.47266e+06	8.1658e+06	7.76766e+06	9.99778e+06	2.39721e+06	2.27268e+06	2.85915e+06	9.83213e+06	2.96206e+06	6.24931e+06	2.24798e+06	4.86441e+06	6.14965e+06	6.32305e+06	5.34001e+06	6.00174e+06	4.74206e+06
HILIC_POS_106_08675a7_665	HILIC	POS	7.665	106.087					3.20555e-18	2.21096e-17	4.24825e+06	2.5034e+06	5.46334e+06	6.21177e+06	4.63423e+06	4.00779e+06	4.44175e+06	5.55325e+06	5.80271e+06	4.40592e+06	4.51286e+06	3.95479e+06	4.03697e+06	1.69983e+07	1.48613e+07	2.29587e+07	1.41859e+07	1.55403e+07	1.31357e+07	1.22144e+07	2.53021e+07	1.57068e+07	2.29985e+07	1.32218e+07	1.44752e+07	1.43101e+07	2.31534e+07	2.30053e+07	2.39776e+07	2.13166e+07	1.92721e+07	2.19592e+07	1.46897e+07	2.21315e+07	2.10583e+07	2.07277e+07	2.32451e+07	2.30819e+07	2.34185e+07
HILIC_POS_106_08678a0_823	HILIC	POS	0.823	106.087					0.000200091	0.000332812	3.48279e+07	4.00706e+07	3.50723e+07	3.39865e+07	4.45193e+07	4.10873e+07	3.50071e+07	4.74104e+07	3.3122e+07	5.06373e+07	4.10786e+07	3.93545e+07	4.04194e+07	3.71019e+07	3.71138e+07	4.7605e+07	3.03729e+07	1.43885e+07	4.00802e+07	1.77428e+07	3.85354e+07	3.91083e+07	3.63685e+07	7.00611e+06	3.38639e+07	4.54562e+07	6.81313e+06	3.19338e+07	2.20612e+07	1.81319e+07	4.05075e+07	1.82307e+07	1.91003e+07	4.29229e+07	4.99107e+07	7.50157e+06	2.01525e+07	2.24574e+07	3.84843e+07
HILIC_POS_106_08679a5_903	HILIC	POS	5.903	106.087					1.73962e-07	3.98104e-07	3.46688e+07	3.89836e+07	4.2605e+07	3.77764e+07	3.76232e+07	4.0538e+07	3.62225e+07	3.65726e+07	3.66711e+07	3.90539e+07	3.98968e+07	3.70584e+07	3.72344e+07	4.87674e+07	3.93022e+07	4.34036e+07	4.44372e+07	4.77778e+07	4.09155e+07	4.2489e+07	4.27433e+07	4.40091e+07	4.7055e+07	4.16025e+07	4.67316e+07	3.95338e+07	4.47723e+07	4.1113e+07	3.83419e+07	3.26899e+07	3.19564e+07	3.61674e+07	3.1043e+07	3.24139e+07	3.26712e+07	3.10864e+07	2.85595e+07	3.853e+07	2.80699e+07
HILIC_POS_107_0496a3_706	HILIC	POS	3.706	107.05					0.466706	0.492093	192874	549886	541272	508281	267020	445523	518945	651785	644974	526411	460298	422846	366119	839635	427152	437946	353890	228055	281578	252679	176607	507880	532937	311227	264196	473115	470664	160144	230997	406909	691181	440601	538111	666569	667965	196877	316569	343301	265787
HILIC_NEG_108_90204a2_928	HILIC	NEG	2.928	108.902					2.13693e-17	1.3583e-16	1.02992e+07	1.06221e+07	1.12941e+07	1.14667e+07	1.10023e+07	1.15665e+07	1.11834e+07	1.12386e+07	1.13184e+07	1.00842e+07	1.07659e+07	1.11413e+07	1.1421e+07	1.27365e+07	1.26567e+07	1.18228e+07	1.27792e+07	1.15257e+07	1.315e+07	1.21636e+07	1.28995e+07	1.25361e+07	1.23215e+07	1.24295e+07	1.20306e+07	1.23065e+07	1.04046e+07	9.85984e+06	1.0023e+07	9.92538e+06	1.06603e+07	9.08477e+06	1.02053e+07	1.01268e+07	9.66306e+06	1.07211e+07	9.33231e+06	1.02835e+07	9.87493e+06
HILIC_POS_110_00882a7_353	HILIC	POS	7.353	110.009	Unknown		4		1.09265e-09	3.09118e-09	2.15927e+06	2.87554e+06	2.81469e+06	2.85857e+06	2.82925e+06	2.71602e+06	2.81848e+06	2.77563e+06	2.79587e+06	2.6024e+06	2.53832e+06	2.5738e+06	2.82942e+06	2.47982e+06	3.28822e+06	3.19578e+06	3.28237e+06	3.36873e+06	3.30936e+06	3.23462e+06	3.28757e+06	3.31981e+06	3.40512e+06	3.28005e+06	3.1104e+06	3.28884e+06	1.26203e+06	2.80696e+06	2.57867e+06	2.60983e+06	2.6155e+06	2.57866e+06	2.66295e+06	2.67512e+06	2.63428e+06	2.77082e+06	2.61096e+06	2.59799e+06	2.52963e+06
HILIC_POS_110_07158a6_753	HILIC	POS	6.753	110.072	Unknown		4		3.46917e-08	8.47107e-08	1.23212e+07	7.88052e+06	8.30139e+06	7.41549e+06	7.98255e+06	8.29002e+06	8.50663e+06	8.72696e+06	8.25969e+06	8.83349e+06	1.0272e+07	9.06533e+06	9.4604e+06	1.4146e+07	7.54596e+06	7.59689e+06	8.22961e+06	7.1467e+06	7.94669e+06	7.42216e+06	7.18876e+06	7.10512e+06	6.74066e+06	7.53475e+06	7.21055e+06	7.19042e+06	1.0304e+07	4.73429e+06	4.55508e+06	4.74398e+06	4.5362e+06	4.64408e+06	4.71584e+06	4.87107e+06	4.69361e+06	4.68224e+06	4.66609e+06	4.64318e+06	4.69575e+06
HILIC_NEG_110_89889a2_928	HILIC	NEG	2.928	110.899					2.49477e-20	2.20219e-19	9.32824e+06	9.28729e+06	9.8065e+06	1.0093e+07	9.87379e+06	1.02473e+07	9.86392e+06	9.84601e+06	1.01015e+07	9.06666e+06	9.79141e+06	1.02283e+07	9.91359e+06	1.13309e+07	1.14089e+07	1.06457e+07	1.15898e+07	1.05164e+07	1.1747e+07	1.07035e+07	1.09946e+07	1.09664e+07	1.08872e+07	1.08475e+07	1.08768e+07	1.0821e+07	8.97906e+06	8.52101e+06	8.90238e+06	8.71219e+06	8.81189e+06	8.54109e+06	8.83077e+06	9.32214e+06	8.74074e+06	9.37722e+06	8.71542e+06	9.10938e+06	8.99994e+06
HILIC_POS_111_05556a6_761	HILIC	POS	6.761	111.056	Unknown	111.0559 (100), 83.0613 (40), 94.0484 (7)	4		0.000117412	0.000200909	2.58631e+06	2.93674e+06	2.57379e+06	2.43386e+06	2.68577e+06	2.63176e+06	2.45378e+06	2.38092e+06	2.22874e+06	2.5092e+06	2.35101e+06	2.31782e+06	2.30887e+06	2.16174e+06	2.19996e+06	2.09672e+06	2.26198e+06	2.31795e+06	1.97139e+06	1.95822e+06	2.31377e+06	2.53107e+06	2.14462e+06	1.8465e+06	2.2192e+06	2.3557e+06	2.21882e+06	2.10313e+06	2.31092e+06	2.35897e+06	2.11299e+06	2.0341e+06	2.23877e+06	2.04091e+06	2.3939e+06	2.01616e+06	2.14824e+06	2.11485e+06	2.16435e+06
HILIC_POS_111_9849a1_292	HILIC	POS	1.292	111.985					0.665833	0.685672	4656.02	1.65324e+06	1.05278e+06	1.1167e+06	1.06539e+06	1.57847e+06	1.02033e+06	993296	722608	1.16148e+06	893709	648364	1.14869e+06	877162	1.34796e+06	1.06932e+06	411797	1.36247e+06	1.49504e+06	1.57913e+06	1.06664e+06	1.63957e+06	1.30402e+06	766993	877892	1.36491e+06	901442	1.63971e+06	390317	1.05554e+06	694589	1.5948e+06	700341	1.63046e+06	760919	1.28212e+06	1.18041e+06	1.6106e+06	1.1484e+06
HILIC_POS_112_07595a7_07	HILIC	POS	7.07	112.076					5.55066e-10	1.63068e-09	482338	464994	385965	408375	450976	454857	376024	450341	428596	486567	447818	427563	392849	373815	446851	476507	313304	381366	393640	387309	402365	377166	462635	398191	376709	469682	369873	322454	361525	286313	399164	337529	405645	386871	347342	373548	410781	333799	332900
HILIC_POS_112_08723a6_928	HILIC	POS	6.928	112.087	Unknown		4		0.253245	0.279826	1.92778e+06	1.81946e+06	1.81142e+06	1.56428e+06	746051	1.85755e+06	831068	731830	721874	1.87068e+06	781972	1.8336e+06	1.75855e+06	2.01019e+06	710529	638002	973819	922283	675319	1.72126e+06	544272	1.84729e+06	1.69497e+06	1.70414e+06	1.00479e+06	1.82312e+06	1.27506e+06	1.56435e+06	1.68362e+06	1.48509e+06	1.58611e+06	1.65316e+06	1.72135e+06	1.60258e+06	1.56975e+06	923634	1.51932e+06	1.7479e+06	1.6518e+06
HILIC_POS_112_08731a1_501	HILIC	POS	1.501	112.087					0.0196937	0.0255861	1.77608e+06	621571	422152	428664	791958	762861	685982	934422	373348	686327	719375	958133	925520	3.57335e+06	1.27321e+06	1.2575e+06	1.14657e+06	678587	1.04151e+06	992697	1.05341e+06	1.04593e+06	489950	971313	1.06793e+06	1.05112e+06	1.14283e+06	631736	585213	553092	604894	333427	563525	603251	435392	565982	614888	434407	631093
HILIC_POS_112_89598a2_89	HILIC	POS	2.89	112.896	Unknown		4		6.71488e-21	6.34438e-20	9.75408e+06	1.01685e+07	1.13042e+07	1.29946e+07	1.06339e+07	1.05567e+07	1.25542e+07	1.24994e+07	1.3147e+07	1.05405e+07	1.16351e+07	1.24813e+07	1.33424e+07	1.46457e+07	1.44009e+07	1.48255e+07	1.45164e+07	1.38746e+07	1.43538e+07	1.3584e+07	1.48463e+07	1.36489e+07	1.61145e+07	1.58178e+07	1.47908e+07	1.49373e+07	9.85193e+06	1.00448e+07	9.89683e+06	9.39716e+06	1.00769e+07	9.12436e+06	1.01516e+07	9.76402e+06	9.86462e+06	9.855e+06	9.02845e+06	1.00563e+07	9.28883e+06
HILIC_NEG_112_89601a2_93	HILIC	NEG	2.93	112.896					5.05938e-12	1.83147e-11	1.33128e+06	1.37851e+06	1.55389e+06	1.34596e+06	966577	1.48235e+06	1.3746e+06	1.29951e+06	1.50656e+06	1.39427e+06	1.44725e+06	1.52815e+06	1.5347e+06	1.74602e+06	1.54615e+06	1.6063e+06	1.72946e+06	1.45807e+06	1.69711e+06	1.62531e+06	1.66549e+06	1.62578e+06	1.5938e+06	1.65803e+06	1.59581e+06	1.59506e+06	1.34188e+06	1.39365e+06	1.30047e+06	1.25209e+06	1.40918e+06	1.15686e+06	1.33887e+06	1.42498e+06	1.17185e+06	1.3062e+06	1.226e+06	1.39676e+06	1.35134e+06
HILIC_NEG_112_98566a7_074	HILIC	NEG	7.074	112.986	Unknown	68.9949 (100), 112.9853 (4)	4		0.0100025	0.0135145	2.54376e+07	2.58088e+07	2.48832e+07	2.64069e+07	3.26839e+07	2.46763e+07	3.20093e+07	2.55082e+07	3.23454e+07	2.43866e+07	2.41953e+07	2.64892e+07	2.70102e+07	2.7575e+07	2.49029e+07	2.4939e+07	3.42324e+07	3.47121e+07	2.47308e+07	3.29023e+07	2.40488e+07	3.62067e+07	2.33289e+07	3.40443e+07	3.26643e+07	2.70816e+07	2.3402e+07	2.20923e+07	2.2436e+07	2.92052e+07	2.24798e+07	2.09872e+07	2.90417e+07	2.51224e+07	2.24662e+07	2.70756e+07	2.65911e+07	2.77848e+07	2.76492e+07
HILIC_NEG_112_98566a1_237	HILIC	NEG	1.237	112.986					0.769207	0.784478	1.63715e+07	8.32467e+07	7.82211e+07	3.84438e+07	9.13533e+07	8.15908e+07	6.95821e+07	6.65298e+07	6.97707e+07	5.75703e+07	8.10555e+07	4.32922e+07	5.48485e+07	1.13306e+07	6.78416e+07	8.60845e+07	6.78545e+07	6.38326e+07	7.43133e+07	5.27818e+07	6.69683e+07	7.91659e+07	8.13208e+07	6.08134e+07	8.60198e+07	7.39628e+07	3.97461e+07	4.59179e+07	4.51761e+07	7.37626e+07	7.03977e+07	4.4557e+07	5.3601e+07	7.02753e+07	8.15699e+07	5.07624e+07	9.45612e+07	7.96644e+07	8.11756e+07
HILIC_NEG_112_98566a11_029	HILIC	NEG	11.029	112.986					0.00472804	0.00665294	2.01977e+07	2.03185e+07	3.11956e+07	2.07075e+07	2.31312e+07	2.66467e+07	1.79162e+07	2.26836e+07	4.37055e+07	2.21834e+07	2.4542e+07	2.2526e+07	3.6959e+07	1.41596e+07	4.34675e+07	2.34612e+07	2.90246e+07	1.70236e+07	1.90397e+07	2.16923e+07	3.54859e+07	3.37991e+07	1.40047e+07	1.45485e+07	3.84284e+07	2.67085e+07	2.46374e+07	1.08218e+08	2.93258e+07	1.27728e+07	3.23221e+07	2.01243e+07	1.87905e+07	2.53908e+07	2.12518e+07	3.2287e+07	2.81997e+07	2.08873e+07	2.73151e+07
HILIC_NEG_112_98567a0_922	HILIC	NEG	0.922	112.986					0.0487341	0.0599908	6.87136e+07	4.82181e+07	5.88747e+07	5.3948e+07	6.01324e+07	4.49036e+07	5.08509e+07	5.3829e+07	5.62396e+07	5.02511e+07	4.74279e+07	5.03862e+07	5.12772e+07	5.49418e+07	4.67263e+07	5.48215e+07	8.60484e+07	9.89533e+07	5.73503e+07	4.68967e+07	4.97466e+07	5.20397e+07	6.04026e+07	4.93013e+07	4.99444e+07	4.65382e+07	1.62196e+07	5.02683e+07	5.59599e+07	6.24851e+07	6.08423e+07	5.49853e+07	6.53538e+07	1.17448e+08	6.38399e+07	5.21595e+07	5.34375e+07	5.82168e+07	5.64755e+07
HILIC_NEG_112_98567a5_724	HILIC	NEG	5.724	112.986					0.00269842	0.00391419	3.80755e+07	1.74972e+07	2.26406e+07	4.03134e+07	4.00949e+07	3.79869e+07	4.12793e+07	3.83365e+07	2.53158e+07	1.81545e+07	3.75767e+07	3.7029e+07	4.00621e+07	4.05285e+07	2.29385e+07	1.76428e+07	2.31126e+07	2.35532e+07	3.99655e+07	4.00446e+07	2.46465e+07	1.84762e+07	3.83718e+07	4.01147e+07	2.80182e+07	2.38031e+07	3.43371e+07	3.41902e+07	1.69058e+07	1.45772e+07	1.92921e+07	3.80273e+07	3.5243e+07	3.55886e+07	2.46752e+07	3.82527e+07	3.96833e+07	3.52487e+07	1.74547e+07
HILIC_NEG_112_98567a7_659	HILIC	NEG	7.659	112.986					0.454823	0.480642	1.35464e+07	1.10997e+07	1.92054e+07	1.78426e+07	2.67808e+07	1.25452e+07	1.80581e+07	1.31253e+07	7.31276e+06	1.44017e+07	1.12122e+07	4.73488e+06	2.06672e+07	9.38694e+06	1.0916e+07	1.82366e+07	1.87041e+07	1.37477e+07	1.13607e+07	1.10486e+07	1.25465e+07	1.36198e+07	1.01011e+07	1.37555e+07	1.14004e+07	1.09578e+07	2.21483e+07	7.75494e+06	9.14495e+06	1.18872e+07	8.21203e+06	1.92245e+07	1.11112e+07	8.1699e+06	1.64167e+07	7.34174e+06	9.45823e+06	1.77833e+07	9.18885e+06
HILIC_NEG_112_98569a5_583	HILIC	NEG	5.583	112.986	Unknown	68.9948 (100), 112.9851 (5)	4		8.42494e-05	0.000146862	3.19243e+07	3.79905e+07	4.19145e+07	2.2341e+07	3.00024e+07	4.20913e+07	4.52743e+07	2.78759e+07	1.02222e+07	2.03907e+07	3.11038e+07	4.72434e+07	5.38133e+07	2.47147e+07	5.73749e+07	6.12155e+07	5.46713e+07	6.61144e+07	2.79384e+07	2.43877e+07	3.45187e+07	2.82821e+07	4.9012e+07	3.51281e+07	5.29664e+07	6.32188e+07	1.46407e+07	1.2951e+07	3.14419e+07	3.53159e+07	2.24931e+07	1.9119e+07	2.94205e+07	1.80956e+07	3.39322e+07	2.14242e+07	2.63374e+07	1.88072e+07	3.04043e+07
HILIC_NEG_112_98569a2_888	HILIC	NEG	2.888	112.986					9.82531e-05	0.000169919	1.80902e+07	1.93753e+07	1.78845e+07	2.04093e+07	1.75252e+07	1.94869e+07	1.54396e+07	1.93774e+07	1.70139e+07	1.59276e+07	1.87345e+07	1.92573e+07	1.79962e+07	1.54566e+07	1.7856e+07	1.49e+07	1.78453e+07	1.7432e+07	1.66998e+07	1.67724e+07	1.58153e+07	1.66924e+07	1.64444e+07	1.53205e+07	1.55232e+07	1.62217e+07	2.03697e+07	1.72149e+07	1.89719e+07	1.94484e+07	1.92858e+07	1.7555e+07	1.59738e+07	1.66768e+07	1.69734e+07	1.88941e+07	1.90786e+07	1.92524e+07	1.94123e+07
HILIC_NEG_112_98569a4_034	HILIC	NEG	4.034	112.986					0.912745	0.9191	9.30195e+08	9.97823e+08	1.18465e+09	7.47762e+08	9.23199e+08	1.00673e+09	4.25866e+08	1.04088e+09	1.10975e+09	8.73471e+08	1.03111e+09	9.50341e+08	9.63189e+08	1.05712e+09	1.09579e+09	9.29596e+08	1.10257e+09	4.56615e+08	4.12967e+08	1.0676e+09	1.10915e+09	1.02728e+09	1.13923e+09	1.06125e+09	9.75904e+08	1.078e+09	1.02598e+09	8.28992e+08	8.28277e+08	9.75118e+08	1.01488e+09	1.08028e+09	1.02293e+09	8.246e+08	9.50262e+08	3.99764e+08	8.39846e+08	9.89257e+08	1.16698e+09
HILIC_NEG_112_98569a4_806	HILIC	NEG	4.806	112.986					0.013145	0.0174592	5.16749e+07	3.77914e+07	5.22386e+07	4.63426e+07	5.36853e+07	2.8731e+07	2.8312e+07	6.24448e+07	4.43657e+07	5.15457e+07	6.12226e+07	5.1609e+07	4.92211e+07	8.59438e+07	3.29664e+07	4.81633e+07	5.43868e+07	2.77105e+07	1.95509e+07	4.14579e+07	4.27635e+07	3.9792e+07	4.21792e+07	2.85467e+07	4.60015e+07	4.87924e+07	5.28177e+07	2.34869e+07	3.58171e+07	4.62646e+07	4.06345e+07	3.54597e+07	4.92111e+07	3.7623e+07	3.49299e+07	4.28358e+07	4.28464e+07	3.86514e+07	3.38677e+07
HILIC_NEG_112_98569a6_313	HILIC	NEG	6.313	112.986					0.00168288	0.00249893	2.4481e+07	1.49871e+07	3.00505e+07	2.53021e+07	2.59845e+07	2.66803e+07	1.81316e+07	9.94423e+06	1.96195e+07	1.63458e+07	4.59355e+07	2.41943e+07	2.64419e+07	4.92108e+07	2.53645e+07	2.01278e+07	3.19591e+07	4.82277e+07	4.75217e+07	1.93183e+07	1.7764e+07	1.43437e+07	1.87992e+07	4.9352e+07	3.06939e+07	3.09779e+07	3.99771e+07	1.28622e+07	1.16234e+07	3.99035e+07	2.04291e+07	4.38291e+07	3.85664e+07	1.33391e+07	1.38043e+07	2.0084e+07	1.73275e+07	1.57007e+07	3.81278e+07
HILIC_NEG_112_98569a6_428	HILIC	NEG	6.428	112.986					0.13578	0.156295	1.94918e+07	3.41638e+07	2.39608e+07	2.28378e+07	3.21515e+07	7.30096e+06	8.8051e+06	2.10649e+07	2.24388e+07	1.20957e+07	2.69402e+07	1.06912e+07	1.38187e+07	1.66706e+07	2.93433e+07	1.07754e+07	2.50087e+07	1.40714e+07	1.8554e+07	2.15999e+07	1.39265e+07	2.49967e+07	1.0672e+07	1.55106e+07	1.51924e+07	2.21655e+07	1.78194e+07	7.25647e+06	1.03895e+07	1.18917e+07	2.51562e+07	6.21755e+06	1.50982e+07	9.18378e+06	1.19409e+07	1.78002e+07	1.06658e+07	1.34492e+07	2.97965e+07
HILIC_NEG_112_9857a6_652	HILIC	NEG	6.652	112.986	Unknown	68.9949 (100), 112.9853 (4)	4		2.39754e-06	4.932e-06	1.97917e+07	1.65106e+07	1.38108e+07	1.57542e+07	1.68915e+07	1.27404e+07	1.7298e+07	1.77516e+07	2.08988e+07	1.74643e+07	1.75483e+07	1.85839e+07	1.93796e+07	1.60169e+07	1.7211e+07	2.22999e+07	1.28254e+07	1.32555e+07	1.12779e+07	1.56095e+07	7.05017e+06	1.68846e+07	1.63748e+07	1.73573e+07	1.06785e+07	1.12354e+07	1.15317e+07	1.03164e+07	1.00448e+07	1.05271e+07	6.74051e+06	1.24858e+07	4.97857e+06	1.43918e+07	1.43567e+07	1.3163e+07	1.23554e+07	1.16221e+07	1.41225e+07
HILIC_NEG_112_9857a3_23	HILIC	NEG	3.23	112.986					1.57091e-06	3.28764e-06	1.67637e+07	1.79567e+07	1.47145e+07	1.88299e+07	3.4539e+07	3.78797e+07	7.96451e+06	1.52122e+07	1.89538e+07	2.31253e+07	1.88328e+07	4.03694e+07	8.22675e+06	3.56207e+07	3.09038e+07	3.47092e+07	8.25498e+06	9.92218e+06	3.06287e+07	2.62773e+07	9.59497e+06	2.48309e+07	3.66357e+07	7.86078e+06	3.30611e+07	8.94669e+06	7.24587e+07	7.68529e+07	2.36885e+07	7.03665e+07	2.65535e+07	6.40613e+07	1.76167e+07	1.74447e+07	6.42334e+07	7.44148e+07	5.88972e+07	4.00332e+07	2.05292e+07
HILIC_NEG_112_9857a6_195	HILIC	NEG	6.195	112.986					1.94698e-07	4.43185e-07	2.69285e+07	2.54126e+07	2.73902e+07	2.48617e+07	2.13202e+07	2.32104e+07	2.71228e+07	2.54394e+07	2.57693e+07	2.66465e+07	2.6098e+07	2.71403e+07	2.2431e+07	2.08502e+07	2.61633e+07	2.69737e+07	2.6773e+07	2.78606e+07	2.6269e+07	2.68716e+07	2.66461e+07	2.82413e+07	2.74837e+07	2.64631e+07	3.06263e+07	2.6942e+07	2.49439e+07	2.5005e+07	2.49658e+07	2.58767e+07	2.70558e+07	2.56685e+07	2.26172e+07	2.13306e+07	2.69769e+07	2.59727e+07	2.48323e+07	2.50127e+07	2.56805e+07
HILIC_NEG_112_9857a7_793	HILIC	NEG	7.793	112.986					0.261438	0.288167	8.41434e+06	1.81706e+07	1.57739e+07	4.69085e+07	1.77354e+07	1.34107e+07	2.78199e+07	1.9194e+07	4.6148e+06	4.81895e+06	9.47384e+06	1.06361e+07	2.44408e+07	3.12701e+07	2.2694e+07	2.20417e+07	1.34842e+07	7.55649e+06	2.46945e+07	2.10573e+07	1.65467e+07	8.87312e+06	2.75445e+07	2.07525e+07	1.13475e+07	2.58925e+07	8.99215e+06	2.34996e+07	1.85889e+07	1.13092e+07	6.21671e+06	8.54895e+06	2.60195e+07	2.08172e+07	5.06571e+06	2.52557e+07	8.69651e+06	2.77941e+07	1.0071e+07
HILIC_NEG_112_98572a0_649	HILIC	NEG	0.649	112.986					0.00104452	0.00158789	5.77237e+07	6.30338e+07	6.45947e+07	7.70042e+07	6.35558e+07	5.82213e+07	6.33722e+07	6.26512e+07	6.22947e+07	6.22141e+07	6.72741e+07	7.74395e+07	7.57007e+07	5.71437e+07	5.52204e+07	6.43986e+07	5.43971e+07	6.10774e+07	5.91845e+07	6.26807e+07	6.50864e+07	5.64736e+07	5.18962e+07	6.30617e+07	5.60074e+07	5.11209e+07	4.85927e+07	6.57036e+07	5.78681e+07	4.83407e+07	6.43866e+07	5.34398e+07	5.7184e+07	5.07715e+07	6.16343e+07	6.03607e+07	5.88289e+07	5.92253e+07	5.37129e+07
HILIC_NEG_112_98572a4_099	HILIC	NEG	4.099	112.986					1.18891e-07	2.76656e-07	9.85823e+08	1.39672e+09	1.20982e+09	3.30961e+08	1.07785e+09	1.26486e+09	1.19816e+09	1.17227e+09	1.21773e+09	1.16677e+09	1.2755e+09	1.28024e+09	1.21275e+09	1.24208e+09	1.24049e+09	1.15375e+09	1.13397e+09	1.0592e+09	1.24153e+09	1.28114e+09	1.15289e+09	9.94583e+08	1.1821e+09	1.17626e+09	1.24595e+09	1.12942e+09	1.25121e+09	1.35659e+09	4.51374e+08	2.6722e+08	1.23855e+09	1.10807e+09	1.3428e+09	1.3574e+09	1.17327e+09	1.27471e+09	1.11383e+09	1.25867e+09	1.17186e+09
HILIC_NEG_112_98572a5_456	HILIC	NEG	5.456	112.986					0.856428	0.865543	2.01234e+07	1.15627e+07	7.65801e+06	3.71195e+07	1.82448e+07	1.24281e+07	1.82949e+07	1.48202e+07	2.18216e+07	1.64617e+07	1.46948e+07	1.0041e+07	1.38577e+07	2.02239e+07	1.39337e+07	2.29273e+07	1.49143e+07	1.45412e+07	1.27912e+07	2.08e+07	1.36681e+07	1.66774e+07	1.94239e+07	1.35442e+07	1.50616e+07	1.1454e+07	2.65566e+07	1.51144e+07	1.44596e+07	1.45003e+07	1.48613e+07	1.57702e+07	1.40449e+07	1.8176e+07	1.26729e+07	1.24674e+07	1.50676e+07	1.43068e+07	1.52098e+07
HILIC_NEG_112_98572a6_866	HILIC	NEG	6.866	112.986					0.384262	0.412239	7.95848e+06	1.88516e+07	1.96739e+07	2.38003e+07	1.29763e+07	2.04204e+07	2.96271e+07	2.53486e+07	6.32765e+06	5.40185e+06	6.44604e+06	2.18937e+07	1.72987e+07	9.83555e+06	7.35234e+06	9.77584e+06	1.7779e+07	2.71524e+07	3.69191e+07	1.65328e+07	1.70456e+07	2.64712e+07	1.13633e+07	3.43047e+07	1.64402e+07	7.26288e+06	1.02994e+07	3.46359e+07	1.02407e+07	2.37219e+07	2.32702e+07	2.20389e+07	2.95068e+07	2.40066e+07	2.31433e+07	1.01187e+07	5.62744e+06	2.90967e+07	2.27906e+07
HILIC_NEG_112_98573a1_355	HILIC	NEG	1.355	112.986	Unknown	68.9949 (100), 112.9852 (5)	4		0.455475	0.481223	2.91965e+07	9.84935e+07	1.04616e+08	1.09886e+08	1.12766e+08	1.11279e+08	1.01494e+08	1.06363e+08	1.92876e+07	1.09831e+08	1.16081e+08	9.4374e+07	1.0255e+08	2.93092e+07	1.26456e+08	1.30541e+08	1.15614e+08	1.50545e+08	1.22216e+08	1.1893e+08	9.12474e+07	1.04318e+08	9.0963e+07	1.19085e+08	4.92902e+07	3.26935e+07	2.79121e+07	1.07228e+08	9.91915e+07	9.62611e+07	1.21611e+08	1.50863e+08	1.46837e+08	1.0637e+08	9.93426e+07	1.1067e+08	1.05722e+08	1.18031e+08	8.80678e+07
HILIC_NEG_112_98573a2_741	HILIC	NEG	2.741	112.986					0.126829	0.146639	4.60048e+07	5.64437e+07	4.08838e+07	3.961e+07	4.60383e+07	6.54922e+07	4.33029e+07	4.88456e+07	4.10786e+07	4.60145e+07	4.42816e+07	4.23838e+07	5.45211e+07	4.35423e+07	3.62059e+07	5.10526e+07	3.24635e+07	4.32104e+07	4.31855e+07	4.59165e+07	3.61142e+07	2.54328e+07	4.3985e+07	4.69766e+07	4.92246e+07	4.065e+07	4.88019e+07	5.35279e+07	4.37771e+07	4.12783e+07	3.79409e+07	5.30845e+07	1.39778e+07	4.45855e+07	5.47726e+07	4.49927e+07	5.68391e+07	4.40785e+07	5.42959e+07
HILIC_NEG_112_98573a4_996	HILIC	NEG	4.996	112.986					1.48092e-06	3.10901e-06	9.32223e+07	2.85949e+07	6.45401e+07	6.52432e+07	6.28041e+07	7.59871e+07	5.77873e+07	7.4764e+07	7.13201e+07	2.88235e+07	2.71833e+07	8.55962e+07	1.99667e+07	9.97094e+07	6.27689e+07	6.68766e+07	1.54826e+07	3.05027e+07	3.74352e+07	1.59627e+07	3.38774e+07	2.63563e+07	8.20071e+07	2.05996e+07	8.51957e+07	4.02311e+07	4.20402e+07	2.96762e+07	4.66728e+07	9.04707e+07	3.30552e+07	1.9033e+07	2.11455e+07	1.22386e+07	3.07505e+07	5.19744e+07	3.57597e+07	1.0466e+07	4.62933e+07
HILIC_NEG_112_98573a5_055	HILIC	NEG	5.055	112.986					0.00113259	0.00171429	1.54188e+08	1.158e+08	7.54594e+07	7.9703e+07	9.79179e+07	1.0044e+08	1.246e+08	4.6974e+07	8.41692e+07	4.66933e+07	1.3242e+08	7.11861e+07	7.78701e+07	7.47445e+07	1.24504e+08	8.05482e+07	6.41977e+07	5.94642e+07	4.95345e+07	3.17305e+07	7.07806e+07	6.74238e+07	4.60273e+07	7.76086e+07	7.40106e+07	4.46096e+07	1.42137e+08	7.65864e+07	8.42135e+07	1.16899e+08	7.20842e+07	5.51387e+07	9.41093e+07	6.40568e+07	4.94398e+07	6.37678e+07	7.22436e+07	6.12984e+07	7.86305e+07
HILIC_NEG_112_98573a5_372	HILIC	NEG	5.372	112.986					9.89296e-05	0.000170994	1.60628e+07	3.14501e+07	2.91887e+07	7.06133e+06	1.7243e+07	1.45172e+07	1.92269e+07	1.28689e+07	7.6138e+06	2.47439e+07	1.74473e+07	1.35233e+07	1.27132e+07	1.46864e+07	1.18327e+07	8.18424e+06	1.51313e+07	1.25947e+07	2.13894e+07	1.32437e+07	1.42025e+07	1.48441e+07	2.0574e+07	1.31849e+07	1.73864e+07	2.2101e+07	1.12128e+07	1.11798e+07	1.3794e+07	1.72096e+07	2.07197e+07	1.72548e+07	4.02688e+06	2.13471e+07	1.88036e+07	1.34282e+07	1.29922e+07	2.03426e+07	1.55719e+07
HILIC_NEG_113_03578a6_225	HILIC	NEG	6.225	113.036					2.12494e-30	7.86477e-29	910062	1.07476e+06	1.06295e+06	1.04498e+06	1.01453e+06	974948	981785	1.02694e+06	964379	954127	989918	1.00136e+06	1.05484e+06	1.0273e+06	849345	801796	809486	855021	829350	858596	842902	882884	862353	831086	865645	923970	882027	787629	785649	818370	808574	796802	762238	858161	835448	816850	821709	786116	833469
HILIC_POS_113_1077a5_69	HILIC	POS	5.69	113.108					0.00181222	0.00268125	1.13391e+07	8.77488e+06	6.71865e+06	6.7586e+06	1.1028e+07	1.14157e+07	1.08897e+07	1.2223e+07	1.09291e+07	1.27263e+07	1.12789e+07	5.95732e+06	1.11181e+07	1.14833e+07	1.14716e+07	1.08742e+07	9.7077e+06	9.8749e+06	1.14035e+07	1.16298e+07	1.09627e+07	1.06277e+07	1.16974e+07	1.1136e+07	1.13554e+07	1.0105e+07	1.37563e+07	1.2515e+07	1.15881e+07	1.22109e+07	1.15822e+07	4.72081e+06	1.31897e+07	1.26793e+07	5.93507e+06	1.15704e+07	1.1493e+07	7.8693e+06	1.28123e+07
HILIC_NEG_113_9262a2_928	HILIC	NEG	2.928	113.926					0.174735	0.197745	512740	1.91503e+06	1.48823e+06	1.67249e+06	1.62542e+06	779772	999779	1.25587e+06	1.68406e+06	1.68074e+06	1.43598e+06	835281	2.2124e+06	1.53901e+06	927530	1.5603e+06	1.87842e+06	1.2994e+06	3.122e+06	1.24819e+06	2.16599e+06	1.54483e+06	1.97347e+06	892184	2.04377e+06	733640	1.26101e+06	794756	567585	1.05786e+06	1.3714e+06	856276	801766	1.84104e+06	1.69458e+06	1.79944e+06	724108	946781	1.00242e+06
HILIC_NEG_113_92625a6_568	HILIC	NEG	6.568	113.926					1.50946e-14	7.22158e-14	5.16408e+06	4.28244e+06	4.08272e+06	3.92154e+06	3.22154e+06	3.91031e+06	4.08139e+06	4.31997e+06	3.23709e+06	4.61853e+06	5.37717e+06	3.75033e+06	4.13774e+06	1.69731e+06	1.77154e+06	825840	1.21221e+06	1.57369e+06	1.17191e+06	1.70242e+06	489977	569416	1.54775e+06	1.2179e+06	1.67129e+06	2.21311e+06	1.20878e+06	1.07688e+06	1.43422e+06	780435	1.21767e+06	1.10408e+06	1.43614e+06	1.18814e+06	679251	1.17449e+06	1.54655e+06	1.67569e+06	1.2127e+06
HILIC_NEG_113_92629a6_117	HILIC	NEG	6.117	113.926	Unknown	68.9949 (100), 113.9264 (80), 69.9982 (60), 97.9311 (30)	4		1.1461e-12	4.4541e-12	3.94502e+06	5.4157e+06	6.35271e+06	4.28565e+06	5.78036e+06	5.38264e+06	4.24315e+06	4.18653e+06	4.36242e+06	3.63223e+06	4.47449e+06	4.11833e+06	4.34341e+06	4.54265e+06	3.98177e+06	5.39434e+06	6.27927e+06	6.3109e+06	5.75406e+06	5.21493e+06	5.7426e+06	4.14566e+06	3.97859e+06	4.20566e+06	4.51593e+06	3.92738e+06	4.57466e+06	4.72813e+06	5.2452e+06	5.8047e+06	3.91741e+06	5.53714e+06	3.96285e+06	5.57756e+06	5.56471e+06	4.95222e+06	4.70585e+06	5.20201e+06	4.57401e+06
HILIC_NEG_113_92629a3_092	HILIC	NEG	3.092	113.926	Unknown		4		0.260823	0.287591	2.81915e+06	1.41398e+06	2.93962e+06	1.67983e+06	948960	1.21259e+06	894345	1.32273e+06	1.35106e+06	1.08705e+06	1.63527e+06	1.54626e+06	841030	2.62305e+06	1.24179e+06	2.77609e+06	2.83402e+06	2.32555e+06	2.62671e+06	3.0677e+06	1.2722e+06	651696	466446	2.92421e+06	1.54243e+06	1.37636e+06	1.60572e+06	1.80098e+06	1.46068e+06	1.55792e+06	1.52688e+06	1.41667e+06	1.87694e+06	2.07436e+06	1.56044e+06	2.80012e+06	958261	1.14293e+06	1.03034e+06
HILIC_NEG_113_9263a3_988	HILIC	NEG	3.988	113.926					0.00209476	0.00307845	2.30632e+06	4.66443e+06	4.18987e+06	1.6081e+06	1.86302e+06	2.74831e+06	4.05329e+06	3.78231e+06	3.74511e+06	3.21408e+06	4.34774e+06	3.58129e+06	4.3356e+06	4.06282e+06	2.1582e+06	4.01612e+06	1.88251e+06	3.57513e+06	3.68457e+06	1.63321e+06	3.81099e+06	2.33481e+06	1.89754e+06	3.78974e+06	1.88422e+06	3.79562e+06	5.53447e+06	3.06118e+06	5.72358e+06	2.83045e+06	5.07427e+06	5.12148e+06	4.81692e+06	4.7177e+06	3.05331e+06	1.84594e+06	5.20932e+06	2.80077e+06	4.99959e+06
HILIC_NEG_113_92634a7_358	HILIC	NEG	7.358	113.926	Unknown	68.9948 (100), 113.926 (85), 69.9982 (80), 97.9311 (25)	4		0.00332783	0.00476832	4.80767e+06	6.25315e+06	5.5742e+06	5.35609e+06	5.16974e+06	5.36606e+06	5.50154e+06	5.68286e+06	4.66104e+06	5.50662e+06	5.97913e+06	5.38601e+06	6.24148e+06	4.74004e+06	5.34773e+06	5.49978e+06	5.37754e+06	5.91159e+06	5.55086e+06	5.54789e+06	6.30559e+06	6.0262e+06	5.88253e+06	6.4518e+06	6.10701e+06	6.31955e+06	4.01053e+06	5.41557e+06	5.6295e+06	5.00304e+06	5.74153e+06	5.7245e+06	5.55162e+06	5.15162e+06	5.04336e+06	5.0823e+06	5.29312e+06	5.26735e+06	5.89251e+06
HILIC_NEG_113_92634a5_464	HILIC	NEG	5.464	113.926	Unknown		4		0.000317229	0.000514805	7.18753e+06	8.67535e+06	4.31613e+06	8.74397e+06	4.64694e+06	7.95121e+06	3.56872e+06	3.74369e+06	9.35711e+06	8.92709e+06	6.25441e+06	1.15626e+07	6.44633e+06	8.25965e+06	2.54279e+06	5.94566e+06	4.26087e+06	8.7289e+06	4.77943e+06	6.09139e+06	1.09429e+07	3.82628e+06	4.14424e+06	9.99298e+06	4.59499e+06	5.04518e+06	8.41762e+06	1.03449e+07	1.03534e+07	1.02145e+07	8.93643e+06	8.69702e+06	1.09206e+07	9.34485e+06	8.11201e+06	1.24436e+07	7.25489e+06	1.12917e+07	9.03829e+06
HILIC_NEG_113_92634a6_244	HILIC	NEG	6.244	113.926					2.07775e-05	3.88637e-05	4.10055e+06	4.21048e+06	3.21615e+06	3.99599e+06	3.29577e+06	3.27563e+06	1.31098e+06	4.14407e+06	4.4323e+06	3.69307e+06	2.79575e+06	3.644e+06	4.14107e+06	3.96611e+06	2.73871e+06	4.02123e+06	2.63081e+06	4.28035e+06	2.83429e+06	2.38943e+06	4.67822e+06	3.65167e+06	3.95398e+06	2.93128e+06	2.23183e+06	2.47852e+06	3.11411e+06	3.82064e+06	2.91125e+06	3.16809e+06	3.7527e+06	3.75937e+06	2.93039e+06	3.74317e+06	3.19975e+06	3.67545e+06	3.6399e+06	4.16012e+06	3.69816e+06
HILIC_NEG_113_92635a5_643	HILIC	NEG	5.643	113.926					0.0950285	0.11202	4.12787e+06	4.14487e+06	4.18319e+06	3.65146e+06	4.12927e+06	4.4833e+06	3.72484e+06	4.9732e+06	4.04315e+06	3.50159e+06	3.51014e+06	3.95337e+06	4.32485e+06	3.80513e+06	3.79298e+06	4.30419e+06	3.96198e+06	4.3589e+06	4.30826e+06	4.11295e+06	4.29169e+06	4.07513e+06	4.39904e+06	3.86414e+06	4.46599e+06	4.60241e+06	3.72635e+06	3.69677e+06	4.56216e+06	4.83963e+06	3.78477e+06	4.73886e+06	4.5193e+06	4.34421e+06	4.91533e+06	3.93842e+06	4.0802e+06	3.96298e+06	4.29325e+06
HILIC_NEG_114_02444a1_268	HILIC	NEG	1.268	114.024					0.600815	0.622536	4783.42	2.32404e+06	1.2045e+06	1.10014e+06	2.77696e+06	596029	2.38365e+06	1.28796e+06	2.50326e+06	923932	3.51189e+06	1.50861e+06	2.6534e+06	4341.74	1.52876e+06	2.10668e+06	740056	718659	1.38183e+06	1.91482e+06	1.34418e+06	1.90526e+06	1.43444e+06	1.63214e+06	1.19652e+06	1.65646e+06	4062.15	1.69838e+06	2.07935e+06	987655	1.15353e+06	734051	1.26849e+06	1.29881e+06	4.05918e+06	470248	2.03445e+06	1.81446e+06	1.61664e+06
HILIC_POS_114_06645a1_196	HILIC	POS	1.196	114.066	Creatinine	114.0665 (100), 86.0718 (10)	1	HMDB0000562	1.85767e-07	4.23985e-07	265326	863041	794587	982658	846119	558988	596018	717092	662180	594294	649763	574387	559715	125853	620518	485496	590613	571309	330864	306091	584497	615985	624749	269772	693182	673299	106121	1.11493e+06	622806	1.1246e+06	519750	1.13461e+06	1.16128e+06	1.15501e+06	1.09551e+06	1.1896e+06	1.24776e+06	1.11237e+06	1.1495e+06
HILIC_POS_114_09164a3_148	HILIC	POS	3.148	114.092					6.67739e-13	2.65473e-12	39139.7	532042	776030	623229	527341	538773	646882	369201	268370	138065	408336	576898	350873	35101.2	1.45326e+06	1.31361e+06	1.27766e+06	1.341e+06	1.61514e+06	1.45305e+06	1.37135e+06	1.29473e+06	1.43972e+06	1.29572e+06	1.27708e+06	1.1535e+06	71971.6	4.95792e+06	5.71049e+06	4.61744e+06	4.56275e+06	4.93419e+06	5.0021e+06	5.38805e+06	4.58695e+06	4.67982e+06	5.11256e+06	4.76997e+06	4.60176e+06
HILIC_POS_114_60752a6_936	HILIC	POS	6.936	114.608					4.10894e-05	7.43422e-05	326565	254962	311828	772790	602580	601357	610098	485297	879124	578283	303415	715656	367742	91762.5	478515	372598	186948	317349	445286	787283	363651	644471	163405	316118	322457	633437	516425	433793	494686	905346	477202	617286	284294	464767	543559	510564	367702	473434	525729
HILIC_POS_114_89288a2_89	HILIC	POS	2.89	114.893					9.51727e-19	7.00093e-18	2.66549e+06	2.76619e+06	2.95785e+06	3.58012e+06	2.91361e+06	2.78333e+06	3.32604e+06	3.35346e+06	3.58362e+06	2.85591e+06	3.1336e+06	3.41033e+06	3.6272e+06	3.95093e+06	3.95176e+06	4.0964e+06	3.91411e+06	3.74561e+06	3.82598e+06	3.6038e+06	3.89405e+06	3.70174e+06	4.40466e+06	4.30707e+06	3.92956e+06	4.14771e+06	2.77953e+06	2.59598e+06	2.64646e+06	2.56606e+06	2.58594e+06	2.56217e+06	2.87196e+06	2.72216e+06	2.58402e+06	2.62614e+06	2.42144e+06	2.678e+06	2.49622e+06
HILIC_NEG_114_94923a6_117	HILIC	NEG	6.117	114.949					1.96997e-22	2.26679e-21	1.57914e+06	1.62774e+06	1.83753e+06	1.54543e+06	1.99773e+06	1.50839e+06	1.48623e+06	1.54656e+06	1.37293e+06	1.60361e+06	1.4094e+06	1.43311e+06	1.48476e+06	2.39859e+06	1.65174e+06	1.558e+06	1.59906e+06	1.43235e+06	1.58691e+06	1.52116e+06	1.58702e+06	1.63538e+06	1.4834e+06	1.37855e+06	1.47804e+06	1.492e+06	2.02792e+06	1.62477e+06	1.89599e+06	1.86609e+06	1.81624e+06	1.79946e+06	1.6897e+06	1.90384e+06	1.69276e+06	1.81961e+06	1.86731e+06	1.92716e+06	1.69407e+06
HILIC_NEG_114_94924a3_081	HILIC	NEG	3.081	114.949	Unknown	99.9253 (100), 114.9339 (30)	4		0.319047	0.346506	2.21578e+06	3.11391e+06	1.39588e+06	849107	1.68595e+06	1.43623e+06	2.08404e+06	2.53638e+06	2.9555e+06	2.29191e+06	1.74247e+06	1.33264e+06	3.32924e+06	693833	3.56365e+06	3.1492e+06	2.79747e+06	2.78005e+06	3.38244e+06	3.25254e+06	1.98653e+06	1.1564e+06	1.47117e+06	2.01653e+06	1.74532e+06	1.92601e+06	1.54929e+06	2.44261e+06	2.15487e+06	2.29136e+06	1.52158e+06	2.53214e+06	1.72537e+06	1.76735e+06	1.603e+06	2.32577e+06	1.8109e+06	1.57227e+06	1.32305e+06
HILIC_NEG_114_94925a4_005	HILIC	NEG	4.005	114.949					0.00485599	0.00682277	3.65602e+06	3.4456e+06	3.48027e+06	1.39384e+06	3.36658e+06	3.45587e+06	3.41624e+06	3.06882e+06	3.02196e+06	3.04725e+06	3.86351e+06	3.28479e+06	2.91574e+06	3.33113e+06	759759	3.09486e+06	775251	2.95788e+06	791863	2.99298e+06	606241	2.83946e+06	3.39431e+06	3.3083e+06	3.13381e+06	761245	3.49344e+06	4.22485e+06	3.58906e+06	5.14062e+06	3.49566e+06	4.09519e+06	3.88432e+06	3.79639e+06	6.70489e+06	3.61219e+06	4.30171e+06	3.92006e+06	3.326e+06
HILIC_NEG_114_94925a4_097	HILIC	NEG	4.097	114.949					9.4419e-07	2.02286e-06	1.64331e+06	1.02803e+06	1.33074e+06	965228	873669	804951	756520	2.35767e+06	3.23224e+06	2.48168e+06	1.18824e+06	2.63089e+06	1.02177e+06	676256	1.40618e+06	962071	937826	2.36678e+06	936616	754289	1.98906e+06	659389	855194	1.35082e+06	798296	858705	2.70168e+06	2.49362e+06	3.83843e+06	7.01802e+06	4.56892e+06	8.51587e+06	8.45587e+06	5.7358e+06	2.81752e+06	6.17203e+06	4.92439e+06	1.5213e+06	6.78274e+06
HILIC_NEG_114_94926a5_396	HILIC	NEG	5.396	114.949	Unknown		4		0.539981	0.564165	627520	3.15275e+06	1.6851e+06	1.4511e+06	2.15499e+06	671960	745181	604004	1.4679e+06	574735	573021	1.96093e+06	698394	2.29815e+06	1.65329e+06	1.94567e+06	3.31352e+06	1.06986e+06	201929	1.21218e+06	5.20281e+06	461303	977403	1.07292e+06	3.30669e+06	2.28244e+06	3.0788e+06	2.01631e+06	453833	1.88648e+06	737644	413073	2.1697e+06	2.00405e+06	774291	2.20071e+06	4.68561e+06	768223	363056
HILIC_NEG_114_94926a4_177	HILIC	NEG	4.177	114.949					1.15387e-07	2.68768e-07	1.65827e+06	3.62408e+06	3.39217e+06	1.13221e+06	1.68709e+06	1.73066e+06	1.1893e+06	1.88538e+06	1.72066e+06	1.33985e+06	1.01502e+06	4.34776e+06	1.30691e+06	2.74385e+06	1.85228e+06	1.33579e+06	1.34525e+06	1.27186e+06	2.04102e+06	1.481e+06	3.57688e+06	921258	1.87068e+06	1.0598e+06	969706	2.97015e+06	4.4504e+06	6.36037e+06	4.99818e+06	6.28381e+06	4.40086e+06	5.77964e+06	5.4482e+06	5.33237e+06	5.41368e+06	6.59978e+06	5.46002e+06	6.6806e+06	4.77064e+06
HILIC_NEG_114_94926a5_19	HILIC	NEG	5.19	114.949					0.00249911	0.00364194	654249	1.66565e+06	1.68243e+06	4.13246e+06	5.7042e+06	5.0129e+06	5.3242e+06	3.86682e+06	5.6598e+06	2.01913e+06	426625	5.24882e+06	4.9468e+06	6.02664e+06	7.22685e+06	3.95503e+06	5.5085e+06	9.39485e+06	6.7756e+06	7.56025e+06	2.13268e+06	1.42948e+07	4.68011e+06	704837	7.81809e+06	1.34183e+07	1.89866e+06	1.9626e+06	2.16014e+06	1.63604e+06	1.11712e+06	4.19357e+06	2.32531e+06	2.00982e+06	1.77861e+06	1.31925e+06	902863	2.8443e+06	1.5883e+06
HILIC_NEG_114_94926a6_57	HILIC	NEG	6.57	114.949					1.17657e-14	5.69565e-14	1.53522e+06	1.06185e+06	774460	929228	600627	1.21119e+06	1.07825e+06	1.13501e+06	1.09926e+06	1.14687e+06	1.27996e+06	1.14778e+06	1.22118e+06	8680.2	9067.6	5845.29	17625.3	2988.3	6588.07	2523.94	8220.76	9320.41	5980.45	2844.38	11882.5	12161.6	17924.6	2989.45	11923.7	17842.5	3151.11	7685.55	9727.3	2378.2	10812.7	7000	10877.7	12744.3	5623.62
HILIC_NEG_114_94928a5_638	HILIC	NEG	5.638	114.949	Unknown		4		0.12556	0.145261	4.00998e+06	2.80475e+06	2.27437e+06	2.28316e+06	2.30979e+06	2.55527e+06	1.90324e+06	2.12789e+06	2.15057e+06	2.37002e+06	2.02259e+06	2.57129e+06	1.93566e+06	2.1751e+06	2.31805e+06	1.98168e+06	2.77429e+06	2.10147e+06	2.13113e+06	2.21473e+06	1.99832e+06	2.17771e+06	2.13594e+06	2.09192e+06	2.10218e+06	2.04819e+06	2.23925e+06	2.04133e+06	1.92971e+06	4.40553e+06	2.39593e+06	2.427e+06	2.12346e+06	2.21467e+06	1.89229e+06	2.82029e+06	4.47034e+06	2.52983e+06	2.21161e+06
HILIC_NEG_114_9493a5_469	HILIC	NEG	5.469	114.949					0.0454073	0.0560791	1.13737e+06	1.73483e+06	2.35915e+06	2.74278e+06	1.52004e+06	2.5976e+06	1.07056e+06	1.36192e+06	1.5299e+06	755098	946019	5.18093e+06	1.76482e+06	1.89427e+06	1.6676e+06	778253	2.75308e+06	1.55322e+06	1.52031e+06	1.11232e+06	2.70622e+06	1.1902e+06	1.67961e+06	884648	3.25611e+06	1.93493e+06	1.1078e+06	2.16747e+06	3.43225e+06	2.89133e+06	2.32982e+06	2.78485e+06	2.97449e+06	3.11792e+06	1.59036e+06	3.89068e+06	1.44045e+06	2.5797e+06	2.74083e+06
HILIC_NEG_114_94932a5_277	HILIC	NEG	5.277	114.949					0.000724815	0.00112294	2.5059e+06	6.94311e+06	1.73575e+06	7.15997e+06	2.50728e+06	2.7971e+06	3.21245e+06	7.18128e+06	5.35182e+06	3.02753e+06	6.3851e+06	2.09154e+06	1.90287e+06	8.90104e+06	6.34381e+06	8.39815e+06	2.94813e+06	5.81098e+06	4.49695e+06	5.92492e+06	2.39651e+06	8.51878e+06	4.4183e+06	6.71871e+06	3.36266e+06	8.13813e+06	3.97142e+06	4.72016e+06	3.70105e+06	9.56828e+06	6.44863e+06	2.17221e+06	2.38165e+06	2.26256e+06	2.82888e+06	1.34911e+06	5.18971e+06	2.1631e+06	1.52463e+06
HILIC_NEG_114_94935a2_953	HILIC	NEG	2.953	114.949					8.54496e-05	0.000148844	1.89821e+06	3.02097e+06	2.69641e+06	3.84121e+06	2.08266e+06	3.34833e+06	2.28938e+06	2.50998e+06	2.86913e+06	3.82611e+06	2.15997e+06	2.29507e+06	2.73833e+06	4.71512e+06	4.6864e+06	3.09039e+06	3.20163e+06	3.29007e+06	2.77019e+06	3.72376e+06	3.52243e+06	3.91209e+06	2.99177e+06	3.32169e+06	2.71135e+06	3.13818e+06	2.39834e+06	2.43262e+06	2.07814e+06	2.6565e+06	2.85235e+06	2.74087e+06	1.85248e+06	2.48348e+06	2.30498e+06	2.519e+06	1.79774e+06	2.99879e+06	2.06812e+06
HILIC_NEG_114_94947a6_361	HILIC	NEG	6.361	114.949					2.01505e-12	7.59867e-12	54077.8	83676.3	84548.6	45999.9	62775.2	50732.8	71889.7	54511.8	80322	89587.9	78120.7	56292.6	68895.9	20208.1	56877.8	33221.5	38038.9	42385.1	76928	53695.8	38825.8	54580.9	66137.2	59216.1	40309.6	46526.1	24722.5	15000.5	10895.8	19542.9	7695.27	18468.1	13142.9	3138.14	18845.8	18413.5	3051.01	34811.6	5751.71
HILIC_NEG_114_98874a7_357	HILIC	NEG	7.357	114.989	Unknown		4		3.29488e-10	9.85842e-10	3.26537e+06	4.46282e+06	4.2541e+06	4.38062e+06	4.31187e+06	4.21713e+06	4.17949e+06	4.29175e+06	4.40434e+06	4.11336e+06	3.87486e+06	3.99448e+06	4.38861e+06	3.69879e+06	4.94902e+06	5.1404e+06	5.29508e+06	5.11459e+06	5.21249e+06	5.15826e+06	5.24833e+06	5.18588e+06	5.02771e+06	5.23796e+06	5.06494e+06	5.04846e+06	1.86599e+06	4.28926e+06	4.28394e+06	4.17604e+06	4.22335e+06	4.10883e+06	4.21683e+06	4.42316e+06	4.3099e+06	4.29291e+06	4.16161e+06	4.05541e+06	4.17333e+06
HILIC_NEG_115_00363a6_36	HILIC	NEG	6.36	115.004					1.27119e-07	2.94783e-07	47843.3	100148	62625.2	53909.3	81569.7	87984.3	59869.1	53974.8	47672	68589.1	45670.5	54467	55097.4	36898.6	52809.2	57460.7	40098	76944.4	66560	47089.6	72251.5	51591.1	56019.4	37021.5	81782.4	89702.1	48897.8	21316.7	29466.2	22216.5	14563.8	42305.7	24017.7	6436.51	24479.6	33168.5	27582.1	33556.3	36247.9
HILIC_NEG_115_00388a7_071	HILIC	NEG	7.071	115.004					0.00522421	0.00730954	217138	256000	203966	218636	223237	282773	188879	259164	217621	221630	215963	199863	275554	250969	201200	168898	234326	245460	200297	230888	200461	228558	208616	212172	257790	262770	204083	198441	217833	177789	200355	204228	188670	196030	190818	204500	174890	219334	223502
HILIC_NEG_115_02061a1_25	HILIC	NEG	1.25	115.021					0.104977	0.122961	3214.18	1.00917e+07	1.3949e+07	7.76323e+06	9.26912e+06	7.52298e+06	1.19529e+07	6.86061e+06	7.9122e+06	5.2683e+06	9.63269e+06	1.95946e+07	1.15122e+07	9.41513e+06	1.65039e+07	1.1262e+07	1.17054e+07	1.06466e+07	1.62347e+07	1.10798e+07	4.55798e+07	3.61168e+06	9.24946e+06	1.62258e+07	8.81541e+06	1.51886e+07	6.91727e+06	6.29304e+06	5.07196e+06	3.81592e+06	5.39255e+06	1.19498e+07	1.04126e+07	9.3468e+06	1.73705e+07	5.33506e+06	4.68361e+06	1.12224e+07	8.49793e+06
HILIC_NEG_115_04019a0_997	HILIC	NEG	0.997	115.04	Unknown	99.9252 (100), 115.0402 (85), 89.0142 (30), 68.9948 (20)	4		1.65691e-12	6.32424e-12	21382.6	1.87157e+07	1.79473e+07	1.78843e+07	1.77079e+07	2.03824e+07	1.91257e+07	1.96195e+07	1.97477e+07	2.05726e+07	2.0702e+07	1.95368e+07	2.16557e+07	15095	1.19143e+07	1.15962e+07	1.13993e+07	1.0437e+07	1.18437e+07	1.09537e+07	1.23108e+07	1.25255e+07	1.05855e+07	8.71048e+06	9.03337e+06	9.47145e+06	5945.16	7.61713e+06	7.65733e+06	7.61642e+06	7.16379e+06	7.35604e+06	7.29916e+06	7.76612e+06	7.29472e+06	7.8009e+06	7.44872e+06	8.44537e+06	7.98533e+06
HILIC_POS_115_0758a1_267	HILIC	POS	1.267	115.076					0.133809	0.154176	768693	1.35536e+06	1.18501e+06	1.253e+06	1.50944e+06	1.38805e+06	967478	3.67208e+06	1.37984e+06	1.89753e+06	3.88324e+06	1.82216e+06	857127	908217	1.50273e+06	1.71885e+06	3.30984e+06	677245	1.10323e+06	1.45443e+06	496215	815902	866597	1.37187e+06	736237	1.25783e+06	984330	2.13266e+06	1.2088e+06	1.15514e+06	1.07519e+06	1.99214e+06	1.59873e+06	1.31387e+06	1.88813e+06	2.03389e+06	1.83087e+06	1.60244e+06	1.90161e+06
HILIC_POS_115_08701a7_127	HILIC	POS	7.127	115.087	Unknown		4		0.00213656	0.00313596	471202	1.42125e+07	1.44874e+07	1.45938e+07	1.41327e+07	1.17387e+07	1.23168e+07	1.44494e+07	1.13611e+07	9.61359e+06	8.38088e+06	8.22198e+06	9.8648e+06	490776	1.33927e+07	1.24164e+07	1.3358e+07	1.52171e+07	1.51767e+07	1.38978e+07	1.438e+07	1.5474e+07	1.47807e+07	1.36604e+07	1.37783e+07	1.38198e+07	181811	1.83031e+07	2.04267e+07	1.86167e+07	1.87286e+07	1.83343e+07	1.98072e+07	2.08458e+07	1.80597e+07	1.84825e+07	1.96681e+07	1.58259e+07	1.73093e+07
HILIC_NEG_115_92056a3_968	HILIC	NEG	3.968	115.921					5.24071e-11	1.6948e-10	1.09657e+08	1.0498e+08	1.03182e+08	9.60075e+07	1.00366e+08	1.04168e+08	9.86428e+07	9.983e+07	1.00029e+08	1.02367e+08	1.0675e+08	9.67919e+07	1.01761e+08	9.87272e+07	9.76497e+07	1.0018e+08	9.3242e+07	1.01094e+08	1.02705e+08	9.61952e+07	1.04406e+08	1.04264e+08	1.09992e+08	1.02362e+08	1.05962e+08	9.84924e+07	1.2485e+08	1.1553e+08	1.11809e+08	1.16745e+08	1.18264e+08	1.16067e+08	1.09116e+08	1.18442e+08	1.11426e+08	1.08512e+08	1.09578e+08	1.12007e+08	1.09867e+08
HILIC_NEG_115_92059a4_222	HILIC	NEG	4.222	115.921					0.0163257	0.0214505	6.06672e+07	6.50227e+07	7.00077e+07	7.3591e+07	6.74287e+07	7.0583e+07	7.62861e+07	6.53337e+07	7.07417e+07	6.72218e+07	7.49872e+07	7.18353e+07	6.70282e+07	5.93729e+07	6.09183e+07	6.53909e+07	6.8455e+07	7.21248e+07	6.32691e+07	6.46362e+07	6.73296e+07	6.74816e+07	6.5252e+07	6.5153e+07	5.79764e+07	6.66042e+07	7.59945e+07	7.57458e+07	7.83078e+07	4.47241e+07	7.81423e+07	8.95346e+07	7.51404e+07	8.15317e+07	8.57707e+07	7.70293e+07	9.82532e+07	4.92834e+07	7.67768e+07
HILIC_NEG_115_92059a4_785	HILIC	NEG	4.785	115.921					0.0686739	0.0827697	5.54214e+07	4.41291e+07	4.92736e+07	4.23365e+07	1.89263e+08	1.12049e+08	5.47245e+07	9.53804e+07	8.5704e+07	1.95653e+08	1.61708e+08	1.93999e+08	5.04357e+07	4.01528e+07	1.49428e+08	8.92078e+07	1.40659e+08	1.40089e+08	1.33472e+08	6.35443e+07	5.6354e+07	1.55266e+08	1.29552e+08	4.09719e+07	1.51151e+08	7.5654e+07	8.97519e+07	2.40084e+07	7.45712e+07	1.37944e+08	1.3169e+08	8.02107e+07	1.65201e+08	1.07419e+08	1.20958e+08	6.59998e+07	1.18954e+08	1.5369e+08	1.17892e+08
HILIC_NEG_115_92059a5_169	HILIC	NEG	5.169	115.921					7.33327e-06	1.4294e-05	3.59795e+07	4.07311e+07	1.91625e+08	1.25933e+08	8.79838e+07	9.06259e+07	9.64232e+07	6.0869e+07	1.05104e+08	1.66475e+08	3.46056e+07	7.37115e+07	1.73375e+08	2.09201e+08	2.81394e+08	1.78361e+08	2.00215e+08	1.8415e+08	1.46158e+08	1.88957e+08	9.68114e+07	4.01581e+08	9.9188e+07	1.03309e+08	8.14418e+07	4.51534e+08	1.05017e+08	7.19053e+07	8.59703e+07	7.3465e+07	8.98359e+07	4.02125e+07	6.84014e+07	7.20884e+07	8.49538e+07	6.45266e+07	7.45919e+07	5.79083e+07	4.56798e+07
HILIC_NEG_115_92062a7_358	HILIC	NEG	7.358	115.921					6.35516e-06	1.24676e-05	1.20488e+08	1.10965e+08	1.35809e+08	1.19313e+08	1.2841e+08	1.17609e+08	1.23513e+08	1.34468e+08	1.25643e+08	1.15854e+08	1.31305e+08	1.38507e+08	1.11638e+08	1.32756e+08	1.35933e+08	1.21264e+08	1.30165e+08	1.29903e+08	1.36822e+08	1.2492e+08	1.25406e+08	1.53752e+08	1.33001e+08	1.32484e+08	1.88951e+08	1.26358e+08	1.35773e+08	1.16874e+08	1.24974e+08	1.28268e+08	1.20009e+08	1.22204e+08	1.33173e+08	1.12665e+08	1.14815e+08	1.13932e+08	1.08104e+08	1.27871e+08	1.29365e+08
HILIC_NEG_115_92068a4_094	HILIC	NEG	4.094	115.921					1.55812e-10	4.80258e-10	9.79134e+06	7.34375e+06	9.29634e+06	5.68746e+06	9.15781e+06	3.5462e+07	3.79216e+07	3.15528e+07	4.02222e+07	9.02424e+06	3.04187e+07	3.84237e+07	3.78868e+07	9.93823e+06	1.03945e+07	6.96005e+06	8.99895e+06	2.54143e+07	7.89392e+06	6.77079e+06	9.24895e+06	4.93976e+06	2.84077e+07	1.36401e+07	1.43958e+07	1.05255e+07	8.89781e+07	1.12068e+08	8.28585e+07	6.78848e+07	7.17623e+07	5.92275e+07	6.98289e+07	6.24891e+07	6.91755e+07	6.93841e+07	7.39537e+07	1.14511e+08	8.79672e+07
HILIC_NEG_115_92072a0_833	HILIC	NEG	0.833	115.921					2.85333e-13	1.18481e-12	5.17166e+07	5.02277e+07	4.44851e+07	5.05644e+07	5.77822e+07	4.89178e+07	5.50227e+07	7.11947e+07	5.66043e+07	4.80929e+07	5.02173e+07	7.35963e+07	5.33551e+07	1.98203e+07	2.20055e+07	1.97547e+07	1.38544e+07	2.89578e+07	1.84866e+07	2.6194e+07	6.89773e+06	1.2046e+07	3.00947e+07	1.5267e+07	1.53053e+07	6.91416e+06	1.93295e+07	2.39947e+07	2.16593e+07	1.08329e+07	3.9256e+07	3.90981e+07	2.60488e+07	1.53596e+07	1.25603e+07	2.01362e+07	1.61829e+07	6.08111e+06	3.02576e+07
HILIC_NEG_115_92072a4_4	HILIC	NEG	4.4	115.921					0.590769	0.613072	5.96741e+07	1.0923e+08	7.96798e+07	1.61823e+08	1.07792e+08	1.46981e+08	6.20003e+07	3.48489e+07	1.6382e+08	5.75164e+07	6.18695e+07	1.62575e+08	4.60753e+07	4.56894e+07	5.12611e+07	6.02849e+07	8.70314e+07	5.19109e+07	5.97224e+07	6.95946e+07	6.62802e+07	4.19218e+07	1.6511e+08	1.70407e+08	6.69777e+07	7.14183e+07	5.04304e+07	4.87008e+07	1.18732e+08	1.30325e+08	1.25558e+08	5.25531e+07	7.81491e+07	9.03746e+07	1.21303e+08	9.01704e+07	6.36596e+07	5.65742e+07	3.74516e+07
HILIC_NEG_115_92073a0_667	HILIC	NEG	0.667	115.921					0.670867	0.690401	3.25547e+07	3.5659e+07	3.70125e+07	1.70522e+07	2.93355e+07	2.22959e+07	2.97669e+07	5.10488e+06	1.51912e+07	2.55652e+07	3.3528e+07	4.83036e+06	3.20455e+07	3.66401e+07	1.39815e+07	1.51259e+07	2.52085e+07	3.69581e+07	4.25352e+07	2.181e+07	2.6651e+07	1.75569e+07	1.52815e+07	1.13677e+07	5.2362e+06	1.63436e+07	4.58344e+06	2.12595e+07	1.74769e+07	1.55335e+07	2.2657e+07	1.80808e+07	2.64973e+07	2.60675e+07	2.58926e+07	3.47546e+07	2.01728e+07	2.15047e+07	2.13123e+07
HILIC_NEG_115_92073a0_931	HILIC	NEG	0.931	115.921					0.761233	0.776826	2.45122e+07	5.98277e+07	2.66422e+07	2.39607e+07	6.07738e+07	5.53927e+07	2.76308e+07	2.3163e+07	4.64646e+07	3.32024e+07	5.98422e+07	4.49164e+07	2.31658e+07	6.96642e+07	3.02066e+07	3.69923e+07	3.67085e+07	5.72688e+07	3.16505e+07	2.90543e+07	5.62646e+07	3.17467e+07	5.78221e+07	8.88862e+07	3.70005e+07	2.32172e+07	6.11756e+07	2.07711e+07	2.19285e+07	2.00886e+07	4.58354e+07	4.78813e+07	4.17442e+07	3.48183e+07	6.56325e+07	5.07814e+07	2.51686e+07	6.514e+07	1.55215e+07
HILIC_NEG_115_92074a7_126	HILIC	NEG	7.126	115.921					0.223629	0.249387	7.7197e+07	5.54381e+07	7.00764e+07	6.04799e+07	5.42176e+07	7.0934e+07	5.58445e+07	5.86719e+07	5.39032e+07	6.17741e+07	5.74324e+07	4.23663e+07	6.03078e+07	4.95636e+07	4.51134e+07	4.25679e+07	5.87448e+07	4.27159e+07	4.94905e+07	6.05874e+07	6.63707e+07	6.1523e+07	7.7534e+07	4.91608e+07	5.88641e+07	5.23775e+07	3.08417e+07	6.45561e+07	6.68758e+07	5.83343e+07	5.38411e+07	6.70306e+07	3.92504e+07	5.39411e+07	2.66836e+07	5.80797e+07	6.00315e+07	6.958e+07	5.30662e+07
HILIC_NEG_115_92075a0_548	HILIC	NEG	0.548	115.921					0.0636375	0.0769858	3.56164e+07	3.70649e+07	3.59472e+07	3.64755e+07	3.63431e+07	3.53507e+07	3.636e+07	3.55767e+07	3.56632e+07	3.74617e+07	3.52393e+07	3.65632e+07	3.51773e+07	3.61402e+07	3.6587e+07	3.73962e+07	3.73071e+07	1.37527e+07	3.56272e+07	3.65203e+07	3.52643e+07	3.52059e+07	3.62457e+07	3.66122e+07	3.51451e+07	3.622e+07	3.568e+07	3.68839e+07	3.63501e+07	3.57598e+07	3.73666e+07	3.64201e+07	1.25028e+07	3.61273e+07	3.69827e+07	3.65068e+07	3.70555e+07	3.67046e+07	3.64843e+07
HILIC_NEG_115_92075a2_939	HILIC	NEG	2.939	115.921					0.00376779	0.00536438	6.27728e+07	5.55735e+07	5.82678e+07	6.0805e+07	6.9487e+07	5.83139e+07	5.96861e+07	5.56056e+07	6.29361e+07	5.72022e+07	5.50499e+07	5.48222e+07	5.86655e+07	5.59644e+07	5.91178e+07	5.25499e+07	2.48334e+07	5.15012e+07	5.1748e+07	5.79523e+07	4.96347e+07	1.92505e+07	5.24827e+07	5.61544e+07	4.35223e+07	5.57518e+07	5.81438e+07	6.41476e+07	6.13945e+07	5.5425e+07	6.21206e+07	5.29813e+07	5.67134e+07	5.75161e+07	5.24107e+07	5.88087e+07	5.85055e+07	5.05255e+07	5.1697e+07
HILIC_NEG_115_92075a4_717	HILIC	NEG	4.717	115.921					0.00686526	0.00947589	1.02988e+08	3.90998e+07	1.13383e+08	1.04032e+08	1.86205e+08	1.0859e+08	1.46163e+08	1.24533e+08	1.24954e+08	1.88785e+08	1.14655e+08	1.90629e+08	7.6455e+07	1.003e+08	1.4509e+08	1.81009e+08	1.37593e+08	1.54131e+08	7.21808e+07	1.14832e+08	2.14413e+08	1.58729e+08	5.35526e+07	6.80685e+07	4.58886e+07	1.30055e+08	7.54533e+07	1.24221e+08	3.86283e+07	1.40051e+08	1.62645e+08	1.20371e+08	1.0703e+08	1.03671e+08	1.2004e+08	6.2685e+07	9.39343e+07	1.1242e+08	4.22377e+07
HILIC_NEG_115_92075a6_568	HILIC	NEG	6.568	115.921					2.16223e-27	4.90993e-26	1.10075e+08	9.91088e+07	9.57648e+07	9.74267e+07	9.31002e+07	9.87623e+07	9.45174e+07	1.04969e+08	9.26838e+07	1.09674e+08	1.01644e+08	1.01792e+08	9.90842e+07	5.29725e+07	2.9658e+07	1.58723e+07	2.66438e+07	2.14094e+07	2.60295e+07	2.12361e+07	2.14561e+07	1.56455e+07	2.67052e+07	2.72097e+07	3.14852e+07	2.58367e+07	2.67333e+07	1.84783e+07	2.42301e+07	2.94696e+07	2.13107e+07	2.16748e+07	2.64887e+07	2.38137e+07	1.86175e+07	3.47226e+07	2.39169e+07	1.03815e+07	2.41479e+07
HILIC_NEG_115_92075a8_07	HILIC	NEG	8.07	115.921					0.320002	0.347464	1.85242e+07	2.91847e+07	1.84214e+07	2.17247e+07	4.28893e+07	2.11222e+07	1.32917e+07	1.86579e+07	4.84754e+07	1.34163e+07	1.85068e+07	2.12137e+07	2.40734e+07	2.16671e+07	3.85748e+07	2.1804e+07	1.93194e+07	2.21104e+07	1.58563e+07	2.18186e+07	2.22663e+07	2.71858e+07	3.25668e+07	2.20082e+07	2.1754e+07	1.86678e+07	3.85453e+07	2.01021e+07	2.57737e+07	2.0761e+07	5.65525e+07	1.57642e+07	4.38141e+07	1.02058e+07	2.33146e+07	2.63301e+07	3.1448e+07	2.87097e+07	3.84783e+07
HILIC_NEG_115_92076a6_864	HILIC	NEG	6.864	115.921					0.0274189	0.0348944	3.39585e+07	3.83276e+07	1.46031e+07	1.42921e+07	4.47892e+07	2.18186e+07	1.93718e+07	2.4237e+07	4.4942e+07	4.19483e+07	1.75778e+07	1.44082e+07	9.42909e+06	3.37037e+07	3.47456e+07	3.09182e+07	3.89183e+07	3.95364e+07	3.72257e+07	2.05065e+07	4.30612e+07	3.15652e+07	3.68793e+07	3.83263e+07	2.24961e+07	3.90073e+07	1.54181e+07	4.40423e+07	1.72352e+07	4.57069e+07	1.22171e+08	4.93663e+07	4.09302e+07	4.55393e+07	4.33105e+07	4.54042e+07	3.71144e+07	7.85728e+07	4.59543e+07
HILIC_NEG_115_92076a7_671	HILIC	NEG	7.671	115.921					8.36829e-09	2.17381e-08	2.2152e+07	1.71025e+07	1.71487e+07	2.43267e+07	1.46984e+07	1.46086e+07	2.19744e+07	1.48227e+07	3.67162e+07	4.2411e+07	1.21744e+07	3.12372e+07	3.91313e+07	5.63906e+07	3.75726e+07	5.42372e+07	5.19054e+07	3.89735e+07	4.72854e+07	3.4429e+07	4.81935e+07	7.12266e+07	3.4599e+07	4.28197e+07	3.44948e+07	5.37648e+07	4.29607e+07	3.98339e+07	7.64262e+07	7.60538e+07	7.45074e+07	5.55777e+07	5.45972e+07	6.21496e+07	5.37172e+07	5.38283e+07	6.02111e+07	5.39764e+07	7.38536e+07
HILIC_NEG_115_92076a8_505	HILIC	NEG	8.505	115.921					0.6572	0.677449	1.50513e+07	2.77927e+07	1.51778e+07	1.80239e+07	2.09058e+07	2.0059e+07	1.52692e+07	3.67368e+07	2.8861e+07	2.25626e+07	1.51636e+07	1.58392e+07	2.1135e+07	2.32451e+07	2.12716e+07	2.14999e+07	3.03227e+07	1.12454e+07	2.319e+07	1.07923e+07	2.24843e+07	3.88031e+07	1.82364e+07	1.62203e+07	3.85196e+07	2.79638e+07	9.16263e+06	1.82274e+07	1.86142e+07	2.5402e+07	2.13003e+07	2.67902e+07	1.57098e+07	2.35034e+07	2.78504e+07	1.61524e+07	2.62549e+07	2.52521e+07	2.3015e+07
HILIC_NEG_115_92077a5_768	HILIC	NEG	5.768	115.921					0.000381797	0.000613446	1.08685e+08	1.03374e+08	1.02251e+08	1.04873e+08	1.13885e+08	1.13919e+08	1.06716e+08	1.03201e+08	1.04465e+08	1.14939e+08	1.12946e+08	9.92335e+07	1.1845e+08	9.51282e+07	9.91204e+07	1.04641e+08	1.04302e+08	9.78605e+07	9.30182e+07	1.15928e+08	1.09221e+08	1.10959e+08	1.00563e+08	9.90609e+07	9.71453e+07	8.50555e+07	9.34496e+07	9.86552e+07	9.18707e+07	8.5737e+07	9.47934e+07	1.1157e+08	7.90798e+07	9.00504e+07	9.42389e+07	1.04842e+08	9.60531e+07	9.75364e+07	1.13007e+08
HILIC_NEG_115_92077a6_241	HILIC	NEG	6.241	115.921					3.24416e-07	7.22196e-07	8.47803e+07	9.0743e+07	8.9646e+07	8.41015e+07	8.12081e+07	9.27297e+07	8.95301e+07	9.09334e+07	8.35023e+07	8.8849e+07	9.38236e+07	8.32662e+07	8.1506e+07	8.01069e+07	8.3905e+07	8.44652e+07	8.9349e+07	8.73203e+07	8.17662e+07	8.93628e+07	9.18156e+07	7.64062e+07	9.22058e+07	9.60964e+07	7.52401e+07	8.67786e+07	7.6824e+07	7.94357e+07	8.3047e+07	8.47046e+07	8.06985e+07	8.31255e+07	7.17041e+07	8.24985e+07	8.30892e+07	7.81846e+07	7.80977e+07	7.68173e+07	8.01794e+07
HILIC_NEG_115_92078a1_175	HILIC	NEG	1.175	115.921					0.0149011	0.0196611	9.95915e+06	2.43356e+07	4.25429e+07	2.71245e+07	2.78713e+07	2.9028e+07	3.69425e+07	2.8751e+07	3.01462e+07	3.25516e+07	2.50192e+07	2.97417e+07	2.99278e+07	9.84926e+06	3.10012e+07	2.48714e+07	2.66816e+07	2.82381e+07	3.03352e+07	3.28069e+07	3.43052e+07	3.29058e+07	2.42095e+07	2.9906e+07	3.65273e+07	3.89637e+07	1.6096e+07	3.21691e+07	2.04263e+07	2.00272e+07	3.01639e+07	2.55748e+07	2.90529e+07	2.38859e+07	1.90615e+07	1.64995e+07	9.9017e+06	2.23868e+07	3.02812e+07
HILIC_NEG_115_92088a2_711	HILIC	NEG	2.711	115.921	Unknown		4		0.0196069	0.0254802	3.23066e+07	3.22757e+07	3.8628e+07	3.06587e+07	3.65104e+07	3.58119e+07	4.59996e+07	3.32297e+07	1.433e+07	1.11712e+07	2.83626e+07	1.78514e+07	1.03167e+07	4.33014e+07	4.07802e+07	1.10544e+07	5.08198e+07	4.52403e+07	4.37083e+07	4.96481e+07	5.07944e+07	3.60843e+07	4.33975e+07	3.46484e+07	6.18878e+07	3.49719e+07	3.51164e+07	2.61011e+07	1.0558e+07	4.5027e+07	4.32173e+07	1.45571e+07	3.89989e+07	1.55361e+07	1.04492e+07	3.41082e+07	7.12971e+06	3.08443e+07	4.04177e+07
HILIC_NEG_115_92088a6_116	HILIC	NEG	6.116	115.921					2.53479e-12	9.44866e-12	8.0959e+07	8.65209e+07	1.12385e+08	8.31448e+07	1.46504e+08	1.07756e+08	9.29401e+07	9.37348e+07	1.09735e+08	8.93774e+07	9.3145e+07	9.14482e+07	8.2707e+07	1.20836e+08	1.11332e+08	8.47981e+07	1.23835e+08	8.7458e+07	1.07983e+08	1.06455e+08	1.13381e+08	9.1421e+07	8.17231e+07	1.07882e+08	8.83374e+07	1.12758e+08	1.11015e+08	1.1441e+08	1.11592e+08	1.10791e+08	1.10338e+08	8.95468e+07	1.17426e+08	1.14753e+08	1.08892e+08	1.08156e+08	1.16408e+08	1.10655e+08	1.28584e+08
HILIC_NEG_115_92089a5_462	HILIC	NEG	5.462	115.921	Unknown		4		0.0158824	0.0209031	1.94025e+08	1.63426e+08	8.8403e+07	2.08549e+08	9.76215e+07	2.17775e+08	1.77202e+08	1.9142e+08	1.9238e+08	1.89789e+08	1.30152e+08	2.79841e+08	1.92843e+08	1.96098e+08	1.61108e+08	1.85069e+08	1.42978e+08	2.11426e+08	9.3187e+07	1.92786e+08	2.15548e+08	1.45247e+08	7.88181e+07	1.71414e+08	9.66716e+07	1.06325e+08	1.64061e+08	2.06552e+08	2.4257e+08	2.0855e+08	1.66403e+08	2.29478e+08	2.52657e+08	2.0226e+08	1.66446e+08	2.08119e+08	1.72108e+08	2.044e+08	2.05822e+08
HILIC_NEG_115_92089a6_94	HILIC	NEG	6.94	115.921					0.909025	0.915727	8.98351e+07	6.11135e+07	7.1558e+07	8.62766e+07	5.19691e+07	7.89502e+07	5.35118e+07	5.17078e+07	7.62074e+07	8.88724e+07	3.88321e+07	8.43161e+07	7.76406e+07	8.34504e+07	7.93129e+07	8.22451e+07	7.77366e+07	7.51031e+07	8.54093e+07	7.46605e+07	7.27985e+07	4.14378e+07	7.06115e+07	3.52739e+07	5.68932e+07	6.82707e+07	9.1755e+07	4.41164e+07	5.69481e+07	7.95553e+07	1.22222e+08	5.17373e+07	8.22561e+07	8.87828e+07	7.67257e+07	7.56285e+07	4.98635e+07	4.91166e+07	4.20582e+07
HILIC_NEG_115_9209a7_892	HILIC	NEG	7.892	115.921	Unknown		4		2.04995e-08	5.12134e-08	3.90684e+07	6.79528e+07	5.98359e+07	5.1205e+07	7.93714e+07	7.77942e+07	4.40561e+07	4.39819e+07	8.70189e+07	5.81374e+07	4.46312e+07	2.6252e+07	5.68832e+07	6.38243e+07	1.34011e+08	1.14002e+08	9.65382e+07	1.38872e+08	1.04604e+08	1.2103e+08	1.14051e+08	1.05864e+08	1.21493e+08	1.02499e+08	1.03682e+08	1.343e+08	3.49985e+07	6.98092e+07	9.09963e+07	8.54857e+07	9.05347e+07	6.49986e+07	8.7942e+07	8.07493e+07	8.15159e+07	8.37253e+07	7.53833e+07	7.99128e+07	8.85487e+07
HILIC_NEG_115_9209a5_656	HILIC	NEG	5.656	115.921					0.00667829	0.0092368	9.42502e+07	1.02642e+08	9.4584e+07	9.74177e+07	9.71123e+07	1.0024e+08	9.41269e+07	9.91879e+07	8.79296e+07	9.10527e+07	9.39837e+07	9.94403e+07	1.01053e+08	9.04031e+07	9.52529e+07	9.40047e+07	9.62532e+07	9.74104e+07	1.01831e+08	9.65105e+07	9.4098e+07	9.18672e+07	1.0193e+08	8.43569e+07	9.6878e+07	1.04149e+08	8.95549e+07	9.56819e+07	8.96427e+07	9.27689e+07	9.85476e+07	9.26466e+07	9.39125e+07	9.62494e+07	9.32703e+07	9.72149e+07	9.99337e+07	9.72259e+07	9.11122e+07
HILIC_NEG_115_9209a6_737	HILIC	NEG	6.737	115.921					0.00447633	0.00631482	8.00049e+07	5.11729e+07	5.52009e+07	5.11597e+07	5.07544e+07	5.40839e+07	6.13924e+07	5.6115e+07	4.90695e+07	5.92519e+07	5.7396e+07	2.93006e+07	5.77717e+07	4.56014e+07	6.3013e+07	4.96796e+07	5.00931e+07	4.88828e+07	4.82952e+07	6.16388e+07	6.18044e+07	5.60929e+07	4.50928e+07	6.20646e+07	5.94014e+07	4.44761e+07	6.07023e+07	4.25152e+07	3.73901e+07	5.70685e+07	3.80104e+07	4.13273e+07	3.96251e+07	4.03308e+07	4.1493e+07	4.60586e+07	4.53111e+07	4.26927e+07	4.32384e+07
HILIC_NEG_115_92091a1_49	HILIC	NEG	1.49	115.921	Unknown	115.9207 (100), 99.9253 (35), 89.0142 (18)	4		0.000788581	0.00121652	1.98584e+07	4.96182e+07	5.3443e+07	5.92637e+07	5.64852e+07	1.6399e+07	2.87973e+07	9.9023e+06	2.71336e+07	5.06544e+07	5.34675e+07	5.9784e+07	1.94257e+07	5.15354e+07	2.43304e+07	7.17299e+07	8.14842e+07	2.10467e+07	4.73752e+07	2.55543e+07	7.5442e+07	2.6992e+07	5.10876e+07	7.47421e+07	7.66389e+07	5.56366e+07	1.07387e+07	3.59196e+07	3.75957e+07	1.82181e+07	4.65447e+07	2.52633e+07	3.75917e+07	3.82213e+07	4.0832e+07	1.14033e+07	4.68815e+07	1.1369e+07	4.2584e+07
HILIC_NEG_115_92091a3_094	HILIC	NEG	3.094	115.921					0.000120415	0.000205673	2.76083e+07	2.34063e+07	4.87529e+07	6.15306e+07	2.92272e+07	6.37662e+07	5.83454e+07	4.21793e+07	3.032e+07	4.36951e+07	3.76046e+07	6.45074e+07	3.10759e+07	6.21802e+07	3.25761e+07	5.57174e+07	2.81188e+07	5.9451e+07	3.69836e+07	6.14796e+07	2.63005e+07	2.66065e+07	6.7009e+07	5.82623e+07	2.75126e+07	5.82357e+07	7.18452e+07	6.82595e+07	3.54984e+07	7.13082e+07	6.98325e+07	4.60379e+07	7.75825e+07	7.43621e+07	6.83053e+07	7.36277e+07	6.85128e+07	6.25201e+07	6.64008e+07
HILIC_NEG_115_92091a3_766	HILIC	NEG	3.766	115.921					0.00176136	0.0026097	3.27184e+07	6.18191e+07	3.7535e+07	3.65234e+07	6.10652e+07	5.62292e+07	2.56176e+07	6.60315e+07	4.67142e+07	5.2149e+07	4.25928e+07	7.41549e+07	4.32965e+07	3.87868e+07	5.58426e+07	7.84863e+07	1.76193e+08	1.30523e+08	2.04847e+08	1.79624e+08	1.92784e+08	5.18713e+07	5.01389e+07	9.7056e+07	5.94138e+07	5.10766e+07	3.6059e+07	3.87211e+07	1.03898e+08	5.69375e+07	2.86968e+07	4.19803e+07	2.3866e+07	8.42146e+07	3.98614e+07	1.07384e+08	1.28124e+08	1.13731e+08	5.48829e+07
HILIC_POS_116_03449a6_227	HILIC	POS	6.227	116.034					1.44328e-30	5.56075e-29	997941	1.02745e+06	1.02892e+06	1.05351e+06	993637	1.04342e+06	1.04019e+06	1.04652e+06	981762	925051	932919	985521	1.02686e+06	1.03323e+06	839687	836914	768157	836691	774458	816314	741385	763292	853426	796808	768972	816096	913389	843010	784087	811543	760213	784814	797832	787920	775220	785773	817945	775412	863675
HILIC_POS_116_07087a7_127	HILIC	POS	7.127	116.071					0.00233896	0.00341968	2.54049e+06	5.67483e+07	5.5734e+07	6.41838e+07	5.89305e+07	5.1626e+07	4.95528e+07	5.23378e+07	4.76238e+07	3.88336e+07	3.56014e+07	3.40326e+07	4.00532e+07	4.38971e+06	5.28163e+07	4.82774e+07	5.26661e+07	5.91351e+07	5.98888e+07	5.49374e+07	5.49545e+07	6.00786e+07	5.75369e+07	5.69105e+07	5.51732e+07	5.44691e+07	3.74021e+06	7.34998e+07	7.93002e+07	7.38477e+07	7.35273e+07	7.22725e+07	7.872e+07	8.11497e+07	7.11785e+07	7.5831e+07	7.37764e+07	6.46073e+07	7.03102e+07
HILIC_POS_116_07092a4_803	HILIC	POS	4.803	116.071					9.56637e-07	2.04813e-06	1.86579e+09	1.31515e+09	1.48454e+09	2.36675e+09	1.4475e+09	2.13324e+09	1.45633e+09	1.37508e+09	1.28357e+09	1.368e+09	2.06568e+09	2.11614e+09	1.40505e+09	1.07479e+09	1.32681e+09	1.95765e+09	1.45548e+09	2.13858e+09	1.34578e+09	2.06769e+09	1.508e+09	1.42095e+09	1.29841e+09	2.12899e+09	1.40132e+09	2.17853e+09	1.33293e+09	1.68144e+09	1.06962e+09	1.68062e+09	1.69538e+09	1.13665e+09	1.14841e+09	1.83899e+09	1.13164e+09	1.18115e+09	1.8278e+09	1.7131e+09	1.20476e+09
HILIC_POS_116_07098a6_93	HILIC	POS	6.93	116.071					4.70139e-09	1.24676e-08	9.26686e+06	8.96132e+06	9.95016e+06	1.11951e+07	8.83688e+06	1.04068e+07	7.79707e+06	8.17511e+06	1.02227e+07	1.07489e+07	8.37209e+06	9.25247e+06	8.29481e+06	1.00465e+07	8.947e+06	9.29731e+06	8.56197e+06	9.15354e+06	1.05565e+07	8.42619e+06	9.37438e+06	1.07446e+07	9.45638e+06	1.01203e+07	9.71742e+06	7.79996e+06	9.35961e+06	9.55779e+06	8.47146e+06	7.16544e+06	7.4913e+06	6.60644e+06	7.69698e+06	7.49485e+06	7.3345e+06	1.08244e+07	7.01315e+06	9.18266e+06	7.44936e+06
HILIC_POS_116_89125a2_914	HILIC	POS	2.914	116.891	Unknown		4		4.30179e-15	2.18012e-14	421302	446188	489986	583371	474591	482074	537597	561710	559077	463599	525432	555436	587004	652688	640181	635830	668639	599224	658679	576526	661687	579746	732292	698701	626079	620757	427119	483368	380960	415164	438887	403497	471247	409984	442566	433391	403674	466438	427301
HILIC_NEG_116_92841a6_358	HILIC	NEG	6.358	116.928					0.0280039	0.0355907	2.83278e+07	2.43577e+07	2.77792e+07	2.94297e+07	2.23531e+07	2.45632e+07	2.88096e+07	2.21782e+07	3.58131e+07	2.2221e+07	2.50688e+07	2.77842e+07	2.27938e+07	2.79514e+07	2.81886e+07	2.48067e+07	2.34334e+07	2.94542e+07	2.70987e+07	2.58633e+07	2.46192e+07	2.66382e+07	2.46692e+07	2.68701e+07	3.09866e+07	1.89246e+07	2.47844e+07	2.6103e+07	2.24223e+07	3.07296e+07	2.5511e+07	2.73979e+07	1.46815e+07	1.89397e+07	1.4222e+07	2.38329e+07	1.9565e+07	1.8292e+07	1.78581e+07
HILIC_NEG_116_92852a5_027	HILIC	NEG	5.027	116.929					0.00632404	0.00876103	2.72149e+07	2.36226e+07	4.77488e+07	2.37914e+07	2.15386e+07	3.70896e+07	1.44022e+07	3.07496e+07	1.68143e+07	2.87252e+07	2.61436e+07	2.90425e+07	3.79662e+07	3.63334e+07	8.79747e+07	1.69524e+07	3.33927e+07	1.96603e+07	7.09751e+07	3.82855e+07	3.21601e+07	2.09902e+07	3.85503e+07	4.46104e+07	2.77928e+07	5.65834e+07	4.39302e+07	3.10207e+07	1.92056e+07	2.72025e+07	2.21554e+07	1.95608e+07	4.91643e+07	2.56358e+07	1.72455e+07	2.33369e+07	9.27113e+06	6.66027e+07	3.83544e+07
HILIC_NEG_116_92854a5_286	HILIC	NEG	5.286	116.929					0.352428	0.380213	1.28521e+07	4.07165e+07	7.91588e+07	4.54617e+07	8.42759e+07	5.93358e+07	6.20793e+07	8.84421e+07	3.423e+07	5.38466e+07	3.29309e+07	1.94818e+07	5.63385e+07	7.43816e+07	5.5097e+07	3.52062e+07	3.85202e+07	2.70547e+07	6.66401e+07	4.01497e+07	3.17123e+07	7.35802e+07	3.26258e+07	9.17633e+07	2.21971e+07	1.04413e+08	4.90434e+07	6.20477e+07	4.85697e+07	9.39908e+07	5.3729e+07	2.87455e+07	2.66382e+07	2.66711e+07	2.46751e+07	2.21605e+07	5.38439e+07	3.30259e+07	3.27453e+07
HILIC_NEG_116_92855a5_904	HILIC	NEG	5.904	116.929					0.00209474	0.00307845	2.04941e+07	2.11777e+07	1.65007e+07	2.04847e+07	2.06074e+07	2.4465e+07	1.75471e+07	2.06364e+07	1.79953e+07	2.47683e+07	2.54972e+07	1.97164e+07	2.06935e+07	2.6385e+07	2.11474e+07	2.29253e+07	2.99132e+07	2.16289e+07	1.8118e+07	2.43455e+07	2.94136e+07	2.35315e+07	2.6838e+07	2.33918e+07	2.60488e+07	2.6454e+07	2.57075e+07	1.72396e+07	2.08655e+07	1.38543e+07	1.7209e+07	2.11566e+07	1.73937e+07	1.53899e+07	2.38439e+07	2.18244e+07	1.54467e+07	2.2119e+07	2.49703e+07
HILIC_NEG_116_9286a7_058	HILIC	NEG	7.058	116.929					0.698817	0.717125	2.78091e+07	2.1975e+07	1.53162e+07	2.02479e+07	2.58615e+07	2.27583e+07	1.42582e+07	2.28628e+07	1.93865e+07	2.11913e+07	2.20707e+07	2.03265e+07	1.99386e+07	3.12546e+07	2.0365e+07	1.93287e+07	2.12337e+07	2.27746e+07	2.06015e+07	1.80813e+07	2.32708e+07	2.01661e+07	1.96404e+07	1.81993e+07	1.92273e+07	1.93619e+07	2.70597e+07	2.18076e+07	2.08313e+07	2.00715e+07	2.08005e+07	2.06533e+07	1.9152e+07	2.15275e+07	2.04662e+07	1.83615e+07	1.67705e+07	1.92275e+07	1.87043e+07
HILIC_NEG_116_98618a7_358	HILIC	NEG	7.358	116.986					1.28138e-08	3.26721e-08	437467	624787	589440	611396	649140	556957	572434	633990	574176	569784	516078	526487	643806	539119	647023	707703	701299	777115	631947	717281	730176	689155	629964	700057	731611	702685	246490	544912	599461	586311	544949	603297	596678	617394	572635	603734	564056	542380	564730
HILIC_NEG_117_01947a1_101	HILIC	NEG	1.101	117.019	Succinic acid	73.0288 (100), 116.9288 (45)	1	HMDB0000254	6.47784e-06	1.26845e-05	116534	6.58063e+06	6.36138e+06	7.62772e+06	5.8277e+06	6.0458e+06	6.10287e+06	6.0368e+06	7.05876e+06	4.3708e+06	4.37712e+06	4.94027e+06	5.48241e+06	96926.1	5.46617e+06	4.83572e+06	5.08682e+06	5.66583e+06	5.09688e+06	4.9457e+06	4.8407e+06	4.93387e+06	5.23898e+06	5.12637e+06	4.99799e+06	4.79625e+06	204208	3.48598e+06	3.91266e+06	3.6231e+06	3.58923e+06	3.47302e+06	3.5132e+06	3.90574e+06	3.31303e+06	3.45857e+06	3.79678e+06	2.87935e+06	3.35441e+06
HILIC_NEG_117_05578a0_725	HILIC	NEG	0.725	117.056					2.77666e-10	8.3611e-10	7633.7	3.27801e+06	3.09179e+06	3.4771e+06	3.0027e+06	2.05028e+06	2.33421e+06	2.46351e+06	2.23772e+06	1.64948e+06	1.17335e+06	1.24721e+06	1.65861e+06	26868	5.08741e+06	4.45296e+06	4.53618e+06	6.29641e+06	5.29694e+06	5.47558e+06	6.28759e+06	6.83291e+06	6.30675e+06	4.41164e+06	4.60095e+06	4.75481e+06	8672.51	1.07965e+07	1.00588e+07	1.1641e+07	1.08651e+07	1.0055e+07	1.15571e+07	1.30655e+07	1.15898e+07	1.19643e+07	1.08811e+07	8.30057e+06	1.01956e+07
HILIC_NEG_117_0558a0_632	HILIC	NEG	0.632	117.056	Unknown		4		3.81239e-20	3.28509e-19	14201.4	441730	380678	469934	397715	420085	410795	402235	506587	376327	319378	327214	390770	10749	307359	296491	219310	350341	338775	347116	299548	327938	341791	275594	263677	294010	64433	203833	261025	222736	257060	178529	237307	286056	267637	234053	289510	256545	254165
HILIC_POS_117_13894a2_22	HILIC	POS	2.22	117.139					0.0921729	0.1089	4043.59	5564.57	8114.55	4965.68	5745.12	9042.32	9178.58	6294.54	4223.46	5413.15	4886.54	4312.08	8644.02	4371.76	5164.27	3616.19	4125.28	4823.85	7943.54	4313.97	4094.47	4329.8	5163.48	4650.77	5133.45	4815.06	5762.01	3856.15	4478.5	10887.6	8790.31	4738.59	6133.71	5661.85	4009.99	5546.26	4917.49	4457.54	10575.3
HILIC_NEG_117_91913a5_464	HILIC	NEG	5.464	117.919					0.00400303	0.00567523	4.21481e+06	4.50334e+06	2.96682e+06	2.86724e+06	3.00125e+06	2.75523e+06	5.52808e+06	5.41437e+06	2.82072e+06	6.35699e+06	4.11549e+06	7.25252e+06	5.36239e+06	4.39809e+06	5.98036e+06	5.31926e+06	3.81327e+06	5.38791e+06	5.5411e+06	4.02909e+06	7.36862e+06	3.58589e+06	3.0298e+06	3.40813e+06	3.37294e+06	3.3424e+06	4.22196e+06	5.86879e+06	7.67943e+06	6.51897e+06	4.95721e+06	4.98571e+06	6.10851e+06	5.88536e+06	5.31838e+06	7.42799e+06	4.62149e+06	5.10827e+06	6.40084e+06
HILIC_NEG_117_91913a5_618	HILIC	NEG	5.618	117.919					0.903949	0.91112	2.14999e+06	2.23584e+06	2.16203e+06	2.21364e+06	2.96299e+06	2.26211e+06	2.27106e+06	2.13957e+06	2.27007e+06	1.92786e+06	2.14666e+06	2.30054e+06	2.20405e+06	2.18319e+06	1.96888e+06	2.1759e+06	2.46757e+06	2.65579e+06	2.45811e+06	2.38348e+06	2.23628e+06	2.76848e+06	2.16774e+06	2.12273e+06	2.12093e+06	2.06158e+06	2.16879e+06	2.05736e+06	2.10372e+06	2.42373e+06	2.08304e+06	2.63846e+06	2.11116e+06	2.17934e+06	2.17583e+06	2.20738e+06	2.12514e+06	2.5505e+06	2.49648e+06
HILIC_NEG_117_91913a7_358	HILIC	NEG	7.358	117.919					0.000652926	0.00101861	3.52232e+06	3.8443e+06	3.59763e+06	3.96547e+06	3.73373e+06	3.76504e+06	4.01998e+06	4.00224e+06	3.28142e+06	3.5891e+06	3.70442e+06	3.81252e+06	3.53087e+06	3.72257e+06	4.13322e+06	3.92106e+06	4.20558e+06	4.15464e+06	3.86098e+06	4.22996e+06	4.62939e+06	4.09499e+06	4.022e+06	3.6845e+06	3.86311e+06	3.93499e+06	2.25724e+06	3.72262e+06	3.57931e+06	3.66518e+06	3.47105e+06	2.93938e+06	3.86084e+06	3.86661e+06	3.71102e+06	3.83256e+06	3.58265e+06	3.41752e+06	3.97399e+06
HILIC_NEG_118_05093a5_772	HILIC	NEG	5.772	118.051	Threonine	74.0244 (100), 72.0085 (80), 118.0509 (30)	2	HMDB0000167	8.42779e-14	3.74254e-13	2.00531e+07	2.01494e+07	2.17219e+07	2.08017e+07	2.05634e+07	1.99223e+07	1.95779e+07	2.16492e+07	2.0314e+07	2.03956e+07	1.83857e+07	2.02999e+07	2.06635e+07	2.10357e+07	1.9562e+07	1.9108e+07	2.02409e+07	1.89203e+07	1.97199e+07	1.86206e+07	1.94734e+07	2.05584e+07	1.86996e+07	1.90417e+07	2.0534e+07	2.01237e+07	1.71368e+07	1.5653e+07	1.70105e+07	1.6387e+07	1.68059e+07	1.66434e+07	1.68487e+07	1.8235e+07	1.68609e+07	1.73145e+07	1.71605e+07	1.69534e+07	1.72435e+07
HILIC_POS_118_0865a4_716	HILIC	POS	4.716	118.087					1.01866e-05	1.95997e-05	1.47071e+08	1.25239e+08	1.65244e+08	1.53755e+08	2.04426e+08	1.17876e+08	1.3756e+08	1.9296e+08	1.86222e+08	1.36173e+08	4.45898e+08	1.6101e+08	1.99844e+08	2.2941e+08	1.91892e+08	2.07216e+08	2.53934e+08	2.21794e+08	1.88423e+08	5.90035e+08	2.1323e+08	2.4813e+08	1.58347e+08	2.38432e+08	2.09221e+08	6.9527e+08	2.57519e+07	9.62452e+07	9.41045e+07	8.67495e+07	9.02136e+07	1.14834e+08	9.68634e+07	1.11842e+08	9.03228e+07	1.02104e+08	7.98314e+07	9.48513e+07	8.75744e+07
HILIC_POS_118_08654a7_714	HILIC	POS	7.714	118.087					0.0062439	0.0086551	1.32136e+08	1.151e+08	1.22799e+08	1.48217e+08	1.20923e+08	1.20861e+08	1.56003e+08	1.38642e+08	1.24465e+08	1.40832e+08	1.32354e+08	1.14199e+08	9.2888e+07	9.48942e+07	1.21976e+08	1.47194e+08	1.63585e+08	9.66342e+07	9.22156e+07	1.23269e+08	9.84581e+07	9.01363e+07	1.10119e+08	5.25464e+07	1.08579e+08	1.13666e+08	1.05212e+08	1.51675e+08	1.78942e+08	9.93736e+07	1.86677e+08	1.15126e+08	1.38781e+08	1.03577e+08	1.98994e+08	1.0159e+08	1.15453e+08	1.20928e+08	1.24009e+08
HILIC_POS_118_08655a4_808	HILIC	POS	4.808	118.087					6.09081e-05	0.000107935	2.79486e+08	2.36367e+08	2.64584e+08	3.0333e+08	2.61361e+08	2.74435e+08	2.77729e+08	2.5796e+08	2.62384e+08	2.55192e+08	4.45141e+08	2.68102e+08	3.04342e+08	3.4454e+08	3.15336e+08	3.22481e+08	3.31882e+08	3.69031e+08	3.03084e+08	4.79226e+08	3.47387e+08	3.49792e+08	2.81518e+08	2.85103e+08	3.25896e+08	5.28093e+08	3.98623e+08	2.14951e+08	2.06709e+08	2.26644e+08	2.34614e+08	2.19647e+08	2.10663e+08	2.09766e+08	2.09492e+08	2.09476e+08	2.4592e+08	2.07282e+08	2.16183e+08
HILIC_POS_118_08656a5_77	HILIC	POS	5.77	118.087					0.00209333	0.00307731	7.36859e+07	8.18826e+07	8.26691e+07	8.21336e+07	7.98548e+07	9.00871e+07	8.23201e+07	5.48762e+07	8.96683e+07	5.76727e+07	8.20184e+07	8.83806e+07	8.87975e+07	6.52334e+07	6.22332e+07	6.73293e+07	6.32192e+07	6.15915e+07	6.37707e+07	7.49067e+07	7.53883e+07	5.81118e+07	6.08732e+07	7.69258e+07	6.84231e+07	6.09726e+07	6.75409e+07	6.78431e+07	6.60185e+07	6.31593e+07	5.08771e+07	5.97125e+07	5.56112e+07	6.99048e+07	6.58167e+07	6.08207e+07	6.57085e+07	7.02106e+07	7.35154e+07
HILIC_POS_118_08657a8_51	HILIC	POS	8.51	118.087					0.170737	0.193432	2.37821e+07	5.13533e+07	5.56544e+07	3.65806e+07	4.18154e+07	1.96751e+07	2.41363e+07	4.42009e+07	6.73392e+07	5.54258e+07	6.09013e+07	2.4731e+07	2.48365e+07	2.15821e+07	1.72412e+07	3.06071e+07	4.04208e+07	5.07019e+07	2.98598e+07	2.20094e+07	4.87317e+07	4.42461e+07	3.04054e+07	3.53214e+07	1.81563e+07	3.63046e+07	4.13854e+07	4.90899e+07	2.2629e+07	4.25624e+07	3.12102e+07	2.86086e+07	4.90572e+07	3.46934e+07	2.31745e+07	5.88819e+07	2.75191e+07	2.97908e+07	2.7159e+07
HILIC_POS_118_08658a10_553	HILIC	POS	10.553	118.087	Unknown	118.0871 (100), 59.0739 (6.5), 58.0662 (5)	4		0.000246292	0.000404435	5.59259e+07	1.69899e+08	1.80862e+08	1.77129e+08	1.93224e+08	1.75063e+08	1.86821e+08	1.66125e+08	1.71606e+08	4.28667e+07	1.83102e+08	1.96667e+08	1.77899e+08	5.78113e+07	1.97007e+08	8.03277e+07	7.72074e+07	2.34228e+08	4.45555e+07	1.92003e+08	3.17669e+07	2.63569e+08	4.64071e+07	2.31428e+08	4.43388e+07	2.65434e+08	2.00095e+08	1.94569e+08	2.14831e+08	2.32224e+08	2.36752e+08	2.149e+08	2.18646e+08	1.79467e+08	2.13228e+08	1.98138e+08	2.11334e+08	1.69202e+08	1.82906e+08
HILIC_POS_118_08658a2_923	HILIC	POS	2.923	118.087					0.0718937	0.0862743	1.27426e+07	1.3455e+07	1.26834e+07	1.47343e+07	1.40611e+07	1.29511e+07	1.42577e+07	1.43261e+07	1.50278e+07	1.28978e+07	1.42309e+07	1.36867e+07	1.50661e+07	1.27868e+07	1.14347e+07	1.28685e+07	1.29521e+07	1.43566e+07	1.3938e+07	1.31096e+07	1.304e+07	1.28307e+07	1.49075e+07	1.40261e+07	1.35384e+07	1.3814e+07	1.41386e+07	1.1479e+07	1.38057e+07	1.28119e+07	1.32784e+07	1.36852e+07	1.33432e+07	1.20671e+07	1.34008e+07	1.37972e+07	1.32172e+07	1.20057e+07	1.25297e+07
HILIC_POS_118_08658a8_079	HILIC	POS	8.079	118.087					1.79101e-05	3.36813e-05	3.84195e+07	3.65964e+07	3.21058e+07	2.51579e+07	3.35643e+07	2.15651e+07	2.39282e+07	4.25119e+07	4.27776e+07	1.46755e+07	1.36523e+07	1.87294e+07	2.36094e+07	1.72239e+07	2.05333e+07	2.03854e+07	8.81768e+06	1.8214e+07	1.40921e+07	1.96952e+07	2.25111e+07	2.78507e+07	2.21199e+07	2.62002e+07	2.81059e+07	2.3387e+07	3.91939e+07	2.58335e+07	2.57449e+07	2.46889e+07	4.92731e+07	2.34135e+07	3.8993e+07	3.50338e+07	2.58572e+07	3.76509e+07	2.36739e+07	2.12711e+07	3.46067e+07
HILIC_POS_118_08658a8_625	HILIC	POS	8.625	118.087					4.45597e-06	8.91668e-06	3.91115e+07	5.0977e+07	6.12482e+07	5.30502e+07	4.86429e+07	6.13499e+07	3.65705e+07	6.41795e+07	3.77998e+07	4.49749e+07	7.18063e+07	6.41937e+07	2.16126e+07	3.96277e+07	8.42058e+07	7.81714e+07	2.17557e+07	6.54826e+07	5.09061e+07	5.02912e+07	5.03963e+07	4.36901e+07	1.00846e+08	3.30268e+07	3.83506e+07	3.87748e+07	4.92909e+07	3.79588e+07	5.35327e+07	4.46817e+07	6.06442e+07	6.87187e+07	4.74893e+07	5.0478e+07	2.62126e+07	4.10367e+07	3.47959e+07	4.63905e+07	3.44288e+07
HILIC_POS_118_08659a3_125	HILIC	POS	3.125	118.087					7.36744e-10	2.1285e-09	1.17063e+07	1.2289e+07	1.04859e+07	1.18768e+07	1.31304e+07	1.22283e+07	1.11915e+07	1.1028e+07	1.05741e+07	1.21567e+07	1.11301e+07	1.00508e+07	1.34481e+07	1.27918e+07	1.56736e+07	1.46419e+07	1.4787e+07	1.66541e+07	1.48807e+07	1.56148e+07	1.60548e+07	1.75113e+07	1.43068e+07	1.39679e+07	1.59282e+07	1.66881e+07	1.22384e+07	1.04892e+07	6.83619e+06	1.1078e+07	7.17705e+06	1.25899e+07	1.13104e+07	1.21071e+07	5.95845e+06	5.68713e+06	1.18513e+07	1.19288e+07	1.14874e+07
HILIC_POS_118_08659a5_691	HILIC	POS	5.691	118.087					2.39961e-06	4.93518e-06	3.2271e+07	2.81464e+07	3.26165e+07	2.5373e+07	3.26622e+07	3.07551e+07	3.24979e+07	3.56062e+07	2.79972e+07	3.38986e+07	3.28901e+07	3.26812e+07	3.31265e+07	3.32171e+07	3.51999e+07	3.58524e+07	3.22267e+07	3.72456e+07	3.41641e+07	2.87509e+07	3.45099e+07	3.61335e+07	3.2079e+07	3.16423e+07	3.47792e+07	3.538e+07	3.22408e+07	3.03989e+07	3.06636e+07	2.52525e+07	3.60601e+07	3.59604e+07	3.14853e+07	3.38923e+07	2.28519e+07	3.22846e+07	2.67449e+07	2.99142e+07	2.79247e+07
HILIC_POS_118_08659a5_904	HILIC	POS	5.904	118.087					0.00113696	0.00172063	6.87941e+07	6.59795e+07	6.47626e+07	7.25011e+07	7.06425e+07	6.84081e+07	7.01518e+07	6.40105e+07	6.41257e+07	7.56831e+07	7.36402e+07	5.72466e+07	5.15178e+07	8.30744e+07	7.00541e+07	8.80706e+07	7.68086e+07	8.12359e+07	6.91894e+07	8.12424e+07	7.79154e+07	8.21057e+07	6.81448e+07	7.40577e+07	6.3041e+07	6.77955e+07	5.87062e+07	6.06425e+07	6.86139e+07	6.4615e+07	6.77133e+07	7.05817e+07	6.4979e+07	7.06519e+07	6.0254e+07	6.1542e+07	5.93739e+07	7.22242e+07	6.66801e+07
HILIC_POS_118_08659a6_238	HILIC	POS	6.238	118.087					0.13286	0.153179	6.05731e+07	7.77678e+07	6.73018e+07	8.36347e+07	8.73381e+07	7.83162e+07	8.059e+07	7.14481e+07	7.74531e+07	7.68291e+07	7.93256e+07	7.5888e+07	8.42089e+07	8.56885e+07	8.49226e+07	8.25522e+07	4.5325e+07	3.33338e+07	5.07296e+07	8.68355e+07	8.5994e+07	6.63181e+07	8.39238e+07	7.85633e+07	7.23122e+07	8.89302e+07	7.8863e+07	8.01125e+07	6.38346e+07	6.58309e+07	7.04562e+07	7.46042e+07	6.49448e+07	3.82559e+07	7.59593e+07	7.59061e+07	7.75082e+07	7.24679e+07	7.65368e+07
HILIC_POS_118_08659a7_842	HILIC	POS	7.842	118.087					0.0334187	0.0420349	3.09221e+07	6.24548e+07	4.66636e+07	5.18126e+07	4.05173e+07	5.32869e+07	5.11783e+07	3.60483e+07	9.16768e+07	6.1147e+07	3.51199e+07	5.33352e+07	1.15455e+08	9.76497e+07	7.33455e+07	2.20378e+07	2.30076e+07	5.85319e+07	5.77031e+07	6.84067e+07	7.07061e+07	6.66776e+07	8.56825e+07	7.04308e+07	9.33897e+07	8.25217e+07	1.6945e+07	4.2302e+07	3.92599e+07	5.27251e+07	1.71907e+07	6.39001e+07	1.69642e+07	5.22694e+07	4.1432e+07	4.59555e+07	7.61421e+07	4.60057e+07	6.16159e+07
HILIC_POS_118_0866a7_587	HILIC	POS	7.587	118.087					0.336301	0.364235	2.73979e+07	2.4939e+07	4.92354e+07	3.65995e+07	2.67528e+07	2.74532e+07	2.43368e+07	3.57279e+07	2.35373e+07	4.61801e+07	2.42156e+07	1.73682e+07	2.29799e+07	2.6893e+07	1.70286e+07	2.90649e+07	1.76299e+07	2.30576e+07	2.34308e+07	1.19068e+07	2.58099e+07	2.28468e+07	3.79159e+07	4.5786e+07	1.73032e+07	3.74243e+07	2.26801e+07	1.91356e+07	2.28642e+07	3.7324e+07	3.5572e+07	2.19334e+07	3.51677e+07	2.90707e+07	3.83547e+07	3.53253e+07	1.54382e+07	2.27222e+07	3.1573e+07
HILIC_POS_118_08661a5_422	HILIC	POS	5.422	118.087					0.0358527	0.0449042	6.3493e+07	5.47861e+07	4.98366e+07	6.9834e+07	1.4493e+08	8.90283e+07	1.52204e+08	5.93479e+07	4.80261e+07	8.48525e+07	7.2707e+07	4.48329e+07	9.86714e+07	1.34912e+08	4.46914e+07	1.10362e+08	9.61254e+07	6.51398e+07	7.48392e+07	6.94607e+07	1.4796e+08	4.75084e+07	1.08536e+08	6.92513e+07	5.80872e+07	4.20692e+07	6.24336e+07	1.06421e+08	3.70145e+07	1.39762e+08	5.75904e+07	7.43975e+07	7.00485e+07	1.1051e+08	2.29464e+07	5.15835e+07	4.47965e+07	1.38049e+08	9.8005e+07
HILIC_POS_118_08662a3_429	HILIC	POS	3.429	118.087	Glycine betaine	118.0872 (100), 59.0739 (6.5), 58.0662 (5)	1	HMDB0000043	4.92498e-10	1.4514e-09	2.77667e+06	1.16198e+08	1.13175e+08	1.24533e+08	1.05346e+08	8.88033e+07	8.95869e+07	1.12922e+08	8.96205e+07	6.96977e+07	6.36123e+07	6.33158e+07	7.10036e+07	4.99438e+06	3.47384e+07	3.39886e+07	3.05887e+07	4.2485e+07	3.79661e+07	3.36288e+07	3.91895e+07	4.0108e+07	4.40519e+07	3.51571e+07	3.6396e+07	3.72802e+07	2.40654e+06	1.15292e+08	1.11079e+08	1.10382e+08	1.1126e+08	1.11981e+08	1.19406e+08	1.29189e+08	1.1891e+08	1.19049e+08	1.28461e+08	1.15746e+08	1.2854e+08
HILIC_POS_118_08662a5_211	HILIC	POS	5.211	118.087					0.00733232	0.0100836	6.42059e+07	5.96869e+07	6.2199e+07	5.46712e+07	6.33561e+07	6.45975e+07	5.27695e+07	5.78468e+07	5.74277e+07	5.78624e+07	1.08432e+07	6.17447e+07	6.23939e+07	5.77591e+07	6.24604e+07	7.12702e+07	6.11858e+07	6.10714e+07	5.94154e+07	6.38372e+07	5.58633e+07	5.69809e+07	6.37876e+07	5.7078e+07	6.02818e+07	6.01436e+07	6.60215e+07	4.96692e+07	5.29691e+07	5.55062e+07	4.92144e+07	5.82582e+07	5.40369e+07	5.58772e+07	4.83711e+07	6.1058e+07	5.40835e+07	5.55415e+07	4.72111e+07
HILIC_POS_118_08662a6_094	HILIC	POS	6.094	118.087					1.48108e-05	2.80435e-05	4.46788e+07	5.34887e+07	3.40767e+07	3.81628e+07	2.73246e+07	3.32866e+07	3.50088e+07	3.6151e+07	3.68864e+07	5.94777e+07	3.46993e+07	3.99218e+07	3.1483e+07	4.54247e+07	2.89152e+07	2.64832e+07	2.62996e+07	2.16507e+07	3.06786e+07	3.23584e+07	2.32051e+07	2.36286e+07	3.03307e+07	2.85138e+07	2.95346e+07	2.72837e+07	3.81822e+07	3.91634e+07	4.92662e+07	3.84913e+07	4.22046e+07	4.09121e+07	3.74345e+07	5.6703e+07	3.95805e+07	3.74594e+07	4.35116e+07	3.79601e+07	4.88024e+07
HILIC_POS_118_08662a6_554	HILIC	POS	6.554	118.087					0.0119093	0.0159146	2.92023e+07	3.0576e+07	3.10366e+07	3.00821e+07	4.43016e+07	2.98523e+07	3.19114e+07	3.24388e+07	3.09477e+07	3.01382e+07	3.21449e+07	4.61812e+07	2.84946e+07	2.73964e+07	1.68847e+07	2.23563e+07	1.67449e+07	3.8769e+07	2.8626e+07	2.21669e+07	3.11253e+07	2.99649e+07	2.25167e+07	3.10492e+07	1.65689e+07	1.92583e+07	1.78077e+07	1.21762e+07	3.31293e+07	1.17452e+07	3.23294e+07	2.0436e+07	1.78236e+07	2.08103e+07	1.19759e+07	4.20938e+07	1.41944e+07	1.80523e+07	2.10765e+07
HILIC_POS_118_08662a6_754	HILIC	POS	6.754	118.087					2.01285e-05	3.76799e-05	1.21504e+08	1.30044e+08	1.40188e+08	4.62248e+07	1.29096e+08	1.54805e+08	1.19514e+08	1.34781e+08	1.23995e+08	1.28157e+08	1.4986e+08	1.43261e+08	1.35521e+08	1.37868e+08	1.74606e+08	1.59223e+08	1.51012e+08	1.06826e+08	1.64858e+08	1.73141e+08	1.42119e+08	1.56522e+08	1.58527e+08	1.66865e+08	1.65814e+08	1.63691e+08	1.41495e+08	1.5542e+08	1.26879e+08	4.37876e+07	1.43554e+08	1.33997e+08	1.29907e+08	1.47723e+08	1.43803e+08	1.33411e+08	1.37329e+08	1.19022e+08	1.3902e+08
HILIC_POS_118_08662a6_958	HILIC	POS	6.958	118.087					0.0041422	0.00586458	5.04272e+07	4.89668e+07	5.63068e+07	6.18926e+07	6.12985e+07	6.56421e+07	6.14987e+07	6.52907e+07	6.50837e+07	5.82099e+07	6.4448e+07	5.07746e+07	5.72181e+07	4.96245e+07	5.20024e+07	4.72507e+07	4.72036e+07	4.78633e+07	3.79855e+07	6.78157e+07	6.46368e+07	6.37531e+07	4.49778e+07	5.06956e+07	6.40294e+07	5.81379e+07	6.46902e+07	4.24915e+07	5.61003e+07	5.85876e+07	5.33786e+07	5.99272e+07	6.89303e+07	4.36073e+07	6.56358e+07	6.73208e+07	4.65909e+07	5.1205e+07	6.57439e+07
HILIC_POS_118_08663a6_362	HILIC	POS	6.362	118.087					0.00913832	0.0124039	6.82146e+07	7.55021e+07	6.9209e+07	6.8582e+07	6.70467e+07	8.70064e+07	7.58762e+07	6.628e+07	7.53235e+07	7.37952e+07	6.6575e+07	8.06929e+07	6.81558e+07	6.58175e+07	9.42149e+07	6.79667e+07	8.7953e+07	8.097e+07	8.8955e+07	7.64044e+07	7.4378e+07	8.2934e+07	7.33448e+07	7.13733e+07	9.57556e+07	7.21755e+07	7.11961e+07	7.0023e+07	5.83828e+07	7.49231e+07	6.84129e+07	7.58532e+07	6.19501e+07	7.16741e+07	6.28213e+07	7.63486e+07	6.41585e+07	7.54127e+07	5.00898e+07
HILIC_POS_118_08663a7_125	HILIC	POS	7.125	118.087					0.311158	0.338525	1.20822e+07	7.58832e+07	7.00845e+07	7.64261e+07	6.68135e+07	7.59859e+07	6.98712e+07	6.69381e+07	5.19868e+07	7.00277e+07	7.56275e+07	6.30515e+07	6.6447e+07	1.45109e+08	7.86403e+07	5.67073e+07	7.04714e+07	6.07831e+07	6.19286e+07	7.03016e+07	8.20964e+07	7.00599e+07	7.63382e+07	6.90796e+07	5.81544e+07	6.77517e+07	1.82426e+07	7.47277e+07	7.88497e+07	7.56239e+07	9.09135e+07	7.77838e+07	6.39924e+07	6.33344e+07	7.91589e+07	8.20819e+07	8.52182e+07	7.32331e+07	6.92476e+07
HILIC_POS_118_08664a5_595	HILIC	POS	5.595	118.087					0.00144845	0.00216451	3.02204e+07	3.30007e+07	2.29778e+07	2.35716e+07	2.56713e+07	3.13912e+07	2.80557e+07	3.20909e+07	2.61134e+07	1.90921e+07	2.46483e+07	2.53757e+07	2.63821e+07	1.67108e+07	2.25118e+07	1.86957e+07	1.92094e+07	3.20748e+07	2.81121e+07	1.6746e+07	1.82482e+07	1.65991e+07	1.65134e+07	1.76171e+07	1.7989e+07	2.31035e+07	2.6038e+07	2.02084e+07	2.33872e+07	2.68341e+07	2.97785e+07	2.87328e+07	2.28163e+07	3.06773e+07	2.35183e+07	2.05808e+07	1.98451e+07	1.88015e+07	1.98436e+07
HILIC_POS_118_08665a6_156	HILIC	POS	6.156	118.087					2.56288e-08	6.34543e-08	5.5489e+07	5.40853e+07	5.40198e+07	5.24327e+07	5.23601e+07	5.79909e+07	5.56117e+07	5.66523e+07	5.70033e+07	5.76471e+07	5.75198e+07	5.48187e+07	5.48428e+07	5.62896e+07	4.42611e+07	4.9306e+07	3.8729e+07	4.85242e+07	4.21951e+07	3.71755e+07	4.28209e+07	4.57974e+07	4.7493e+07	4.63233e+07	4.58935e+07	4.02353e+07	5.58077e+07	5.84362e+07	5.64633e+07	5.54866e+07	5.72184e+07	5.81529e+07	5.49702e+07	5.49714e+07	5.59863e+07	5.5941e+07	5.84055e+07	5.80439e+07	5.9e+07
HILIC_POS_118_08676a7_069	HILIC	POS	7.069	118.087	Unknown	118.0872 (100), 59.0739 (7), 58.0662 (5)	4		0.932978	0.938368	1.09335e+08	9.26346e+07	8.58424e+07	7.77102e+07	7.871e+07	7.5304e+07	7.79043e+07	7.56639e+07	7.45162e+07	8.70028e+07	7.80059e+07	7.52673e+07	7.93904e+07	1.37107e+08	8.68243e+07	7.44292e+07	7.36652e+07	8.26685e+07	7.47254e+07	7.08479e+07	7.31114e+07	7.31693e+07	7.47452e+07	7.97492e+07	7.29445e+07	7.55443e+07	1.09807e+08	7.55794e+07	8.87698e+07	8.38055e+07	7.8974e+07	8.34355e+07	7.24426e+07	8.25385e+07	7.5701e+07	7.36756e+07	7.37259e+07	9.13651e+07	7.8013e+07
HILIC_POS_118_12296a1_1	HILIC	POS	1.1	118.123					0.250799	0.277253	333919	799927	2.56723e+06	686539	5.98043e+06	618764	1.85572e+06	5.71523e+06	546470	1.91309e+06	599449	531957	5.5039e+06	185566	2.19572e+06	222835	165219	5.7666e+06	146009	493057	1.88899e+06	5.76482e+06	5.69154e+06	486460	609734	2.17497e+06	2.50146e+06	993810	602455	1.06193e+06	7.30448e+06	97107.2	6.82134e+06	476298	958333	1.60208e+06	685468	1.94829e+06	677496
HILIC_NEG_118_92403a5_771	HILIC	NEG	5.771	118.924	Unknown	118.9241 (100)	4		0.801592	0.81403	6.82566e+06	6.64333e+06	7.09332e+06	4.15343e+06	4.91758e+06	4.28609e+06	4.79133e+06	4.38561e+06	4.55459e+06	4.95959e+06	5.05653e+06	5.23633e+06	4.13564e+06	6.1783e+06	5.66757e+06	3.64772e+06	4.38854e+06	5.84178e+06	4.61384e+06	4.40125e+06	4.42199e+06	4.33203e+06	4.18824e+06	6.79836e+06	4.80447e+06	4.54217e+06	3.99981e+06	5.78397e+06	6.72303e+06	5.59912e+06	4.92417e+06	6.18213e+06	6.05379e+06	4.20855e+06	4.14661e+06	4.19415e+06	4.14243e+06	3.79263e+06	3.58578e+06
HILIC_NEG_118_92413a5_905	HILIC	NEG	5.905	118.924					3.46093e-08	8.45317e-08	4.48515e+06	3.86795e+06	2.99312e+06	4.17708e+06	2.99546e+06	3.5764e+06	4.38142e+06	3.00504e+06	3.94701e+06	3.7942e+06	3.70921e+06	3.0025e+06	2.85189e+06	3.18689e+06	4.00114e+06	3.65196e+06	4.94972e+06	3.7449e+06	3.69228e+06	3.88139e+06	4.80706e+06	3.76154e+06	4.18515e+06	4.4969e+06	3.59618e+06	4.00778e+06	3.13768e+06	2.58204e+06	2.0363e+06	2.7077e+06	2.80944e+06	3.0248e+06	2.80172e+06	2.74928e+06	2.45774e+06	3.04322e+06	3.15828e+06	2.88798e+06	2.4077e+06
HILIC_NEG_118_92415a0_667	HILIC	NEG	0.667	118.924					0.000382647	0.000614707	831234	3.74195e+06	724071	3.48241e+06	850688	1.07841e+06	1.64796e+06	1.45422e+06	1.07191e+06	920244	1.01088e+06	3.43783e+06	782507	1.10672e+06	1.65939e+06	1.12035e+06	964994	653654	1.06439e+06	1.01857e+06	739415	677427	811172	954809	735697	1.07647e+06	1.87483e+06	1.23411e+06	1.6085e+06	2.48665e+06	815736	866096	1.06713e+06	941633	4.30914e+06	2.40577e+06	887085	1.5116e+06	1.09818e+06
HILIC_NEG_118_92427a1_191	HILIC	NEG	1.191	118.924					0.0544727	0.0665235	572402	1.26695e+06	2.25436e+06	815607	1.20496e+06	1.6426e+06	1.50375e+06	1.6307e+06	1.71473e+06	2.31761e+06	1.40035e+06	1.78717e+06	1.15501e+06	1.45452e+06	1.44506e+06	2.37059e+06	1.30458e+06	1.58523e+06	1.25024e+06	1.12471e+06	975621	2.56588e+06	1.29102e+06	1.28313e+06	1.40941e+06	1.46246e+06	586535	941565	1.57756e+06	1.65033e+06	1.27468e+06	1.23614e+06	1.18817e+06	1.16694e+06	1.44803e+06	1.20528e+06	1.12489e+06	840439	928397
HILIC_NEG_118_92428a4_45	HILIC	NEG	4.45	118.924					0.0162942	0.021412	9.50274e+06	1.74024e+06	2.10399e+06	1.82159e+06	3.04623e+06	4.93922e+06	1.95651e+06	940277	1.57225e+06	2.12984e+06	8.75265e+06	2.04516e+06	7.85243e+06	9.3418e+06	2.55207e+06	7.99789e+06	3.04392e+06	1.56378e+06	2.11362e+06	6.19956e+06	5.00841e+06	1.25742e+06	1.85817e+06	1.49452e+06	3.89089e+06	3.35469e+06	4.39815e+06	1.53247e+06	3.14683e+06	1.4308e+06	3.08609e+06	2.6105e+06	1.2793e+06	2.10365e+06	1.25281e+06	2.00739e+06	1.54169e+06	1.28977e+06	2.52173e+06
HILIC_NEG_118_92429a0_837	HILIC	NEG	0.837	118.924	Unknown	118.9242 (100)	4		5.17942e-14	2.3432e-13	5.72124e+06	3.76221e+06	3.93573e+06	3.38569e+06	4.1301e+06	4.54006e+06	3.84958e+06	4.17038e+06	3.42417e+06	5.4311e+06	4.18645e+06	4.31079e+06	4.08351e+06	880124	1.52738e+06	1.30905e+06	1.52959e+06	1.70827e+06	1.21256e+06	1.10292e+06	1.08047e+06	953161	1.47435e+06	1.30228e+06	1.26953e+06	1.22981e+06	653505	1.30107e+06	1.18513e+06	1.17757e+06	1.79413e+06	1.46561e+06	752714	1.10807e+06	715988	1.31845e+06	1.44398e+06	1.21051e+06	1.19159e+06
HILIC_NEG_118_92429a4_828	HILIC	NEG	4.828	118.924					2.82199e-05	5.20596e-05	8.8964e+06	9.8557e+06	5.67031e+06	1.11251e+07	8.15297e+06	7.11346e+06	6.66858e+06	9.34168e+06	1.35549e+07	1.73249e+07	5.85201e+06	1.1076e+07	1.45194e+07	1.00088e+07	1.72906e+07	1.55417e+07	6.5069e+06	5.06067e+06	8.81564e+06	7.04791e+06	8.75966e+06	2.05516e+07	7.84477e+06	1.21642e+07	1.77075e+07	3.11656e+07	1.56228e+07	2.13402e+06	3.40558e+06	6.70183e+06	3.60072e+06	4.00022e+06	2.6296e+06	6.55525e+06	6.21445e+06	3.03961e+06	2.36247e+06	7.52992e+06	2.07839e+06
HILIC_NEG_118_92429a10_813	HILIC	NEG	10.813	118.924					0.804999	0.816904	3.91736e+06	2.22174e+06	2.42188e+06	1.13208e+06	1.12952e+07	3.14474e+06	3.34537e+06	1.94384e+06	2.80164e+06	6.45157e+06	2.9018e+06	4.53646e+06	3.13397e+06	1.07448e+07	1.61983e+06	1.7705e+06	3.6472e+06	5.41536e+06	4.23355e+06	3.37099e+06	4.45067e+06	2.04312e+06	4.08e+06	1.57711e+06	3.58727e+06	1.71052e+06	1.46249e+06	2.07544e+06	2.7098e+06	4.66148e+06	977706	5.16994e+06	2.29991e+06	1.86569e+06	6.79458e+06	1.39477e+06	8.84197e+06	2.03696e+06	9.24328e+06
HILIC_NEG_118_92431a6_244	HILIC	NEG	6.244	118.924	Unknown		4		0.000661596	0.00103145	2.23521e+06	2.06026e+06	2.17536e+06	2.47413e+06	1.89049e+06	2.56493e+06	2.72628e+06	2.52952e+06	2.98808e+06	1.97144e+06	3.05696e+06	2.32428e+06	1.8761e+06	1.93024e+06	2.20384e+06	2.00743e+06	2.21889e+06	2.70926e+06	2.1651e+06	2.10452e+06	1.91058e+06	2.25177e+06	2.16618e+06	2.23529e+06	2.36744e+06	2.66818e+06	2.37298e+06	2.06944e+06	2.75035e+06	4.36918e+06	2.86521e+06	2.50929e+06	2.32915e+06	2.30213e+06	2.21012e+06	2.52232e+06	2.25919e+06	2.80114e+06	3.51482e+06
HILIC_NEG_118_92431a3_784	HILIC	NEG	3.784	118.924					0.280981	0.308263	5.86623e+06	6.87341e+06	1.26678e+06	2.31637e+06	3.81186e+06	3.73041e+06	1.72547e+06	5.03701e+06	1.8014e+06	1.43509e+06	2.33632e+06	9.69087e+06	3.83114e+06	2.58335e+06	3.28349e+06	2.61646e+06	3.0322e+06	2.20307e+06	2.29834e+06	2.91446e+06	1.36343e+06	2.1993e+06	1.8146e+06	7.00761e+06	3.54759e+06	5.20307e+06	8.80796e+06	3.58689e+06	3.01886e+06	1.87972e+06	1.65055e+06	1.44168e+06	2.56674e+06	1.88234e+06	2.73703e+06	947826	4.31104e+06	903736	1.80205e+06
HILIC_NEG_118_92431a5_078	HILIC	NEG	5.078	118.924					0.000407792	0.000653093	1.9415e+07	2.42439e+07	2.67689e+07	2.01156e+07	1.92801e+07	2.17936e+07	2.45135e+07	2.39633e+07	2.04123e+07	2.90292e+07	2.56307e+07	2.50589e+07	2.38615e+07	1.58759e+07	7.4766e+06	1.80242e+07	2.15367e+07	2.13761e+07	2.24866e+07	2.13687e+07	1.71353e+07	1.75868e+07	2.39949e+07	2.61581e+07	2.11065e+07	2.08531e+07	2.39758e+07	1.83355e+07	1.89396e+07	2.06184e+07	1.61984e+07	1.57691e+07	1.89894e+07	8.15209e+06	1.58077e+07	1.38184e+07	1.89154e+07	1.83392e+07	1.92354e+07
HILIC_NEG_118_93071a2_898	HILIC	NEG	2.898	118.931					4.5624e-18	3.10131e-17	8.79813e+06	8.86748e+06	9.7837e+06	9.25865e+06	9.27625e+06	8.83506e+06	9.26014e+06	9.2074e+06	9.18759e+06	8.90148e+06	9.64649e+06	9.18875e+06	9.67063e+06	1.05724e+07	1.02137e+07	1.01665e+07	1.0296e+07	9.60964e+06	1.06093e+07	9.79802e+06	1.01213e+07	1.01266e+07	1.00217e+07	9.95154e+06	9.75659e+06	1.00559e+07	8.32133e+06	8.35437e+06	8.78086e+06	8.37995e+06	8.78706e+06	8.34897e+06	8.04701e+06	8.21366e+06	8.00558e+06	8.85678e+06	8.30933e+06	8.43348e+06	8.35418e+06
HILIC_NEG_119_0351a4_311	HILIC	NEG	4.311	119.035	Unknown	118.9242 (100), 59.013 (10)	4		4.50526e-05	8.12157e-05	5.47345e+06	2.29755e+06	1.72572e+06	1.70773e+06	751707	2.13072e+06	1.63267e+06	1.99629e+06	1.82533e+06	3.62883e+06	3.73768e+06	3.90497e+06	3.21294e+06	6.30388e+06	2.44521e+06	3.99222e+06	4.30488e+06	3.38483e+06	2.3454e+06	3.20194e+06	3.84176e+06	2.99028e+06	2.99589e+06	3.99286e+06	2.95447e+06	2.19545e+06	4.30492e+06	583163	1.14001e+06	1.13878e+06	1.19105e+06	1.33793e+06	1.52785e+06	1.6721e+06	1.1616e+06	811284	1.25972e+06	1.51862e+06	607449
HILIC_NEG_119_03511a5_057	HILIC	NEG	5.057	119.035					0.000105248	0.000181082	2.45969e+07	1.32704e+07	8.06645e+06	8.74325e+06	9.30753e+06	9.15437e+06	8.66441e+06	1.12409e+07	2.69116e+06	1.33738e+07	3.63988e+06	4.76649e+06	1.10219e+07	2.18196e+07	1.12536e+07	1.51595e+07	1.32318e+07	8.69727e+06	1.43558e+07	1.67401e+07	4.25131e+06	1.18421e+07	3.58916e+06	1.22737e+07	1.19224e+07	1.18769e+07	1.51934e+07	1.18529e+06	4.72923e+06	1.23465e+06	6.09816e+06	5.81438e+06	4.44713e+06	3.58932e+06	1.41939e+06	1.89906e+06	2.92014e+06	4.45265e+06	1.28779e+06
HILIC_POS_119_04954a5_078	HILIC	POS	5.078	119.05	fragment of L-Tyrosine				2.92171e-06	5.9659e-06	1.93905e+06	977490	1.0366e+06	997190	965758	1.15248e+06	1.10442e+06	1.11437e+06	1.02929e+06	1.09853e+06	1.23891e+06	1.17365e+06	1.10596e+06	1.99658e+06	1.08533e+06	1.02646e+06	1.14455e+06	1.08662e+06	1.09187e+06	1.02481e+06	1.03877e+06	943230	937301	974768	956581	1.00989e+06	1.3248e+06	582538	590301	594879	598820	603595	601581	657259	612278	586693	615823	647934	573791
HILIC_POS_119_08987a5_409	HILIC	POS	5.409	119.09					0.00327033	0.00469106	2.72594e+06	3.86043e+06	2.21369e+06	4.92144e+06	4.64976e+06	4.80232e+06	4.04866e+06	5.14388e+06	3.85805e+06	4.99182e+06	3.85455e+06	3.75342e+06	5.2152e+06	4.19489e+06	5.20859e+06	2.17055e+06	2.74218e+06	5.71559e+06	5.74185e+06	3.95875e+06	1.46351e+06	3.9981e+06	1.83509e+06	2.11681e+06	4.17177e+06	4.96084e+06	4.57525e+06	949772	2.11157e+06	3.36234e+06	1.24224e+06	2.48254e+06	3.12145e+06	1.77302e+06	2.76345e+06	1.19566e+06	4.37523e+06	1.37351e+06	1.96165e+06
HILIC_NEG_119_90758a7_354	HILIC	NEG	7.354	119.908	Unknown		4		0.000558755	0.000879728	4.11025e+06	4.3621e+06	4.24131e+06	4.32365e+06	4.28299e+06	4.84768e+06	4.76164e+06	4.14525e+06	4.75387e+06	4.82519e+06	4.76759e+06	4.5779e+06	5.07869e+06	4.72369e+06	4.42252e+06	4.64179e+06	4.68929e+06	5.21675e+06	4.91005e+06	2.16036e+06	2.68976e+06	4.39196e+06	4.73274e+06	4.49534e+06	2.09551e+06	4.74442e+06	3.50161e+06	4.53491e+06	4.52043e+06	4.43435e+06	4.76771e+06	4.29608e+06	4.86514e+06	4.84729e+06	4.23269e+06	5.08142e+06	4.42554e+06	4.08453e+06	3.93012e+06
HILIC_POS_120_04811a0_635	HILIC	POS	0.635	120.048					2.21017e-29	6.7824e-28	284770	172968	187922	184417	193898	283167	206453	153685	141870	189687	263365	249680	185273	5.81542e+06	5.43928e+06	6.11131e+06	5.88341e+06	5.04912e+06	6.06929e+06	5.61383e+06	5.76256e+06	6.20175e+06	6.49714e+06	5.35496e+06	5.99031e+06	6.11603e+06	1.97942e+07	2.05908e+07	1.98713e+07	1.92158e+07	2.04117e+07	2.07559e+07	2.045e+07	2.1236e+07	2.01502e+07	2.04532e+07	2.02761e+07	1.94051e+07	2.09741e+07
HILIC_POS_120_06577a5_771	HILIC	POS	5.771	120.066	Threonine	74.0611 (100), 56.0505 (45), 102.0554 (28), 120.0653 (10), 84.045 (6)	1	HMDB0000167	1.04436e-21	1.10067e-20	1.37876e+08	1.41965e+08	1.4152e+08	1.34597e+08	1.38879e+08	1.38336e+08	1.35159e+08	1.4487e+08	1.32849e+08	1.38441e+08	1.38036e+08	1.38794e+08	1.38219e+08	1.47986e+08	1.27329e+08	1.25693e+08	1.28509e+08	1.22665e+08	1.24656e+08	1.24133e+08	1.265e+08	1.27542e+08	1.25057e+08	1.22455e+08	1.22873e+08	1.24957e+08	1.12671e+08	1.12274e+08	1.07884e+08	1.08155e+08	1.08009e+08	1.07269e+08	1.12135e+08	1.15824e+08	1.07879e+08	1.07026e+08	1.07531e+08	1.10181e+08	1.09992e+08
RP_POS_120_08106a2_425	RP	POS	2.425	120.081	Unknown	120.0812 (100), 103.055 (20), 55.9352 (15)	4		0.000438597	0.000699685	210233	686594	321125	292311	592844	218115	424851	172824	219338	519590	172494	394225	165153	411461	331983	173715	212198	136337	313285	206520	168376	349958	213950	218297	159163	165516	161053	134259	124995	164469	189440	144845	108109	117121	236149	179648	73906	166706	193736
HILIC_POS_120_08107a3_703	HILIC	POS	3.703	120.081	fragment of Phenylalanine	120.0816 (100), 103.0544 (17), 93.0709 (5)			4.22321e-15	2.14491e-14	2.33253e+08	2.21886e+08	2.24754e+08	2.1321e+08	2.15473e+08	2.15794e+08	2.11927e+08	2.23563e+08	2.02094e+08	2.19327e+08	2.19265e+08	2.11028e+08	2.20982e+08	2.50925e+08	1.9671e+08	1.90583e+08	1.93724e+08	1.88615e+08	1.92292e+08	1.84901e+08	1.884e+08	1.89887e+08	1.93663e+08	1.78338e+08	1.79191e+08	1.86471e+08	2.02822e+08	1.82627e+08	1.74948e+08	1.76178e+08	1.78186e+08	1.7604e+08	1.81846e+08	1.84996e+08	1.79191e+08	1.8277e+08	1.77991e+08	1.805e+08	1.80644e+08
RP_POS_120_08114a2_171	RP	POS	2.171	120.081	Unknown	120.0815 (100), 103.0543 (20)	4		2.89486e-14	1.3506e-13	1.59681e+08	1.52069e+08	1.54952e+08	1.48102e+08	1.51818e+08	1.48158e+08	1.48064e+08	1.50197e+08	1.43782e+08	1.49883e+08	1.54963e+08	1.48454e+08	1.48654e+08	1.66521e+08	1.40048e+08	1.37605e+08	1.34699e+08	1.34063e+08	1.31016e+08	1.33247e+08	1.35277e+08	1.37284e+08	1.35884e+08	1.34412e+08	1.345e+08	1.34455e+08	1.4098e+08	1.30256e+08	1.30221e+08	1.32189e+08	1.30165e+08	1.30609e+08	1.32876e+08	1.32659e+08	1.32973e+08	1.32185e+08	1.32392e+08	1.32018e+08	1.35367e+08
HILIC_POS_120_10216a1_749	HILIC	POS	1.749	120.102	Unknown		4		6.39347e-06	1.25349e-05	170157	537466	908455	280748	266451	1.37422e+06	199478	313424	1.66315e+06	1.67343e+06	3.53648e+06	992873	2.82391e+06	51788.4	124304	54297.4	170915	93010.3	82530.2	148394	99965	78104	104013	181395	90263.2	110576	131729	95248.7	51859.7	78859.6	122137	164522	156943	82067.4	136820	132586	124826	134981	105124
HILIC_POS_120_1022a2_145	HILIC	POS	2.145	120.102	Unknown	120.1029 (100), 102.0917 (50), 58.0663 (20)	4		5.29222e-29	1.52614e-27	2.87693e+06	2.52314e+06	2.7292e+06	2.71808e+06	2.5884e+06	2.46681e+06	2.32226e+06	2.54462e+06	2.41738e+06	2.54646e+06	2.37295e+06	2.39479e+06	2.4464e+06	148840	98217.1	121071	98198.9	117655	229477	117499	116896	243103	191045	156949	110684	88242.6	1.02796e+07	1.05153e+07	1.04802e+07	1.05553e+07	1.05431e+07	1.04284e+07	1.06138e+07	1.0646e+07	1.00211e+07	1.01701e+07	1.02592e+07	9.35415e+06	9.45098e+06
HILIC_NEG_120_92763a2_9	HILIC	NEG	2.9	120.928					1.63296e-16	9.47033e-16	1.87585e+06	1.97922e+06	2.19548e+06	2.17601e+06	2.02129e+06	2.1833e+06	2.1318e+06	2.09701e+06	2.02612e+06	2.00657e+06	2.07516e+06	2.22048e+06	2.06354e+06	2.49173e+06	2.54503e+06	2.31167e+06	2.46386e+06	2.19127e+06	2.41764e+06	2.37298e+06	2.51756e+06	2.36239e+06	2.33017e+06	2.40259e+06	2.29078e+06	2.42445e+06	1.9451e+06	1.79168e+06	1.89553e+06	1.83959e+06	1.98954e+06	1.75505e+06	1.80042e+06	1.952e+06	1.74284e+06	1.97074e+06	1.71488e+06	1.87966e+06	1.90664e+06
RP_POS_120_97963a15_509	RP	POS	15.509	120.98					0.110966	0.129445	3.37556e+06	3.2387e+06	3.0302e+06	3.93585e+06	2.91465e+06	3.46056e+06	3.77688e+06	3.16476e+06	3.34113e+06	3.69586e+06	3.51116e+06	3.41408e+06	2.66649e+06	3.45055e+06	3.27068e+06	3.43994e+06	3.54255e+06	2.57047e+06	2.33631e+06	3.66297e+06	3.55689e+06	3.31119e+06	3.27568e+06	3.37718e+06	3.17612e+06	3.69698e+06	2.99364e+06	3.67855e+06	2.90846e+06	3.34949e+06	3.39832e+06	3.69013e+06	3.76707e+06	3.53001e+06	3.26737e+06	3.74834e+06	3.73249e+06	3.57093e+06	3.27555e+06
RP_POS_121_00787a15_517	RP	POS	15.517	121.008					0.172742	0.195586	3.13673e+06	4.44489e+06	3.11044e+06	3.87338e+06	3.18296e+06	4.53966e+06	2.64808e+06	5.4104e+06	4.06807e+06	4.54537e+06	4.58062e+06	2.42196e+06	4.40378e+06	4.69772e+06	3.4699e+06	3.51222e+06	3.40415e+06	3.50044e+06	2.33503e+06	1.94547e+06	4.02399e+06	2.5755e+06	3.0014e+06	3.54511e+06	1.70497e+06	4.33412e+06	3.55058e+06	3.48638e+06	3.21996e+06	3.05886e+06	3.45175e+06	3.46993e+06	2.75935e+06	1.80326e+06	3.07771e+06	4.52234e+06	1.83974e+06	3.47167e+06	1.91757e+06
RP_POS_121_01754a15_391	RP	POS	15.391	121.018	Unknown		4		0.00943068	0.0127823	1.80114e+07	1.72164e+07	1.74642e+07	1.69256e+07	1.81665e+07	1.92208e+07	1.82099e+07	1.87008e+07	1.77611e+07	1.80821e+07	1.83431e+07	1.77008e+07	1.7585e+07	8.0822e+06	1.78593e+07	1.85376e+07	1.78938e+07	1.83776e+07	1.72353e+07	1.85578e+07	1.79723e+07	1.84834e+07	1.7675e+07	1.7703e+07	1.86774e+07	1.66915e+07	1.77181e+07	1.6918e+07	1.11479e+07	1.71485e+07	1.81028e+07	1.69269e+07	1.75626e+07	1.76003e+07	1.74613e+07	1.73649e+07	1.7577e+07	1.83484e+07	1.77567e+07
HILIC_POS_121_03996a0_694	HILIC	POS	0.694	121.04					0.344612	0.372508	98551.2	121443	108910	187349	73308.3	178571	184352	218451	70311.7	241822	248827	133818	83152.6	84192.5	232516	309160	92003.4	232490	146964	85303.4	289029	291093	295637	123745	143852	110483	91166.6	180636	205783	77989.3	416136	308540	139376	128590	137608	109113	259891	128427	135685
RP_POS_121_065a7_981	RP	POS	7.981	121.065	Unknown	93.0703 (100), 91.0553 (23), 121.0657 (20), 53.0395 (5)	4		2.41863e-05	4.48914e-05	438324	412441	447003	345705	408963	374694	411506	352688	447364	451330	385074	414504	389486	415003	546401	493318	369692	491089	376730	517045	490037	345779	429470	483144	487151	603286	678760	493633	541536	621754	532051	586934	573186	424006	395636	425872	477210	588738	602754
HILIC_POS_121_06503a0_667	HILIC	POS	0.667	121.065					1.38274e-06	2.91191e-06	203787	193709	262284	241193	237404	231149	130584	144696	285755	198631	226130	275732	197701	298175	262277	270674	278520	186773	141039	280316	243209	319307	295013	367527	291419	235746	178890	210921	175625	246743	159017	138001	162660	145642	112249	140389	175522	178514	137547
RP_POS_121_06503a4_849	RP	POS	4.849	121.065					0.000108445	0.000186242	807132	766494	727144	794577	825815	823732	337866	543315	923197	724467	720475	838215	740081	1.04121e+06	990063	968567	1.06424e+06	614330	561938	918632	932962	1.06199e+06	989085	1.26431e+06	1.0539e+06	900047	697257	829973	685681	897403	605793	574408	464765	415851	333769	400926	817121	661952	482485
RP_POS_121_06506a7_628	RP	POS	7.628	121.065					3.88502e-12	1.42335e-11	67871.5	36143.2	40240.8	34599.4	29376.7	67957.1	36056.4	35887.5	27734.1	39494.4	41773	47251	18512.1	136897	77573.3	86600	164393	93702.1	106936	94115.9	130971	112051	118710	155996	140260	107526	116243	107966	116016	120248	131450	125376	91129.5	88917.9	64815.1	148924	81229.5	83944.6	113885
HILIC_POS_121_10163a1_303	HILIC	POS	1.303	121.102	Unknown		4		0.00592974	0.00824515	741535	1.13242e+06	601143	2.15283e+06	1.92596e+06	1.00571e+06	1.94605e+06	2.10684e+06	758337	1.44878e+06	2.07737e+06	1.55986e+06	1.2052e+06	493174	973595	1.70137e+06	998719	2.12585e+06	2.15916e+06	2.00993e+06	2.14925e+06	1.52922e+06	2.49883e+06	840317	1.21127e+06	494060	889456	709678	337536	773198	358350	1.04146e+06	1.49822e+06	878879	842189	1.74606e+06	1.19771e+06	1.50748e+06	1.63872e+06
RP_POS_121_18856a11_671	RP	POS	11.671	121.189					0.443774	0.469811	104278	972194	969816	49444.4	88688.6	227500	26708.4	40993.8	28663	843619	8102.87	976438	1.12116e+06	7082.41	15454.8	9967.44	9238.78	4163.87	5982.67	729087	560668	51238.4	569169	16653.4	692680	3689.95	8165.4	28856.7	53562.1	15443.8	209635	19792.1	10427.2	345048	33748.2	2.04254e+06	6796.64	63193.3	43401.2
RP_POS_121_77634a11_673	RP	POS	11.673	121.776					0.388653	0.416047	713008	4.76349e+06	4.5847e+06	403303	564694	1.26666e+06	275677	361508	74033.5	4.05151e+06	179290	4.53657e+06	5.32496e+06	74733.5	224172	121970	59017.1	97573.2	108896	3.61802e+06	2.77372e+06	393165	2.80756e+06	82203.5	3.30868e+06	53548.3	68289.3	438842	43552.4	333552	1.40372e+06	298642	58011.1	2.27784e+06	62945.8	9.89937e+06	173451	557247	370296
RP_POS_122_02728a0_544	RP	POS	0.544	122.027					0.000100454	0.000173501	26237.2	1.14895e+06	707349	995227	643748	808479	450452	368107	197041	1.20815e+06	501860	175561	389642	164490	564428	332917	89228	825450	509578	279583	892116	510797	952712	225780	310750	1.24666e+06	203561	52534.7	181817	211579	226375	99689.5	113817	123888	107715	167328	131706	133702	148614
RP_POS_122_07152a0_542	RP	POS	0.542	122.072					4.72661e-31	1.92359e-29	4.85961e+06	4.71292e+06	4.92586e+06	5.06161e+06	5.18555e+06	4.7467e+06	4.81296e+06	4.82933e+06	4.82878e+06	4.74092e+06	4.4168e+06	5.12166e+06	4.97388e+06	1.42701e+07	1.58793e+07	1.5683e+07	1.53089e+07	1.60388e+07	1.55379e+07	1.61424e+07	1.50454e+07	1.43988e+07	1.45633e+07	1.49223e+07	1.68387e+07	1.50674e+07	1.55993e+07	1.44347e+07	1.46081e+07	1.62685e+07	1.49943e+07	1.66059e+07	1.73461e+07	1.63138e+07	1.52761e+07	1.50902e+07	1.43492e+07	1.49679e+07	1.52951e+07
HILIC_POS_122_07156a3_09	HILIC	POS	3.09	122.072					1.18822e-24	1.86485e-23	4.05927e+06	4.79655e+06	4.76759e+06	4.77729e+06	4.54161e+06	4.83138e+06	4.74466e+06	5.16828e+06	4.73625e+06	4.98779e+06	4.92059e+06	4.73315e+06	5.03764e+06	2.07321e+07	2.25198e+07	2.22937e+07	2.31517e+07	2.1849e+07	2.38015e+07	2.1885e+07	2.16978e+07	2.27478e+07	1.43086e+07	2.22022e+07	2.27408e+07	2.13462e+07	1.45483e+07	1.93717e+07	1.4168e+07	1.75406e+07	1.84982e+07	1.82064e+07	1.87422e+07	2.10952e+07	1.92463e+07	1.96023e+07	1.85085e+07	1.62611e+07	1.93431e+07
HILIC_POS_122_0716a3_253	HILIC	POS	3.253	122.072	Unknown		4		6.43329e-37	6.04793e-35	4.36067e+07	5.04197e+07	5.02527e+07	5.02098e+07	4.75787e+07	5.04147e+07	4.77439e+07	5.00123e+07	4.94632e+07	4.90579e+07	4.9078e+07	4.96824e+07	5.08218e+07	1.88113e+08	2.07875e+08	2.01856e+08	2.07165e+08	2.07919e+08	2.13101e+08	2.05076e+08	2.09138e+08	2.0531e+08	2.05593e+08	2.01865e+08	1.97223e+08	2.05728e+08	1.63552e+08	2.0303e+08	1.96733e+08	1.93501e+08	1.95471e+08	2.00169e+08	1.99445e+08	2.00034e+08	1.95634e+08	1.9586e+08	1.9833e+08	1.98155e+08	1.90957e+08
HILIC_POS_122_08153a5_174	HILIC	POS	5.174	122.082	Unknown		4		1.99335e-29	6.18465e-28	877240	478031	837923	1.22068e+06	657182	639106	587529	600235	575795	742302	572318	969171	693573	3.00956e+06	2.3975e+06	2.23952e+06	2.21798e+06	2.23989e+06	2.20583e+06	2.23037e+06	2.0377e+06	2.05756e+06	2.13805e+06	2.1439e+06	2.16915e+06	2.33307e+06	2.35231e+06	1.50832e+06	1.37555e+06	1.40122e+06	1.30932e+06	1.13762e+06	1.533e+06	1.25308e+06	1.43422e+06	1.30671e+06	1.2899e+06	1.30135e+06	1.28224e+06
RP_POS_122_0967a1_93	RP	POS	1.93	122.097					0.000906342	0.00138974	15976	12084.3	6242.72	10191.9	62691.8	7052.96	8469.35	5643.78	3546.15	12121.7	6940.47	3736.09	7745.68	2417.46	10256.9	2820.53	3467.8	2326.15	3911.16	2267.74	2448.58	8331.6	10237.1	1718.45	5947.81	3161.55	16040.9	4826	27454.1	17066.9	4385.02	3351.82	7607.74	8127.2	45298.2	4458.45	2844.41	4856.07	33992.5
HILIC_POS_122_09689a0_649	HILIC	POS	0.649	122.097					0.00430653	0.00608442	1.61518e+06	1.59645e+06	1.48149e+06	1.70163e+06	1.62682e+06	1.90895e+06	2.09653e+06	1.86243e+06	1.70597e+06	1.76116e+06	1.7344e+06	1.44806e+06	1.60692e+06	1.69108e+06	1.69691e+06	1.68129e+06	1.67511e+06	1.71101e+06	1.73527e+06	1.63772e+06	1.45181e+06	2.08976e+06	2.19552e+06	1.56169e+06	1.68575e+06	1.51009e+06	1.88553e+06	1.48505e+06	1.36771e+06	1.65069e+06	1.71391e+06	1.59482e+06	1.43739e+06	1.41971e+06	1.23777e+06	1.59629e+06	1.51242e+06	1.74984e+06	1.67228e+06
RP_POS_122_37388a11_256	RP	POS	11.256	122.374					5.45139e-13	2.19386e-12	11184	7546	12035.8	8780	13173	18245	12046.7	19369	13860	15676	4946	14104	11849.5	10230.3	11347.1	11103.3	10883.7	10860.7	9748.45	10907.8	11619.2	11250.3	10915.5	11348.6	11346.5	10582.3	11199.6	11796.6	11059	11558.1	15532	11680.9	11276.5	11580.6	12008.8	12661.1	11724.4	11898	12184.2
HILIC_POS_122_92468a2_849	HILIC	POS	2.849	122.925	Unknown		4		1.29423e-18	9.36646e-18	2.85255e+07	2.98904e+07	2.87509e+07	2.44408e+07	2.78149e+07	2.95359e+07	2.45748e+07	2.7038e+07	2.26776e+07	2.81369e+07	2.62427e+07	2.44634e+07	2.5183e+07	3.1334e+07	3.04458e+07	2.91969e+07	3.13898e+07	3.11201e+07	3.12377e+07	3.06776e+07	2.91716e+07	3.15522e+07	2.77864e+07	2.76396e+07	2.91948e+07	2.89698e+07	2.48944e+07	2.59015e+07	2.44849e+07	2.44737e+07	2.36731e+07	2.51119e+07	2.48949e+07	2.66094e+07	2.40856e+07	2.49482e+07	2.54973e+07	2.39669e+07	2.51412e+07
RP_POS_122_97497a15_438	RP	POS	15.438	122.975					0.685326	0.70458	951163	692505	835373	499076	1.06074e+06	821605	849689	857959	277641	983835	987720	850254	510104	985503	1.00114e+06	892655	972632	936126	1.04921e+06	924444	434575	847347	901131	497940	282183	264992	447764	855342	805757	931818	330693	847307	926713	486660	834639	990147	890800	957483	286501
RP_NEG_122_97576a0_543	RP	NEG	0.543	122.976					4.7012e-10	1.3885e-09	462862	693281	621753	1.08582e+06	1.17619e+06	653592	671593	1.05178e+06	915632	382350	463488	498255	987585	834166	2.11454e+06	1.79773e+06	1.80234e+06	1.9317e+06	1.42307e+06	1.41016e+06	1.52152e+06	1.63144e+06	1.18106e+06	1.44879e+06	1.45868e+06	1.11825e+06	330975	742356	564942	767921	718436	545644	556242	714203	554463	646271	590249	646634	712652
HILIC_NEG_122_97586a5_645	HILIC	NEG	5.645	122.976	Unknown		4		4.30103e-12	1.56721e-11	5.83637e+06	5.80056e+06	5.43701e+06	5.67421e+06	5.35133e+06	4.98624e+06	5.19538e+06	5.3911e+06	5.57495e+06	5.5854e+06	5.99529e+06	4.35977e+06	5.70417e+06	6.379e+06	6.20208e+06	6.82686e+06	6.01635e+06	6.45882e+06	5.54299e+06	6.38891e+06	6.81995e+06	5.91395e+06	6.65872e+06	7.38139e+06	5.31943e+06	5.77664e+06	5.34262e+06	4.5619e+06	4.68711e+06	4.49585e+06	4.68753e+06	4.89523e+06	4.83025e+06	5.32542e+06	5.3777e+06	4.73239e+06	4.99258e+06	5.17148e+06	4.88583e+06
HILIC_POS_123_04063a7_353	HILIC	POS	7.353	123.041	Unknown	123.0553 (100), 80.0501 (6)	4		4.24418e-10	1.25826e-09	1.90748e+06	2.51568e+06	2.51163e+06	2.45744e+06	2.52967e+06	2.45133e+06	2.43451e+06	2.59958e+06	2.50289e+06	2.34403e+06	2.16966e+06	2.3103e+06	2.42803e+06	2.23679e+06	2.9887e+06	2.80665e+06	2.86717e+06	2.82694e+06	2.88251e+06	2.88361e+06	2.8751e+06	2.73348e+06	2.91477e+06	2.73383e+06	2.88117e+06	2.84948e+06	1.17016e+06	2.46081e+06	2.42537e+06	2.32961e+06	2.38727e+06	2.29635e+06	2.51998e+06	2.46127e+06	2.34983e+06	2.54829e+06	2.37979e+06	2.36553e+06	2.33817e+06
HILIC_POS_123_04431a5_082	HILIC	POS	5.082	123.044	fragment of L-Tyrosine				3.72207e-06	7.51046e-06	7.64381e+06	3.93051e+06	3.98855e+06	3.75321e+06	3.79087e+06	4.31009e+06	3.96944e+06	4.34714e+06	3.79832e+06	4.39379e+06	4.88441e+06	4.66567e+06	4.62445e+06	7.46691e+06	4.08644e+06	4.09552e+06	4.23434e+06	3.85146e+06	3.99276e+06	4.02424e+06	3.98368e+06	3.99828e+06	3.84278e+06	3.79383e+06	3.87854e+06	3.76635e+06	5.11134e+06	2.48634e+06	2.35769e+06	2.38525e+06	2.32766e+06	2.32129e+06	2.37448e+06	2.38854e+06	2.35842e+06	2.40368e+06	2.3572e+06	2.35608e+06	2.46114e+06
RP_POS_123_04431a1_066	RP	POS	1.066	123.044					0.151417	0.173088	1.86702e+06	1.21735e+06	1.80649e+06	2.39428e+06	1.25587e+06	1.45487e+07	1.44135e+07	1.26188e+06	1.36722e+07	1.80469e+06	1.5009e+07	3.33413e+06	1.54105e+07	1.76086e+06	2.06087e+06	1.69905e+06	1.17659e+06	3.45243e+06	1.09088e+06	1.14591e+06	1.29576e+07	2.42863e+06	1.36628e+07	1.42398e+06	1.75511e+06	3.73733e+06	1.59173e+06	1.23341e+06	1.01337e+07	1.99321e+06	1.03531e+07	1.42486e+06	1.27132e+06	1.09476e+07	1.06265e+06	1.57488e+06	1.997e+06	1.6949e+06	2.02367e+06
RP_POS_123_04443a1_218	RP	POS	1.218	123.044	Unknown	95.0495 (100), 123.0448 (55), 72.938 (35), 90.9486 (30)	4		9.14779e-12	3.21609e-11	1.75083e+07	1.44794e+07	1.65399e+07	1.54035e+07	1.67094e+07	1.61181e+07	1.62093e+07	1.6296e+07	1.72966e+07	1.58711e+07	1.62991e+07	1.50594e+07	1.64235e+07	1.71341e+07	1.40961e+07	1.40586e+07	1.38839e+07	1.28825e+07	1.32778e+07	1.28934e+07	1.4796e+07	1.27761e+07	1.41751e+07	1.48183e+07	1.2813e+07	1.28004e+07	1.4075e+07	1.06616e+07	1.32287e+07	1.32522e+07	1.40829e+07	1.33532e+07	1.34238e+07	1.30219e+07	1.23547e+07	1.33067e+07	1.29304e+07	1.18981e+07	1.32274e+07
RP_POS_123_05545a0_916	RP	POS	0.916	123.055	Niacinamide	123.0561 (100), 80.0498 (8), 96.045 (2.5)	2	HMDB0001406	5.28568e-15	2.65017e-14	6.81391e+07	6.71574e+07	6.5989e+07	6.46159e+07	6.49752e+07	6.4263e+07	6.51372e+07	6.52848e+07	6.48051e+07	6.51928e+07	6.52612e+07	6.32902e+07	6.50521e+07	6.12371e+07	6.07065e+07	5.8655e+07	5.88035e+07	5.89197e+07	5.88986e+07	5.91977e+07	3.56089e+07	6.14329e+07	5.93828e+07	5.9071e+07	5.96747e+07	5.92829e+07	4.67012e+07	4.52159e+07	4.53553e+07	4.62443e+07	4.53721e+07	4.61754e+07	4.65347e+07	4.63878e+07	2.85172e+07	4.57348e+07	4.70297e+07	4.53329e+07	4.64858e+07
HILIC_POS_123_05549a0_651	HILIC	POS	0.651	123.055					4.25564e-19	3.24734e-18	1.09197e+08	1.12847e+08	1.07323e+08	1.1301e+08	1.10481e+08	1.11403e+08	1.09881e+08	1.17721e+08	1.06325e+08	1.08954e+08	1.14013e+08	1.08028e+08	1.131e+08	1.16158e+08	1.14898e+08	1.10662e+08	1.09974e+08	1.05601e+08	1.22876e+08	1.11491e+08	1.06812e+08	1.08645e+08	1.20511e+08	1.16104e+08	1.09669e+08	1.11914e+08	9.43401e+07	9.82115e+07	9.66323e+07	9.1533e+07	9.69583e+07	9.28865e+07	9.68837e+07	9.84199e+07	9.3844e+07	9.56902e+07	9.18077e+07	9.35757e+07	1.01183e+08
RP_POS_123_0555a0_577	RP	POS	0.577	123.055					0.000149202	0.000252094	39245.1	558945	466086	547805	470109	317437	421314	412968	415096	317990	249595	293772	343018	62353.7	259584	423070	288283	416986	358832	458235	432693	440107	439818	466365	482292	544651	5228.3	578156	508289	692958	573873	526498	517388	539538	460437	440387	481442	379173	425761
HILIC_POS_123_05553a7_596	HILIC	POS	7.596	123.056					0.0475332	0.0585661	177359	203006	93114.1	127917	133830	158589	161384	61207.8	82751.6	111974	111659	98097.4	132082	116741	130636	121703	209176	110324	240811	86442	87359.1	96026.9	113397	149358	133034	143373	127472	185272	285137	112703	200453	116400	149643	151130	321671	162377	163310	152096	210205
HILIC_POS_123_05561a0_577	HILIC	POS	0.577	123.056					7.78314e-13	3.07692e-12	2.91648e+07	2.844e+07	3.13882e+07	2.79775e+07	2.53922e+07	2.81158e+07	2.96019e+07	2.77859e+07	3.07877e+07	3.00696e+07	2.95319e+07	2.64513e+07	2.99548e+07	2.8512e+07	3.13496e+07	2.73715e+07	3.26267e+07	2.59714e+07	2.82507e+07	2.84384e+07	2.78604e+07	3.10877e+07	2.91629e+07	2.93962e+07	2.88736e+07	3.06438e+07	2.49717e+07	2.17052e+07	2.39623e+07	2.25929e+07	2.20285e+07	2.16126e+07	2.2795e+07	2.30326e+07	2.35857e+07	2.30872e+07	2.07566e+07	2.4089e+07	2.17561e+07
HILIC_POS_123_05569a4_282	HILIC	POS	4.282	123.056	Unknown	123,0813 (100), 106.029 (10), 80.052 (7.5), 95.0866 (5)	4		2.42364e-05	4.49757e-05	68721.4	4.40791e+06	2.16697e+06	5.0236e+06	4.30503e+06	2.04893e+06	3.14512e+06	1.68092e+06	3.14692e+06	1.6487e+06	784418	773339	1.22105e+06	88530.2	600157	2.931e+06	1.71563e+06	1.52798e+06	2.71521e+06	4.09575e+06	2.39927e+06	2.08825e+06	2.35215e+06	4.17688e+06	4.27793e+06	2.1765e+06	70150.8	6.03472e+06	6.2887e+06	6.21707e+06	6.46059e+06	5.94518e+06	5.2707e+06	5.35177e+06	4.85923e+06	2.87288e+06	5.1688e+06	3.49376e+06	3.93831e+06
HILIC_POS_123_08054a5_539	HILIC	POS	5.539	123.081					0.00588871	0.00819053	2.87338e+06	3.0813e+06	692056	1.10549e+06	523822	3.34103e+06	819051	1.50583e+06	1.94066e+06	2.3917e+06	2.15303e+06	2.79587e+06	1.29298e+06	1.01644e+06	858605	1.77012e+06	1.10649e+06	2.11204e+06	917638	1.39941e+06	1.09063e+06	865409	1.17273e+06	855371	986259	718093	937713	1.61638e+06	1.1137e+06	1.00259e+06	1.44762e+06	3.12987e+06	2.73736e+06	1.7912e+06	1.45693e+06	703052	1.13783e+06	1.99361e+06	2.81294e+06
HILIC_POS_123_08056a6_743	HILIC	POS	6.743	123.081					3.72539e-05	6.77546e-05	1.31015e+06	1.88517e+06	682722	1.19632e+06	919400	1.2037e+06	2.40733e+06	1.42105e+06	737956	1.02861e+06	429549	774743	1.00596e+06	1.7741e+06	786531	535703	778220	1.60767e+06	880911	1.18477e+06	890851	1.32725e+06	1.16069e+06	1.40806e+06	1.06031e+06	422433	890408	1.22356e+06	2.14061e+06	1.36942e+06	2.74244e+06	2.74881e+06	2.34685e+06	2.63047e+06	1.51197e+06	2.75462e+06	2.57059e+06	2.84954e+06	2.30249e+06
HILIC_POS_123_08058a7_714	HILIC	POS	7.714	123.081	Unknown		4		0.377927	0.405952	4.71698e+06	4.7535e+06	4.62097e+06	5.00733e+06	4.69198e+06	5.0672e+06	4.23582e+06	4.36985e+06	4.81398e+06	4.6126e+06	4.53499e+06	5.3442e+06	4.9215e+06	4.74178e+06	4.72229e+06	4.62923e+06	4.75068e+06	4.92472e+06	4.75864e+06	5.50655e+06	4.75856e+06	4.91455e+06	4.35516e+06	4.59644e+06	4.40236e+06	4.53957e+06	4.31499e+06	4.71108e+06	5.03076e+06	4.65378e+06	5.13699e+06	4.13917e+06	4.84869e+06	5.24149e+06	5.10284e+06	4.7808e+06	4.6433e+06	4.91239e+06	5.08423e+06
HILIC_POS_123_08064a1_295	HILIC	POS	1.295	123.081					0.00626023	0.00867646	1.78373e+06	5.97952e+06	6.07107e+06	1.50697e+07	1.2025e+07	3.96213e+06	1.60704e+07	1.3398e+07	1.44139e+07	4.01247e+06	7.86752e+06	1.42933e+07	6.60625e+06	8.34276e+06	4.71053e+06	3.9386e+06	7.16029e+06	7.41763e+06	4.44216e+06	4.55026e+06	1.5823e+07	7.29341e+06	1.23546e+07	5.54062e+06	1.69527e+07	1.07361e+07	5.16175e+06	4.52772e+06	1.05528e+07	4.26528e+06	6.27641e+06	1.3245e+07	1.15417e+07	4.60657e+06	8.57859e+06	4.27286e+06	3.17499e+06	5.85745e+06	5.89769e+06
RP_POS_123_08068a9_714	RP	POS	9.714	123.081					7.57523e-13	2.99978e-12	7.85709e+06	7.58594e+06	7.31982e+06	7.40724e+06	7.61547e+06	8.02878e+06	7.50535e+06	7.33868e+06	7.34379e+06	7.81269e+06	7.24013e+06	7.48684e+06	7.35504e+06	7.6282e+06	7.13829e+06	7.5927e+06	7.78212e+06	7.5019e+06	7.53842e+06	7.88789e+06	8.05607e+06	7.9187e+06	7.61066e+06	7.85907e+06	7.23003e+06	7.87722e+06	6.74835e+06	7.0348e+06	6.77141e+06	7.08147e+06	6.64697e+06	6.86282e+06	6.69188e+06	6.87984e+06	6.97262e+06	6.79163e+06	6.92358e+06	6.74821e+06	6.79597e+06
HILIC_POS_123_08076a5_766	HILIC	POS	5.766	123.081					0.359295	0.387089	2.01261e+06	2.12002e+06	2.21391e+06	2.0482e+06	2.32095e+06	2.29951e+06	2.89739e+06	2.41523e+06	2.57871e+06	2.18537e+06	2.55622e+06	3.10997e+06	2.4579e+06	3.30674e+06	3.05039e+06	2.21133e+06	2.39052e+06	2.71077e+06	2.93714e+06	2.31181e+06	2.37072e+06	2.24945e+06	2.86413e+06	2.25652e+06	2.72532e+06	2.35495e+06	2.36623e+06	1.77574e+06	2.39789e+06	2.07293e+06	2.14083e+06	1.78063e+06	1.75922e+06	2.7343e+06	2.05327e+06	1.84373e+06	2.54049e+06	2.24743e+06	2.33618e+06
RP_POS_123_58982a10_944	RP	POS	10.944	123.59					1.96927e-11	6.68102e-11	6994.29	7233.95	7582.19	6914.23	6385	6603.33	7083.96	7261.31	7042.54	7181.89	7048.86	7045.07	7549.25	7178.53	7296.32	8292.02	7693.01	7662.64	8116.22	12562	7972.18	7824.3	8030.91	7430.3	8053.01	7761.57	6556.93	6737.7	6572.72	6649.34	6634.89	6476.56	6740.44	6940.16	6927.22	6917.4	6734.41	6611.22	6599.32
HILIC_NEG_124_00731a5_314	HILIC	NEG	5.314	124.007					2.46759e-08	6.11756e-08	7155.73	6944	7101.69	7080.37	7726	6889.67	7054.22	7095.14	7087.93	7189.08	6919.23	7111.48	7128.11	6999.65	6936.28	7213.02	7153.27	6981.19	6951.65	6939.22	8427	7032	6914.05	5875	7032.73	6953.46	6853.83	6686.82	6743.49	6044	6985.2	6745.92	6717.22	6915.34	6884.07	6717.39	7571	6818.14	6762.05
HILIC_POS_124_07587a2_94	HILIC	POS	2.94	124.076					0.582433	0.605022	3.00874e+06	4.39374e+06	4.91995e+06	3.45388e+06	5.00879e+06	4.58266e+06	1.93917e+06	4.40221e+06	4.95222e+06	3.05448e+06	2.80618e+06	5.45484e+06	4.90449e+06	2.78817e+06	3.8116e+06	4.56267e+06	4.62995e+06	3.73289e+06	4.10808e+06	5.10967e+06	4.7741e+06	4.70834e+06	5.06492e+06	2.96094e+06	4.68559e+06	2.15018e+06	4.53463e+06	4.9582e+06	4.19244e+06	2.69731e+06	2.94122e+06	1.15608e+06	4.6528e+06	1.93725e+06	4.75926e+06	3.92758e+06	4.37048e+06	2.50385e+06	3.8448e+06
HILIC_POS_124_07601a3_152	HILIC	POS	3.152	124.076					0.0412638	0.0512784	954284	4.59564e+06	1.7316e+06	1.04722e+06	2.08964e+06	2.35123e+06	1.04291e+06	2.95834e+06	1.61994e+06	1.89788e+06	1.47257e+06	1.92309e+06	1.34941e+06	2.24878e+06	3.87573e+06	1.34657e+06	1.04404e+06	3.37577e+06	3.69579e+06	1.20591e+06	2.87139e+06	1.48463e+06	2.83123e+06	1.45126e+06	3.08485e+06	1.17452e+06	3.12245e+06	877334	1.78365e+06	3.69863e+06	5.14091e+06	3.77073e+06	1.48611e+06	2.06808e+06	1.1025e+06	1.64322e+06	5.08468e+06	4.28696e+06	1.15582e+06
HILIC_POS_124_07608a3_899	HILIC	POS	3.899	124.076					0.00170735	0.00253221	2.06471e+06	1.6328e+06	3.66504e+06	1.36267e+06	1.82753e+06	1.82148e+06	3.28008e+06	3.01295e+06	1.94731e+06	2.5773e+06	1.90743e+06	2.89732e+06	1.27094e+06	1.82888e+06	2.98769e+06	619485	2.19536e+06	2.42159e+06	2.67962e+06	2.316e+06	2.01448e+06	1.94956e+06	793531	1.02809e+06	3.07891e+06	703472	3.93185e+06	3.937e+06	2.36339e+06	1.44842e+06	4.08138e+06	2.43154e+06	2.04859e+06	2.44186e+06	2.9031e+06	2.93486e+06	2.74327e+06	2.23456e+06	1.60786e+06
HILIC_POS_124_92281a2_849	HILIC	POS	2.849	124.923	Unknown		4		1.50641e-18	1.07694e-17	4.1549e+06	4.46207e+06	4.22283e+06	3.58727e+06	4.03149e+06	4.18854e+06	3.51331e+06	3.97525e+06	3.31751e+06	4.04363e+06	3.8594e+06	3.55451e+06	3.63357e+06	4.58378e+06	4.22026e+06	4.38037e+06	4.60887e+06	4.46936e+06	4.62747e+06	4.45221e+06	4.35675e+06	4.75081e+06	3.94811e+06	4.02158e+06	4.2693e+06	4.28698e+06	3.58505e+06	3.67418e+06	3.54816e+06	3.56373e+06	3.46351e+06	3.72265e+06	3.54919e+06	3.8204e+06	3.50116e+06	3.54743e+06	3.64451e+06	3.44236e+06	3.64273e+06
RP_POS_124_97355a5_754	RP	POS	5.754	124.974	Unknown		4		1.35413e-22	1.59526e-21	2.84953e+06	2.81403e+06	2.7654e+06	2.80468e+06	2.80007e+06	2.7125e+06	2.74392e+06	2.83164e+06	2.72916e+06	2.82309e+06	2.76328e+06	2.65353e+06	2.77691e+06	2.83454e+06	2.90824e+06	2.83353e+06	2.90148e+06	2.83111e+06	2.86852e+06	2.90708e+06	2.92146e+06	2.88258e+06	2.81041e+06	2.93505e+06	2.87808e+06	2.82059e+06	2.55535e+06	2.61554e+06	2.60502e+06	2.58408e+06	2.56842e+06	2.59456e+06	2.65102e+06	2.54406e+06	2.62738e+06	2.47365e+06	2.59084e+06	2.54532e+06	2.60474e+06
RP_NEG_124_9914a0_576	RP	NEG	0.576	124.991					2.28845e-25	3.94024e-24	222844	128557	47983.2	89369.4	135156	167196	197010	145950	86224.1	50060.6	21070.3	257393	136966	2108.05	3892.56	9352.74	36137.8	5351.47	2.03334e+06	5485.77	3739.73	2002.69	64726	5875.22	2.47855e+06	2.06599e+06	87441.6	17531.6	57716.1	3668.89	135410	27381.8	6700.96	25211	29023.7	86565.7	1785.2	48984.8	7058.52
HILIC_NEG_124_99145a3_143	HILIC	NEG	3.143	124.991					1.47174e-11	5.06064e-11	911767	749951	722745	505191	613730	533721	649347	483437	635359	726717	564589	3505.77	4762.74	2.92515e+06	4.72669e+06	2.78124e+06	3.1525e+06	1.48622e+06	1.53621e+06	1.46796e+06	1.39135e+06	2.89586e+06	2.76114e+06	1.21414e+06	2.9272e+06	1.49255e+06	38440.2	71699.1	49215.6	64199.7	100580	77480	195837	83293.8	101176	133944	53015.9	41664.8	74341.5
HILIC_NEG_124_99153a0_751	HILIC	NEG	0.751	124.992					3.57094e-38	4.3039e-36	142201	4950.79	60810.3	4507.3	37714.9	133987	74864.1	66605.4	142304	97446.3	168427	3741.16	68490.3	70448.4	19477.1	3082.18	50653.8	20396	4165.45	3858.02	7924.42	3484.75	34882.3	28366.5	21353.5	31079.8	82253	28538	28260.5	5322.89	20730.4	20679.7	35383.7	37785.9	3269.46	21532.5	12157.1	4008.6	8854.55
HILIC_POS_124_99894a6_19	HILIC	POS	6.19	124.999					0.000680473	0.00105825	5549.1	6711.64	6582.47	10420.5	6720.19	4402.18	10959.4	7015.35	6606.76	3863.22	6056.55	5159.99	6732.97	5842.46	8394.37	6805.79	6563.62	8210.09	6316.75	6158.23	5662.82	6118.64	6362.87	6517.06	4912.67	6050.96	4875.83	6194.1	6512.67	6392.55	6117.84	4957.27	6309.91	6224.22	6582.45	5949.84	6062.38	10218.4	6097.92
HILIC_NEG_125_03557a6_117	HILIC	NEG	6.117	125.036					3.51446e-23	4.45876e-22	618662	664012	744160	614920	797416	581528	635984	640905	538733	664665	609659	667892	630591	929927	621087	670608	717831	607889	637248	663487	658015	570923	580830	608011	611987	621920	829248	770976	754583	744922	740504	741491	765676	790606	728210	801202	788037	758303	746013
RP_POS_125_03896a0_639	RP	POS	0.639	125.039					5.22441e-15	2.62225e-14	1.48174e+06	1.24e+06	1.84823e+06	1.31974e+06	1.5339e+06	1.89589e+06	1.09816e+06	1.19074e+06	1.76421e+06	1.35047e+06	1.53155e+06	1.36649e+06	1.1344e+06	1.2116e+06	1.21742e+06	1.07612e+06	953890	1.03639e+06	1.54049e+06	1.0835e+06	1.64255e+06	1.08807e+06	992333	863806	922489	967209	369146	579996	659423	608826	708803	598351	573132	511606	592596	741025	489808	448428	528397
RP_POS_125_03909a15_527	RP	POS	15.527	125.039					0.0620472	0.0751586	6.36348e+07	5.03787e+07	5.69002e+07	6.30171e+07	5.75947e+07	4.40229e+07	6.60172e+07	5.9392e+07	5.10482e+07	5.74384e+07	6.7163e+07	5.3234e+07	6.27821e+07	6.58003e+07	5.58847e+07	4.67376e+07	3.97467e+07	5.68205e+07	6.0104e+07	4.41443e+07	5.16947e+07	4.95711e+07	6.30387e+07	5.48883e+07	5.87015e+07	4.24932e+07	4.57394e+07	4.85137e+07	2.93546e+07	3.71969e+07	6.73643e+07	6.42801e+07	4.10464e+07	5.43414e+07	4.34338e+07	5.10286e+07	5.04585e+07	4.81638e+07	5.13549e+07
RP_POS_125_09621a10_368	RP	POS	10.368	125.096					4.53574e-20	3.87641e-19	2.24386e+06	1.92297e+06	2.06128e+06	1.94625e+06	1.86549e+06	1.95321e+06	1.7875e+06	1.8852e+06	2.24525e+06	2.06152e+06	2.00607e+06	1.99668e+06	1.88531e+06	1.87781e+06	2.12388e+06	1.83689e+06	2.05363e+06	2.0019e+06	1.80093e+06	1.86959e+06	1.93326e+06	1.73346e+06	1.86787e+06	1.82154e+06	1.7064e+06	1.78186e+06	1.30608e+06	1.17751e+06	1.16983e+06	1.17116e+06	1.08925e+06	965625	1.10101e+06	1.0326e+06	1.17438e+06	1.30795e+06	1.21019e+06	1.08194e+06	964639
RP_POS_125_09643a10_26	RP	POS	10.26	125.096					1.86395e-20	1.66568e-19	1.13069e+06	1.21899e+06	1.03621e+06	1.06296e+06	1.15494e+06	1.07041e+06	1.1988e+06	1.14355e+06	1.07896e+06	1.07802e+06	1.18124e+06	1.2195e+06	1.00794e+06	1.11028e+06	1.12811e+06	1.23452e+06	1.08477e+06	1.02422e+06	1.07713e+06	1.16175e+06	1.13318e+06	999463	1.0853e+06	1.04287e+06	1.03337e+06	1.18941e+06	803190	843751	731464	801483	766221	788172	741638	799975	731492	794116	758546	713659	815591
RP_POS_125_47262a10_844	RP	POS	10.844	125.473					3.27332e-11	1.08545e-10	35268	16950	18743	32435	19755	18228	7959	27234	13710	15837	30510	21346	22279	6924	12354.6	5516	12969.1	12065.1	12308.8	12334	12195.6	12369.7	11743.5	12352	6082	12147.2	16672.9	17535.8	14976	17514.5	18746.3	17743.9	15046	16980.1	17589.2	17564.8	21182	16991.5	17822.8
RP_NEG_125_68502a5_766	RP	NEG	5.766	125.685	Unknown		4		2.56736e-17	1.61443e-16	864457	828384	792587	799581	834139	808389	768013	846064	800711	822810	804725	763443	799212	826031	846462	824386	826310	776390	844751	805594	825385	828437	796584	771317	828188	820100	703082	670923	700583	726012	717722	694105	722632	762274	722669	720230	728644	699147	739124
RP_NEG_125_87309a15_44	RP	NEG	15.44	125.873					0.847956	0.857442	3.72658e+06	3.15272e+06	2.95702e+06	3.34291e+06	2.94551e+06	2.57422e+06	2.94924e+06	3.17451e+06	3.1269e+06	3.17172e+06	2.92272e+06	2.80467e+06	2.97454e+06	3.04355e+06	1.82756e+06	3.26955e+06	3.19649e+06	3.25405e+06	1.12218e+06	3.12204e+06	3.30181e+06	3.66218e+06	3.11255e+06	3.05069e+06	3.41557e+06	2.36046e+06	4.69171e+06	1.64092e+06	2.9832e+06	3.00336e+06	2.5051e+06	3.19868e+06	3.04071e+06	3.30354e+06	2.75392e+06	2.16112e+06	3.57918e+06	2.97276e+06	3.02963e+06
RP_NEG_125_87323a15_515	RP	NEG	15.515	125.873					0.324859	0.352493	3.03533e+06	2.92263e+06	4.40597e+06	3.38016e+06	3.26593e+06	3.49077e+06	2.99441e+06	3.10168e+06	2.85798e+06	3.24507e+06	2.9476e+06	3.44939e+06	4.25405e+06	3.18805e+06	2.79278e+06	3.7218e+06	3.1975e+06	4.27354e+06	3.04925e+06	3.05323e+06	3.86467e+06	4.23379e+06	4.25402e+06	2.67235e+06	3.91274e+06	3.67851e+06	3.06983e+06	2.49033e+06	2.99164e+06	2.94654e+06	3.17931e+06	3.0863e+06	2.75836e+06	3.48374e+06	3.50262e+06	3.89126e+06	3.13916e+06	3.07301e+06	2.63989e+06
HILIC_POS_125_98628a7_894	HILIC	POS	7.894	125.986	Unknown		4		2.167e-14	1.02166e-13	1.05324e+06	3.94313e+06	3.3319e+06	3.40788e+06	2.93034e+06	2.44469e+06	2.52115e+06	2.4751e+06	3.1277e+06	2.2895e+06	1.60648e+06	1.4876e+06	1.05045e+06	1.74865e+06	9.06244e+06	8.08702e+06	9.00542e+06	1.20237e+07	9.14523e+06	9.41345e+06	1.02854e+07	9.91042e+06	1.1308e+07	9.78672e+06	1.03279e+07	1.10678e+07	824407	4.45689e+06	3.99139e+06	5.02029e+06	4.2464e+06	4.24217e+06	4.20994e+06	4.52943e+06	4.58464e+06	5.02733e+06	3.99443e+06	3.90495e+06	4.29348e+06
HILIC_POS_126_02223a5_317	HILIC	POS	5.317	126.022					8.12552e-06	1.57631e-05	4289	4188.83	4034.86	4091.58	3725.84	4250.15	3782.41	4004.19	4066.77	5478.81	4237.59	4096.23	4253.47	4455.08	3497.37	3424.51	3720.88	3477.03	3497.43	3340.18	3668.1	3270.85	3464.44	3541.28	3495.27	3461.36	4284.33	3523.18	3535.63	3597.71	3971.4	3584.36	3758.58	3843.16	3612.25	3520.17	3720.8	3868.23	3736.09
RP_POS_126_11081a10_752	RP	POS	10.752	126.111					3.14538e-09	8.48974e-09	281978	290808	8786.16	324661	163437	352815	249760	5051.65	11464.1	309645	308938	321632	206931	7900.25	4476.19	10537.7	8551.81	8798.12	8736.13	6465.27	7112.85	7076.42	6328.33	4621	7222.2	22761.4	35131.6	45819.4	31545.6	30306.4	13773.5	17557.7	31747.5	9408.44	33615	24156.4	19359	30958	18617.6
RP_POS_126_11102a10_844	RP	POS	10.844	126.111	Unknown		4		5.05512e-19	3.82326e-18	192580	202032	195450	251797	242332	247818	183059	196882	235312	213114	222891	254929	261967	6916.51	4400.42	10685.4	10211.3	6988.47	5929.47	6766.81	11750.5	6409.06	5860.56	105065	8066.74	26874.2	44243.6	34934.1	15845.7	20804.4	9280.88	26085.8	21401.5	6652.44	22316.7	15295.4	13775.1	21060.1	13016.5
RP_NEG_126_32536a5_766	RP	NEG	5.766	126.325	Unknown		4		5.59007e-21	5.32984e-20	4.20146e+06	4.3717e+06	4.34658e+06	3.99885e+06	4.21581e+06	4.22622e+06	4.17903e+06	4.13588e+06	4.10909e+06	4.35373e+06	4.14033e+06	4.00505e+06	4.24244e+06	3.96957e+06	4.27951e+06	4.24103e+06	4.10299e+06	3.98246e+06	4.19392e+06	4.1556e+06	4.17446e+06	4.16312e+06	4.07587e+06	4.15879e+06	4.25309e+06	4.0438e+06	3.54492e+06	3.58644e+06	3.7402e+06	3.75716e+06	3.57269e+06	3.62686e+06	3.66902e+06	3.71891e+06	3.60574e+06	3.6238e+06	3.66167e+06	3.61826e+06	3.72798e+06
RP_POS_126_76769a10_367	RP	POS	10.367	126.768					1.49643e-26	3.05824e-25	2.9641e+06	2.79978e+06	2.59093e+06	2.5704e+06	2.57283e+06	2.40322e+06	2.21786e+06	2.55509e+06	2.727e+06	2.63715e+06	2.21628e+06	2.1092e+06	2.63052e+06	2.45118e+06	2.35798e+06	2.75514e+06	2.20891e+06	2.31059e+06	2.65452e+06	2.58898e+06	2.54816e+06	2.43326e+06	2.30636e+06	2.45823e+06	2.44331e+06	2.11043e+06	969701	1.09288e+06	1.08337e+06	1.07495e+06	1.03835e+06	1.04924e+06	1.02167e+06	994701	1.0509e+06	1.01658e+06	1.04657e+06	1.05097e+06	1.00688e+06
RP_POS_126_7681a10_26	RP	POS	10.26	126.768					8.967e-41	2.16151e-38	2.69765e+06	2.56967e+06	2.56744e+06	2.64894e+06	2.63543e+06	2.66205e+06	2.69236e+06	2.63553e+06	2.58737e+06	2.61603e+06	2.6167e+06	2.60473e+06	2.60898e+06	2.66043e+06	2.67894e+06	2.62308e+06	2.73176e+06	2.71067e+06	2.60383e+06	2.7351e+06	2.77936e+06	2.73878e+06	2.71355e+06	2.6935e+06	2.65864e+06	2.75656e+06	1.51843e+06	1.46223e+06	1.52051e+06	1.51406e+06	1.48247e+06	1.57732e+06	1.50027e+06	1.50147e+06	1.45755e+06	1.519e+06	1.53584e+06	1.50299e+06	1.48596e+06
RP_POS_127_03463a15_514	RP	POS	15.514	127.035	Unknown		4		0.000976084	0.00148964	7.1789e+06	7.20391e+06	8.02719e+06	8.44169e+06	7.20221e+06	7.31576e+06	7.40596e+06	7.58936e+06	7.90561e+06	8.20173e+06	7.82556e+06	7.57859e+06	8.81354e+06	9.96069e+06	7.68855e+06	6.95017e+06	6.90165e+06	7.68746e+06	8.40419e+06	6.29924e+06	6.28469e+06	7.3875e+06	8.00194e+06	6.72873e+06	8.21565e+06	6.29845e+06	6.48062e+06	6.74964e+06	6.68725e+06	4.38027e+06	7.72863e+06	6.19562e+06	6.30956e+06	6.10174e+06	6.49608e+06	6.74227e+06	7.46404e+06	7.04319e+06	6.24278e+06
RP_POS_127_03917a0_543	RP	POS	0.543	127.039					1.8077e-07	4.13283e-07	1.42245e+07	4.99688e+06	5.46632e+06	4.56469e+06	5.48076e+06	5.59852e+06	5.54383e+06	5.6397e+06	5.16301e+06	6.72546e+06	6.367e+06	6.37672e+06	6.1034e+06	1.54545e+07	7.65736e+06	9.30884e+06	9.33368e+06	6.53226e+06	6.81545e+06	6.97947e+06	6.88732e+06	6.29256e+06	7.85778e+06	8.70958e+06	8.85862e+06	7.46818e+06	9.94369e+06	3.58976e+06	3.63989e+06	3.65109e+06	3.80661e+06	3.9255e+06	3.59537e+06	3.2609e+06	3.86433e+06	4.15301e+06	3.67927e+06	3.53885e+06	3.61273e+06
RP_POS_127_05036a2_236	RP	POS	2.236	127.05	Thymine	127.05 (100), 110.024 (20), 84.0451 (5)	2	HMDB0000262	1.58444e-16	9.21171e-16	2.74136e+06	8.43648e+06	8.31922e+06	8.74818e+06	9.06509e+06	6.39494e+06	7.27426e+06	7.19433e+06	6.7652e+06	6.50882e+06	5.96625e+06	5.49136e+06	5.9407e+06	3.02869e+06	404247	374158	370978	779772	584258	579852	586299	852984	2.29943e+06	1.15639e+06	1.09796e+06	1.78879e+06	2.36409e+06	1.01656e+07	9.5024e+06	1.10525e+07	1.02197e+07	1.00098e+07	1.12064e+07	1.15915e+07	1.10933e+07	1.15554e+07	1.10291e+07	9.64061e+06	1.03322e+07
HILIC_NEG_127_05137a6_116	HILIC	NEG	6.116	127.051	Unknown	127.0515 (100), 97.9311 (23), 84.0454 (15), 109.0401 (14)	4		3.44171e-23	4.37236e-22	9.58864e+06	9.69455e+06	1.09425e+07	9.13814e+06	1.15208e+07	8.69354e+06	8.81266e+06	9.68052e+06	8.24952e+06	9.50483e+06	8.86063e+06	9.375e+06	9.33608e+06	1.45099e+07	1.0203e+07	9.96283e+06	1.01492e+07	1.00606e+07	9.98277e+06	9.92573e+06	1.01543e+07	1.07258e+07	9.81314e+06	9.77189e+06	9.64572e+06	9.8371e+06	1.19439e+07	1.07963e+07	1.12768e+07	1.08334e+07	1.08158e+07	1.11311e+07	1.12189e+07	1.1903e+07	1.077e+07	1.14407e+07	1.11961e+07	1.13099e+07	1.13391e+07
RP_NEG_127_07643a5_249	RP	NEG	5.249	127.076					0.0556598	0.0678675	328509	459434	326254	474533	316622	330473	333354	355915	500985	278995	487521	312082	400495	360248	382270	475295	397948	387403	331737	417293	532142	400584	464548	379434	355665	519356	309637	321744	343960	508369	460167	368448	326724	395474	412813	395263	590662	492109	374053
HILIC_POS_127_09808a6_935	HILIC	POS	6.935	127.098	Unknown	85.0769 (100), 127.0976 (90), 110.0721 (50), 60.0567 (30), 68.05 (25)	4		4.61936e-07	1.01393e-06	3.82474e+06	2.62132e+06	2.56993e+06	2.44761e+06	2.59631e+06	2.88253e+06	2.75139e+06	2.90839e+06	2.74555e+06	2.9353e+06	3.03225e+06	2.78028e+06	2.90392e+06	3.72632e+06	2.45057e+06	2.47555e+06	2.69234e+06	2.62624e+06	2.66007e+06	2.45499e+06	2.44146e+06	2.48261e+06	2.57616e+06	2.53136e+06	2.63032e+06	2.54681e+06	3.34679e+06	2.02584e+06	1.76941e+06	1.93466e+06	1.8421e+06	1.90902e+06	1.91558e+06	1.82747e+06	1.92139e+06	1.97761e+06	1.91969e+06	2.1206e+06	1.95886e+06
HILIC_POS_127_12305a3_236	HILIC	POS	3.236	127.123					0.29577	0.322904	437144	767420	1.24622e+06	3.08395e+06	1.33478e+06	561799	1.47206e+06	1.11803e+06	1.3609e+06	1.24427e+06	1.23192e+06	1.71865e+06	1.02513e+06	1.27694e+06	1.38835e+06	2.1062e+06	1.23111e+06	688035	886055	1.32108e+06	1.88495e+06	1.51791e+06	1.00175e+06	1.26485e+06	1.96389e+06	2.78928e+06	791716	1.94935e+06	1.00696e+06	716070	1.00173e+06	2.28418e+06	1.93296e+06	954291	1.03727e+06	701410	1.07897e+06	947203	1.52131e+06
RP_NEG_127_87019a15_452	RP	NEG	15.452	127.87					0.00444407	0.00627308	2.14045e+06	2.10381e+06	2.02676e+06	2.34237e+06	1.95862e+06	2.11184e+06	2.12465e+06	2.18746e+06	1.84369e+06	2.26546e+06	2.3174e+06	2.24675e+06	2.31004e+06	1.99682e+06	1.80211e+06	2.03467e+06	2.1138e+06	1.8545e+06	2.3646e+06	1.96743e+06	1.9738e+06	1.7941e+06	2.12219e+06	2.22532e+06	1.9809e+06	2.01175e+06	2.45567e+06	1.63704e+06	1.78644e+06	2.24163e+06	1.96714e+06	2.16205e+06	2.17647e+06	2.03812e+06	2.07843e+06	2.48997e+06	2.48918e+06	3.65402e+06	2.43497e+06
HILIC_POS_128_0193a7_355	HILIC	POS	7.355	128.019					6.01521e-10	1.75782e-09	414630	548117	519746	563726	579813	493344	555939	501839	526927	512431	526489	495706	523705	495061	625984	621449	571634	651779	644068	586197	640147	587809	630645	589843	575725	572124	238425	563750	486984	491997	520097	499160	492262	548027	537933	554015	496310	531156	509361
RP_NEG_128_03529a0_847	RP	NEG	0.847	128.035	fragment of Pyroglutamic acid	128.0351 (100)			1.67428e-30	6.39833e-29	4.37612e+07	9.43708e+07	9.4772e+07	9.29722e+07	1.00955e+08	8.8668e+07	9.4915e+07	9.67865e+07	9.07204e+07	9.74663e+07	9.81108e+07	9.7545e+07	9.44621e+07	3.83732e+07	7.72985e+07	7.86371e+07	7.74331e+07	6.97287e+07	7.37643e+07	7.25106e+07	7.85353e+07	7.33722e+07	7.17952e+07	7.48311e+07	7.69728e+07	7.15408e+07	3.70548e+07	7.07196e+07	6.89402e+07	6.52127e+07	7.24189e+07	6.89427e+07	6.4538e+07	6.37224e+07	6.68958e+07	6.50141e+07	6.83033e+07	6.92765e+07	6.86212e+07
HILIC_NEG_128_03534a6_116	HILIC	NEG	6.116	128.035					4.63127e-17	2.84566e-16	6.7657e+06	5.97395e+06	7.58561e+06	5.51319e+06	8.2319e+06	6.15986e+06	6.25123e+06	6.25053e+06	6.54554e+06	7.26792e+06	5.65824e+06	5.53956e+06	5.65381e+06	7.40001e+06	7.5663e+06	5.44832e+06	6.22858e+06	6.96194e+06	6.93661e+06	5.95558e+06	5.7236e+06	6.87895e+06	6.40372e+06	5.79517e+06	6.79143e+06	6.63954e+06	7.8099e+06	6.59594e+06	6.62333e+06	6.53545e+06	6.55069e+06	7.50444e+06	7.44628e+06	7.23784e+06	6.79716e+06	7.67112e+06	6.82985e+06	7.29897e+06	6.94357e+06
RP_NEG_128_03534a1_024	RP	NEG	1.024	128.035	fragment of Pyroglutamic acid	128.0351 (100)			5.22423e-34	3.31844e-32	5.74101e+07	9.98461e+07	1.02148e+08	9.63018e+07	1.10452e+08	1.079e+08	1.02886e+08	1.06562e+08	1.00596e+08	1.1112e+08	1.1195e+08	1.16447e+08	9.92322e+07	5.62006e+07	8.53267e+07	9.27035e+07	8.73738e+07	8.38306e+07	8.79531e+07	8.8034e+07	8.07285e+07	8.64103e+07	8.38885e+07	8.90732e+07	8.46693e+07	7.56459e+07	4.73779e+07	7.27151e+07	7.58988e+07	7.34236e+07	7.66579e+07	7.62865e+07	7.96133e+07	7.31559e+07	7.64372e+07	7.58977e+07	7.42706e+07	8.00428e+07	8.14108e+07
HILIC_NEG_128_0354a6_362	HILIC	NEG	6.362	128.035	Unknown	99.9253 (100), 128.0354 (12)	4		4.18661e-13	1.7053e-12	3.83903e+06	3.34364e+06	4.2063e+06	3.94383e+06	4.07938e+06	4.03433e+06	3.64278e+06	4.11631e+06	3.39295e+06	3.65382e+06	3.39067e+06	4.40313e+06	3.39857e+06	2.40066e+06	2.62537e+06	3.09335e+06	2.37049e+06	2.91343e+06	3.28726e+06	2.5547e+06	2.95589e+06	3.42993e+06	3.09203e+06	2.68885e+06	3.17399e+06	2.62041e+06	3.15916e+06	1.57733e+06	1.34237e+06	2.01725e+06	1.40947e+06	1.59641e+06	1.62686e+06	1.92317e+06	1.93528e+06	1.7159e+06	1.33314e+06	967284	1.24196e+06
HILIC_NEG_128_03542a3_069	HILIC	NEG	3.069	128.035					0.287531	0.314714	920591	1.78003e+06	2.02302e+06	3.03412e+06	4.29131e+06	1.58247e+06	3.19821e+06	1.11262e+06	2.01249e+06	4.85369e+06	2.08496e+06	1.1692e+06	3.72698e+06	1.92895e+06	3.02404e+06	2.3385e+06	4.52667e+06	2.06402e+06	5.52689e+06	2.45777e+06	4.21578e+06	2.26373e+06	1.10892e+06	3.45677e+06	3.34772e+06	1.57232e+06	1.08289e+06	1.33136e+06	3.98841e+06	2.46145e+06	4.18448e+06	2.94396e+06	3.05635e+06	4.27116e+06	3.8169e+06	6.44471e+06	1.63088e+06	4.57484e+06	4.12624e+06
HILIC_NEG_128_03543a3_911	HILIC	NEG	3.911	128.035	Unknown	128.0353 (100), 99.9253 (15)	4		1.19689e-22	1.42071e-21	4.68343e+07	6.85104e+07	7.59491e+07	6.94508e+07	7.71054e+07	7.02258e+07	7.06282e+07	7.12318e+07	6.82156e+07	7.46154e+07	7.64264e+07	7.70659e+07	7.37843e+07	4.87259e+07	5.98116e+07	6.04293e+07	6.11935e+07	5.61836e+07	5.90682e+07	5.80621e+07	5.86404e+07	5.78422e+07	5.6567e+07	5.97228e+07	5.74284e+07	5.67653e+07	4.90335e+07	5.6899e+07	5.63725e+07	5.54667e+07	5.79861e+07	5.86817e+07	5.80962e+07	5.65384e+07	5.58472e+07	5.87129e+07	5.89791e+07	5.9907e+07	5.75058e+07
HILIC_NEG_128_03543a4_032	HILIC	NEG	4.032	128.035	Unknown	128.0353 (100), 99.9253 (75)	4		1.69794e-22	1.97066e-21	1.13987e+07	1.85531e+07	2.32645e+07	1.40059e+07	2.17969e+07	1.91421e+07	1.81999e+07	1.31028e+07	1.19723e+07	1.2532e+07	2.08528e+07	2.1183e+07	1.99323e+07	1.38142e+07	1.68503e+07	1.6994e+07	1.7858e+07	1.57277e+07	1.66e+07	3.52447e+06	1.66194e+07	1.59792e+07	1.03587e+07	1.62989e+07	1.00124e+07	1.8197e+07	1.22039e+07	1.48089e+07	1.03999e+07	1.40041e+07	1.49215e+07	1.27957e+07	1.5548e+07	1.60409e+07	1.57089e+07	1.47758e+07	5.62499e+06	1.56218e+07	3.05802e+06
HILIC_NEG_128_92859a5_66	HILIC	NEG	5.66	128.929					0.207174	0.231752	5.63517e+06	5.50142e+06	5.06663e+06	5.30958e+06	5.76188e+06	6.0585e+06	4.98832e+06	4.38985e+06	5.81265e+06	5.52136e+06	6.32682e+06	5.87375e+06	6.05744e+06	4.4947e+06	5.34295e+06	5.49518e+06	5.84393e+06	5.10619e+06	6.72348e+06	5.6489e+06	5.69659e+06	5.32829e+06	5.9113e+06	4.77989e+06	5.66732e+06	5.78979e+06	5.26078e+06	6.05639e+06	5.98194e+06	6.23553e+06	5.67627e+06	5.01302e+06	5.9623e+06	5.26924e+06	5.98916e+06	5.4201e+06	5.75207e+06	6.16553e+06	5.2518e+06
HILIC_NEG_128_92863a5_771	HILIC	NEG	5.771	128.929					0.424478	0.450957	4.56882e+06	5.38268e+06	4.91627e+06	4.90046e+06	5.70486e+06	5.76649e+06	5.31343e+06	5.05837e+06	4.90788e+06	5.29184e+06	6.83115e+06	2.30367e+06	6.15334e+06	5.49154e+06	5.06032e+06	5.34662e+06	4.22585e+06	5.72562e+06	4.44127e+06	5.77581e+06	4.4268e+06	5.91806e+06	5.26113e+06	5.79245e+06	5.36295e+06	6.08913e+06	4.87828e+06	5.17557e+06	4.96577e+06	4.27501e+06	5.44594e+06	5.81598e+06	4.626e+06	4.94207e+06	4.84188e+06	4.34176e+06	5.01686e+06	5.01387e+06	5.8961e+06
HILIC_NEG_128_92865a7_899	HILIC	NEG	7.899	128.929					3.73456e-06	7.53403e-06	1.25055e+06	3.08686e+06	2.62753e+06	1.91718e+06	2.70769e+06	966915	1.1827e+06	1.73048e+06	3.86243e+06	2.78353e+06	2.14311e+06	2.03134e+06	1.18263e+06	815523	5.86216e+06	5.28914e+06	4.37623e+06	5.15329e+06	5.86479e+06	5.44577e+06	4.82063e+06	5.83494e+06	3.37182e+06	3.14867e+06	2.81834e+06	5.70922e+06	1.41097e+06	2.30533e+06	2.37139e+06	2.06597e+06	3.7969e+06	3.27559e+06	2.42461e+06	2.71665e+06	3.04566e+06	3.99606e+06	2.30328e+06	2.52227e+06	1.67478e+06
HILIC_NEG_128_92867a6_247	HILIC	NEG	6.247	128.929					0.0223205	0.0287919	4.46845e+06	3.7707e+06	4.81572e+06	2.17272e+06	3.60582e+06	1.81978e+06	3.04129e+06	5.24051e+06	5.40944e+06	4.53485e+06	3.64104e+06	2.83044e+06	3.3085e+06	5.47121e+06	3.22415e+06	5.29954e+06	5.758e+06	4.9275e+06	2.62593e+06	3.85889e+06	5.861e+06	5.1615e+06	4.56993e+06	3.04158e+06	4.35632e+06	4.01264e+06	3.36956e+06	1.96612e+06	3.83731e+06	2.02175e+06	4.51282e+06	4.13287e+06	2.42844e+06	4.06838e+06	4.42714e+06	4.44209e+06	3.91613e+06	3.55658e+06	4.05285e+06
HILIC_NEG_128_92867a6_571	HILIC	NEG	6.571	128.929					2.48689e-21	2.474e-20	5.48069e+06	6.09353e+06	5.11223e+06	5.0061e+06	5.41546e+06	5.38983e+06	5.22348e+06	4.91012e+06	5.12504e+06	5.8929e+06	6.03806e+06	4.73645e+06	4.67995e+06	1.36636e+06	1.59709e+06	1.73577e+06	1.27186e+06	700730	2.66263e+06	1.14195e+06	1.00792e+06	528084	1.18559e+06	2.10051e+06	1.65935e+06	1.14035e+06	973610	1.87175e+06	1.61049e+06	1.06461e+06	650342	870226	970295	1.01925e+06	518199	2.29567e+06	1.27584e+06	937937	1.1039e+06
HILIC_NEG_128_9287a3_973	HILIC	NEG	3.973	128.929					0.0156551	0.0206212	2.87435e+06	2.17078e+06	3.261e+06	2.93048e+06	3.41858e+06	4.58147e+06	2.78219e+06	2.7462e+06	5.24545e+06	2.95984e+06	5.49012e+06	5.75147e+06	3.42784e+06	3.17281e+06	4.37802e+06	3.53688e+06	5.27633e+06	3.27524e+06	5.39871e+06	2.81624e+06	3.00094e+06	5.7605e+06	2.39005e+06	6.30366e+06	5.41133e+06	6.00051e+06	5.98949e+06	6.0001e+06	4.92914e+06	3.554e+06	2.71788e+06	6.33791e+06	6.18387e+06	2.35702e+06	6.4648e+06	3.62039e+06	1.66062e+06	2.28826e+06	6.31354e+06
HILIC_NEG_128_92871a6_116	HILIC	NEG	6.116	128.929					4.55007e-12	1.65475e-11	6.53007e+06	7.0453e+06	8.73787e+06	6.21318e+06	7.6489e+06	6.40391e+06	7.9975e+06	8.04861e+06	6.52648e+06	6.6647e+06	6.74778e+06	6.04479e+06	6.86986e+06	7.20737e+06	7.28429e+06	7.84667e+06	8.42796e+06	7.07129e+06	8.70636e+06	6.21021e+06	6.10968e+06	5.87183e+06	6.78085e+06	8.28149e+06	6.20135e+06	6.38057e+06	8.66481e+06	6.8939e+06	6.40333e+06	7.04418e+06	8.25762e+06	9.17601e+06	6.57788e+06	7.2796e+06	7.5141e+06	7.52719e+06	6.53026e+06	8.59542e+06	7.36238e+06
HILIC_NEG_128_92874a2_938	HILIC	NEG	2.938	128.929					0.00104763	0.00159133	2.82515e+06	1.75918e+06	1.17998e+06	1.76543e+06	1.66665e+06	1.45386e+06	972271	976250	1.562e+06	1.56041e+06	1.85898e+06	1.48436e+06	807003	587700	1.55927e+06	967578	771812	861261	990211	1.26038e+06	1.66296e+06	903611	1.36903e+06	1.32943e+06	1.0319e+06	1.08976e+06	2.41083e+06	2.80348e+06	2.1661e+06	1.31761e+06	1.2591e+06	834728	1.03265e+06	1.82008e+06	1.3388e+06	1.04042e+06	995562	1.11073e+06	1.67579e+06
HILIC_NEG_128_92874a5_453	HILIC	NEG	5.453	128.929					0.0139567	0.0184799	1.16408e+07	1.59273e+07	8.64072e+06	1.75946e+07	1.59614e+07	1.5917e+07	1.24512e+07	1.1103e+07	1.73577e+07	1.25413e+07	1.26757e+07	1.82521e+07	1.15009e+07	1.78969e+07	5.47124e+06	1.8816e+07	9.28147e+06	9.503e+06	7.89874e+06	1.2337e+07	7.36602e+06	1.26718e+07	8.21536e+06	1.98257e+07	1.43241e+07	9.68464e+06	1.28906e+07	1.72393e+07	2.2791e+07	1.74898e+07	1.42382e+07	1.97923e+07	1.55726e+07	2.20473e+07	6.30928e+06	7.18829e+06	1.28362e+07	1.01076e+07	1.84178e+07
HILIC_NEG_128_92876a7_357	HILIC	NEG	7.357	128.929	Unknown	99.9253 (100), 115.9207 (10)	4		9.34114e-05	0.000162022	5.75818e+06	6.34438e+06	6.25487e+06	7.79497e+06	5.59961e+06	5.83957e+06	5.68134e+06	5.91235e+06	7.43408e+06	6.61091e+06	7.04868e+06	6.91167e+06	5.60883e+06	6.16547e+06	7.3202e+06	7.05387e+06	7.84192e+06	7.42713e+06	7.13072e+06	5.90861e+06	7.18104e+06	6.74681e+06	6.53395e+06	6.35126e+06	6.5914e+06	6.12337e+06	5.61605e+06	6.1594e+06	6.03883e+06	7.73369e+06	7.13443e+06	7.18394e+06	7.17565e+06	7.02832e+06	5.38795e+06	6.12803e+06	6.3543e+06	6.62928e+06	5.60878e+06
HILIC_NEG_128_92876a6_935	HILIC	NEG	6.935	128.929	Unknown		4		0.0109896	0.0147653	2.31392e+06	1.92768e+06	5.38337e+06	4.2327e+06	4.46837e+06	2.11316e+06	4.64805e+06	2.06676e+06	3.49177e+06	2.77153e+06	3.39575e+06	1.32879e+06	3.62391e+06	3.68445e+06	3.53942e+06	1.7363e+06	2.2555e+06	2.76338e+06	3.64231e+06	3.13415e+06	3.29228e+06	3.57692e+06	3.37368e+06	3.67794e+06	2.98199e+06	2.77728e+06	3.40928e+06	2.60719e+06	5.18178e+06	5.01666e+06	3.70473e+06	3.96067e+06	3.30748e+06	4.51412e+06	3.95858e+06	4.14006e+06	4.1087e+06	4.77513e+06	4.02825e+06
HILIC_POS_128_9511a1_288	HILIC	POS	1.288	128.951	Unknown		4		0.0248124	0.0318185	4581.49	2.84219e+06	2.75598e+06	1.82719e+06	1.46262e+06	2.62329e+06	2.81292e+06	2.34698e+06	2.80108e+06	2.35578e+06	2.31975e+06	2.48213e+06	1.67383e+06	3675.65	635571	2.43794e+06	1.44956e+06	1.65597e+06	2.45432e+06	2.64949e+06	1.51355e+06	1.32451e+06	1.63439e+06	2.16257e+06	1.89377e+06	1.50371e+06	3872.03	1.81079e+06	752946	1.89068e+06	1.50176e+06	2.71546e+06	1.31647e+06	1.37805e+06	2.57882e+06	1.62346e+06	1.88461e+06	1.80341e+06	1.80168e+06
HILIC_NEG_128_95964a2_856	HILIC	NEG	2.856	128.96	Unknown	99.9254 (100), 84.9381 (20)	4		1.86937e-27	4.26553e-26	9.34241e+07	9.78144e+07	9.73481e+07	9.57111e+07	9.65219e+07	9.45753e+07	9.53101e+07	9.84031e+07	9.4161e+07	9.42886e+07	9.83833e+07	9.51321e+07	9.75908e+07	1.10516e+08	1.10156e+08	1.08757e+08	1.10846e+08	1.06982e+08	1.09093e+08	1.09299e+08	1.07108e+08	1.10271e+08	1.09979e+08	1.06739e+08	1.07488e+08	1.07412e+08	8.86564e+07	8.70458e+07	9.03289e+07	8.82585e+07	8.78246e+07	8.82836e+07	8.944e+07	9.36278e+07	8.68684e+07	9.12184e+07	8.78804e+07	8.67781e+07	8.99647e+07
RP_NEG_129_0193a0_89	RP	NEG	0.89	129.019					0.000379817	0.000610787	23497.6	96076.9	23482.5	80200.6	72860.9	46548.2	64659.5	43415.8	36902.2	37127.8	84756.3	45631.5	39539.3	19957.9	77554.2	59744.5	74891.7	25015.9	38100.6	69103.9	41965.6	59431.7	66838.6	23994.5	66479.4	61817.3	23775.7	45040.2	84635.6	42873.4	66633.5	40444.4	28279.3	93943	84423.5	50295.4	64724	108291	93667.4
RP_NEG_129_01936a0_542	RP	NEG	0.542	129.019					0.000137015	0.000232506	203377	3.77977e+06	3.77696e+06	3.76699e+06	3.88721e+06	3.12709e+06	3.70427e+06	3.58326e+06	3.29445e+06	3.93408e+06	3.45543e+06	3.3388e+06	3.63729e+06	28103.5	5.17549e+06	5.34192e+06	5.05991e+06	4.91574e+06	5.41451e+06	5.21381e+06	5.38703e+06	5.04651e+06	5.37035e+06	4.72984e+06	5.10447e+06	4.91783e+06	51866.9	6.06559e+06	6.02064e+06	5.63051e+06	6.204e+06	5.94258e+06	6.14254e+06	6.38472e+06	6.0952e+06	6.24642e+06	6.05766e+06	5.66527e+06	6.17479e+06
HILIC_POS_129_05476a0_667	HILIC	POS	0.667	129.055	Unknown	83.0498 (100), 85.0292 (70), 69.0344 (70), 111.0448 (45)	4		0.000283743	0.000462701	169105	225566	225616	184064	180675	210508	92701.4	150215	201101	142961	201577	222702	193121	163899	171438	232875	242952	145132	103120	181664	182829	218773	212775	326705	239401	191278	154214	173363	129765	201707	126252	160475	81755.6	101078	81223.7	118631	124645	123682	60809.7
RP_POS_129_05481a4_849	RP	POS	4.849	129.055					0.000414883	0.000663771	812670	818692	773324	864345	843797	757533	420026	603978	925816	688413	739210	890070	734656	989357	909258	907632	989414	657072	662063	898730	988835	962807	968595	1.24762e+06	1.04791e+06	884554	783321	847857	710620	953943	652858	602905	535150	509100	479994	466795	881614	685784	564211
RP_POS_129_05482a7_982	RP	POS	7.982	129.055					6.98588e-08	1.66475e-07	39723.7	39504.4	50902.9	34822.2	51348.5	9502.33	30079	47416.9	29528.8	38916.5	25693.3	16372.5	34768.5	41585.5	65499.1	74529.5	49868.5	79186.8	29500.7	82316.5	76058.1	95657.6	118945	74837.6	85095.7	57926.1	90677	119770	100096	96512.2	67637	48135.9	85275.2	42453.4	94276.7	35975.5	45474.1	40124.3	73214.6
RP_NEG_129_05576a3_31	RP	NEG	3.31	129.056	Unknown	99.9251 (100), 129.0552 (80), 113.9261 (35)	4		3.76155e-07	8.32643e-07	254111	6.08763e+07	5.82987e+07	5.72164e+07	5.70749e+07	6.50287e+07	6.22719e+07	6.47138e+07	6.37703e+07	6.57739e+07	6.69649e+07	6.42266e+07	6.90407e+07	86858.5	3.95719e+07	3.83993e+07	3.55485e+07	3.52602e+07	3.68313e+07	3.68998e+07	3.85346e+07	4.1223e+07	3.29271e+07	2.96556e+07	2.9693e+07	3.14685e+07	66025.3	5.40229e+07	5.42446e+07	5.45474e+07	5.41738e+07	5.47976e+07	5.34917e+07	5.3463e+07	5.27675e+07	5.26091e+07	5.38586e+07	5.73601e+07	5.62408e+07
RP_NEG_129_05576a3_582	RP	NEG	3.582	129.056	Unknown	99.9252 (100), 120.0551 (85), 113.9261 (65)	4		2.07719e-06	4.29936e-06	846900	5.96733e+07	5.7097e+07	5.46581e+07	5.69995e+07	6.26053e+07	5.97894e+07	6.16086e+07	5.99543e+07	6.56452e+07	6.5436e+07	6.34074e+07	6.66906e+07	212209	3.68836e+07	3.6585e+07	3.37144e+07	3.25756e+07	3.43169e+07	3.44723e+07	3.68593e+07	3.83951e+07	3.04907e+07	2.75115e+07	2.79527e+07	2.93084e+07	219249	5.41459e+07	5.58743e+07	5.4563e+07	5.50462e+07	5.5625e+07	5.36453e+07	5.3638e+07	5.45806e+07	5.353e+07	5.39365e+07	5.91709e+07	5.80357e+07
HILIC_NEG_129_05585a0_734	HILIC	NEG	0.734	129.056	Unknown	99.9252 (100)	4		2.87075e-07	6.42722e-07	272034	3.22355e+07	3.1205e+07	2.95508e+07	3.10423e+07	3.35182e+07	3.25506e+07	3.32794e+07	3.23881e+07	3.4214e+07	3.59539e+07	3.46e+07	3.71567e+07	70191.5	1.94925e+07	1.91054e+07	1.91291e+07	1.69745e+07	1.79873e+07	1.81044e+07	1.8716e+07	2.05788e+07	1.62971e+07	1.44841e+07	1.4523e+07	1.5254e+07	56705.9	2.77898e+07	2.75317e+07	2.73393e+07	2.80545e+07	2.69587e+07	2.85246e+07	2.83981e+07	2.71504e+07	2.75151e+07	2.67187e+07	2.95673e+07	2.83822e+07
HILIC_NEG_129_05589a0_839	HILIC	NEG	0.839	129.056	Unknown	99.9253 (100), 129.0553 (60), 84.9381 (20)	4		2.8379e-07	6.35671e-07	668219	9.55511e+07	9.08759e+07	8.76361e+07	8.80449e+07	1.00116e+08	9.33113e+07	1.0092e+08	9.87913e+07	1.03415e+08	1.06683e+08	1.01327e+08	1.0808e+08	170879	5.66948e+07	5.41652e+07	5.34383e+07	5.13299e+07	5.34786e+07	5.23215e+07	5.65369e+07	6.03929e+07	4.73404e+07	4.21123e+07	4.22117e+07	4.56345e+07	224649	8.13832e+07	8.32647e+07	8.08961e+07	7.78788e+07	8.25064e+07	7.90596e+07	8.30599e+07	7.63481e+07	8.14878e+07	7.92837e+07	8.45707e+07	8.42521e+07
HILIC_POS_129_0659a5_688	HILIC	POS	5.688	129.066	Unknown		4		4.54547e-17	2.79476e-16	2.75836e+06	4.22082e+06	4.82396e+06	4.09246e+06	4.70021e+06	4.47423e+06	4.3275e+06	4.51148e+06	3.98325e+06	4.42234e+06	4.863e+06	4.62491e+06	4.42029e+06	3.33119e+06	3.07001e+06	3.16524e+06	3.19032e+06	2.72176e+06	3.01581e+06	2.96564e+06	2.95809e+06	2.75272e+06	2.89663e+06	3.002e+06	3.02536e+06	3.16261e+06	3.78876e+06	1.97463e+06	1.81755e+06	1.87372e+06	1.74918e+06	1.82003e+06	1.67743e+06	1.78237e+06	1.6773e+06	1.75731e+06	1.96435e+06	2.0583e+06	1.87481e+06
RP_POS_129_06606a0_55	RP	POS	0.55	129.066					1.42724e-20	1.29763e-19	924393	999910	1.20842e+06	1.24292e+06	1.32319e+06	1.24489e+06	1.15934e+06	1.34174e+06	1.12912e+06	1.40603e+06	1.33128e+06	1.38175e+06	1.37293e+06	762794	785692	639391	611267	654540	748242	603300	666468	544033	651338	833833	691108	760980	574369	258180	328309	318316	347648	379178	272126	271877	238310	250479	269121	319343	362336
HILIC_POS_129_06624a6_118	HILIC	POS	6.118	129.066	Unknown		4		4.24263e-18	2.89441e-17	1.74605e+06	1.73456e+06	1.91451e+06	1.59935e+06	2.05538e+06	1.59232e+06	1.8735e+06	1.64857e+06	1.58959e+06	1.60458e+06	1.58307e+06	1.76042e+06	1.59545e+06	1.92555e+06	1.52133e+06	1.6016e+06	1.52801e+06	1.41555e+06	1.44254e+06	1.73615e+06	1.50081e+06	1.51392e+06	1.4803e+06	1.50406e+06	1.4453e+06	1.61325e+06	1.78872e+06	1.9723e+06	1.96031e+06	1.70919e+06	1.6988e+06	1.81652e+06	1.85488e+06	1.73019e+06	1.67247e+06	2.14648e+06	1.83628e+06	1.8574e+06	1.87866e+06
HILIC_POS_129_10236a7_07	HILIC	POS	7.07	129.102					9.4422e-13	3.70322e-12	1.5685e+07	1.39874e+07	1.42109e+07	1.32932e+07	1.47925e+07	1.37772e+07	1.47255e+07	1.45214e+07	1.3974e+07	1.48143e+07	1.52326e+07	1.46623e+07	1.46947e+07	1.559e+07	1.32774e+07	1.30475e+07	1.40454e+07	1.43838e+07	1.38309e+07	1.34741e+07	1.41419e+07	1.2789e+07	1.39523e+07	1.27076e+07	1.2786e+07	1.39774e+07	1.28412e+07	1.21852e+07	1.35933e+07	1.1471e+07	1.20683e+07	1.16471e+07	1.18073e+07	1.20398e+07	1.22497e+07	1.14857e+07	1.19226e+07	1.34427e+07	1.1797e+07
HILIC_POS_129_11369a6_919	HILIC	POS	6.919	129.114					0.00129965	0.00195394	411319	394317	506982	1.10493e+06	545135	643707	677640	487349	443037	524116	485589	1.1996e+06	1.27685e+06	429638	565785	562666	821548	519313	548694	453454	562192	604138	1.30499e+06	1.31446e+06	600013	697183	562620	1.06302e+06	996670	1.02653e+06	1.11499e+06	1.08312e+06	1.0659e+06	1.01823e+06	1.04555e+06	631471	1.07872e+06	1.05787e+06	1.00143e+06
RP_POS_129_54082a0_575	RP	POS	0.575	129.541					1.14137e-07	2.66055e-07	7073.6	7570.85	7604.28	7491.94	7350.67	7799.67	7435.59	7943.97	12117	7799.25	7866.49	7862.33	8333.99	6722.55	6438.04	6778.72	6903	6274.23	6001.28	6876.71	6255.01	6753.76	7026.59	6683.89	6386.39	3643	5635.09	5762.43	5540.9	5506.79	5671.07	5728.37	5772.33	5562.93	3720	5621.64	5542.41	5282.74	5543.83
HILIC_NEG_129_93608a3_058	HILIC	NEG	3.058	129.936					0.70024	0.718115	780188	971598	844783	570115	1.28034e+06	1.21982e+06	854535	811544	603077	559262	394015	417710	720787	1.20687e+06	353898	304345	339188	292462	468562	964599	691882	292641	1.17086e+06	731950	898975	661399	596125	522326	1.16144e+06	517352	653314	964070	904013	812537	739055	805941	569693	538660	372224
HILIC_NEG_129_93629a7_355	HILIC	NEG	7.355	129.936					5.76297e-07	1.25557e-06	5.38242e+06	6.49801e+06	5.91808e+06	5.85616e+06	5.40643e+06	5.82876e+06	4.93867e+06	5.41857e+06	4.97652e+06	5.55076e+06	5.36789e+06	5.00242e+06	5.84375e+06	4.88568e+06	6.03318e+06	6.12569e+06	6.05999e+06	6.12396e+06	6.68952e+06	6.58023e+06	5.8905e+06	6.38695e+06	5.60635e+06	5.85232e+06	5.77205e+06	5.89175e+06	3.87797e+06	5.71402e+06	6.38287e+06	6.33416e+06	5.32017e+06	5.38881e+06	5.78396e+06	6.18027e+06	5.73122e+06	5.82674e+06	5.78285e+06	6.26498e+06	6.52466e+06
HILIC_POS_130_04984a6_567	HILIC	POS	6.567	130.05	Unknown	84.0451 (100), 130.0499 (22), 56.0506 (1.5)	4		9.93731e-17	5.93524e-16	3.9445e+07	3.22637e+07	2.5188e+07	3.01619e+07	2.18868e+07	3.55436e+07	3.31779e+07	3.35413e+07	3.65506e+07	3.34407e+07	3.73283e+07	3.45091e+07	3.61427e+07	286777	124937	260974	78846.4	208189	292324	85371.9	132191	194999	195197	158967	178266	193333	141703	140123	153605	171113	244558	98518	250759	135144	154848	77696.2	85910.9	82423.6	117879
HILIC_POS_130_04991a6_36	HILIC	POS	6.36	130.05					1.83951e-29	5.82264e-28	2.57781e+07	2.48433e+07	2.59174e+07	2.4964e+07	2.54507e+07	2.46575e+07	2.42431e+07	2.57749e+07	2.33047e+07	2.408e+07	2.48004e+07	2.44147e+07	2.46112e+07	1.3128e+07	1.93043e+07	1.91283e+07	2.00213e+07	1.99438e+07	2.0087e+07	2.00354e+07	1.98531e+07	1.9659e+07	2.03984e+07	2.08534e+07	2.00839e+07	1.96491e+07	1.17203e+07	3.77883e+06	2.64996e+06	4.76917e+06	3.51709e+06	3.11052e+06	2.84062e+06	2.78143e+06	3.00582e+06	3.75354e+06	2.33049e+06	1.15814e+06	1.30862e+06
HILIC_POS_130_04994a4_729	HILIC	POS	4.729	130.05					0.18083	0.204055	22134.3	12228.5	6639.7	8067.58	18421.7	13521.8	14345.4	19492.2	10263.9	14023.6	22290.6	26178.7	7600.85	17645.6	6210.76	9076.93	8964.39	17745.4	19275	4936.89	14519.1	11931.5	12543.7	8983.39	10585.2	5095.66	116312	14491.8	8110.05	18734.6	19999.1	8103.73	31876.4	28838.5	16745.2	12928.6	14606.9	11105.1	9867.04
HILIC_POS_130_04996a6_114	HILIC	POS	6.114	130.05	fragment of glutamine				1.82312e-22	2.10296e-21	6.84556e+08	7.01999e+08	7.83609e+08	6.7854e+08	8.1761e+08	6.41349e+08	6.70153e+08	6.91769e+08	6.12629e+08	7.0156e+08	6.49969e+08	6.77989e+08	6.62906e+08	9.18688e+08	6.8905e+08	6.8564e+08	6.69992e+08	6.48338e+08	6.6323e+08	6.56729e+08	6.68016e+08	6.76848e+08	6.68717e+08	6.46744e+08	6.50258e+08	6.63081e+08	8.37265e+08	8.04432e+08	7.72975e+08	7.66234e+08	7.60389e+08	7.59702e+08	7.79181e+08	7.92073e+08	7.80693e+08	7.89458e+08	7.72911e+08	7.83613e+08	7.88029e+08
RP_POS_130_05002a0_583	RP	POS	0.583	130.05					3.07432e-23	3.93221e-22	1.48889e+08	1.18863e+08	1.25642e+08	1.17426e+08	1.29817e+08	1.1671e+08	1.18247e+08	1.20547e+08	1.12911e+08	1.24959e+08	1.2276e+08	1.22785e+08	1.21161e+08	1.30465e+08	9.37348e+07	8.93503e+07	8.42988e+07	8.37567e+07	8.49708e+07	8.41983e+07	8.85986e+07	8.8937e+07	8.55121e+07	8.50941e+07	8.23928e+07	8.48697e+07	1.21828e+08	9.3203e+07	9.15323e+07	9.58223e+07	9.70265e+07	9.52237e+07	9.36185e+07	9.51011e+07	9.5338e+07	9.3458e+07	9.40618e+07	9.37117e+07	9.63779e+07
RP_POS_130_05005a0_856	RP	POS	0.856	130.05	fragment of Pyroglutamic acid	84.0448 (100), 130.0495 (23)			3.27515e-30	1.16694e-28	4.3436e+07	1.12981e+08	1.22349e+08	1.14527e+08	1.28457e+08	1.17885e+08	1.11234e+08	1.19087e+08	1.18966e+08	1.16115e+08	1.12193e+08	1.28184e+08	1.18828e+08	3.63322e+07	8.94603e+07	8.84677e+07	9.00963e+07	7.64931e+07	8.21672e+07	8.84762e+07	8.49691e+07	8.17229e+07	7.71846e+07	9.20151e+07	8.70612e+07	8.56294e+07	2.52603e+07	6.95347e+07	7.20905e+07	6.71662e+07	6.77458e+07	6.98521e+07	6.86068e+07	6.50149e+07	6.4699e+07	6.31206e+07	6.61812e+07	6.83301e+07	6.97371e+07
RP_POS_130_05008a1_034	RP	POS	1.034	130.05	fragment of Pyroglutamic acid	84.045 (100), 130.0498 (25)			8.86083e-33	4.57696e-31	5.20994e+07	1.00124e+08	1.04211e+08	9.34226e+07	1.05927e+08	9.56192e+07	1.02698e+08	1.00035e+08	9.47049e+07	1.12247e+08	1.02752e+08	1.00695e+08	1.05381e+08	4.26282e+07	8.18939e+07	8.14732e+07	7.95108e+07	7.98127e+07	8.26431e+07	7.53234e+07	7.80543e+07	7.91957e+07	7.24311e+07	7.57315e+07	7.92576e+07	7.80485e+07	3.35992e+07	6.60047e+07	6.11864e+07	6.3571e+07	6.47774e+07	6.59383e+07	6.86396e+07	6.88011e+07	5.94456e+07	6.97682e+07	6.99324e+07	6.91362e+07	7.19981e+07
HILIC_POS_130_05009a6_228	HILIC	POS	6.228	130.05					6.81891e-27	1.45362e-25	7.24891e+06	7.82431e+06	8.54797e+06	7.34091e+06	8.88375e+06	6.82713e+06	7.13984e+06	7.45234e+06	5.85431e+06	7.26879e+06	6.63249e+06	6.91688e+06	6.87954e+06	1.02886e+07	7.32658e+06	7.07008e+06	7.23959e+06	6.70606e+06	6.69696e+06	6.54531e+06	6.98966e+06	6.70842e+06	6.84753e+06	6.85615e+06	6.60519e+06	6.81921e+06	8.82293e+06	8.33184e+06	7.4737e+06	7.9624e+06	7.45017e+06	7.58017e+06	8.12199e+06	7.80555e+06	7.56125e+06	7.70563e+06	7.71553e+06	7.69953e+06	7.73602e+06
RP_POS_130_05009a3_635	RP	POS	3.635	130.05	fragment of Pyroglutamic acid	84.0449 (100), 130.0497 (25)			1.97118e-19	1.56117e-18	2.76553e+06	2.95486e+06	2.9264e+06	2.85248e+06	2.82839e+06	2.81073e+06	2.90069e+06	2.85575e+06	3.00768e+06	2.73662e+06	2.76445e+06	2.99162e+06	2.81423e+06	2.66324e+06	2.81478e+06	2.79433e+06	2.664e+06	2.98514e+06	2.89665e+06	2.70048e+06	2.84455e+06	2.90155e+06	2.8811e+06	2.79849e+06	2.84525e+06	2.93549e+06	2.42059e+06	2.21675e+06	2.11973e+06	2.34265e+06	2.24813e+06	2.28103e+06	2.32308e+06	2.17529e+06	2.33286e+06	2.19548e+06	2.24668e+06	2.12081e+06	2.33513e+06
RP_NEG_130_0508a0_835	RP	NEG	0.835	130.051					2.68063e-09	7.28553e-09	2689.34	34531.9	30788	39562.7	45963.9	41867.2	39928.7	11473.4	19024.2	44267.3	49074.9	42714.9	15667.4	2251.07	9977.55	9000.21	3806.36	3665.42	3239.1	2948.46	6538.3	2563.09	2981.65	3160.3	2104.1	3097.54	3050.36	13929.4	30995.3	25814.7	40502.9	21622.8	42154.8	48630.3	37496.5	5791.69	69859.7	18177.9	57496.9
HILIC_NEG_130_05089a1_519	HILIC	NEG	1.519	130.051	N-Acetyl-alanine	88.0401 (100), 130.0506 (10), 100.9257 (15)	1	HMDB0000766	1.62907e-05	3.07096e-05	18469.6	1.93778e+06	1.15889e+06	957864	1.52154e+06	1.54783e+06	1.00704e+06	1.49526e+06	1.53242e+06	1.29633e+06	556907	1.18258e+06	248112	3607.1	321241	501296	491724	948364	703806	560701	990092	966226	674571	724629	474358	1.00134e+06	31596.8	1.59805e+06	1.71533e+06	1.12275e+06	1.58851e+06	1.58794e+06	851325	1.68581e+06	1.68641e+06	1.74676e+06	1.26921e+06	1.68038e+06	1.82361e+06
RP_NEG_130_05109a1_341	RP	NEG	1.341	130.051	N-Acetylalanine	88.0401 (100), 115.9207 (20), 130.0873 (8), 99.9251 (7)	2	HMDB0000766	0.164109	0.186395	1813.59	498309	492549	616440	600273	349277	503395	461182	344167	175907	253016	321580	371791	1399.48	238551	377546	273431	359291	357830	342594	397013	336586	430931	424913	354075	353009	3438.12	551178	459127	301291	437231	438561	486054	477411	434652	507571	521870	454268	387241
HILIC_NEG_130_06213a5_561	HILIC	NEG	5.561	130.062	Unknown		4		0.00114202	0.00172718	8176.11	21185.2	5269.97	10069	10029.3	5395.42	5655.41	8576.59	12906.9	7604.92	7211.25	5355.84	4900.17	6577.44	3318.05	4242.81	3081.75	6738.2	3300.64	4650.87	5778.87	5682.86	8572.14	4688.16	3165.79	6340.04	7497.63	5592.73	10939.8	34976.5	13163.5	13463.9	11509.9	14950.2	5853	13470.5	5726.15	9470.71	10193.6
RP_POS_130_06544a2_899	RP	POS	2.899	130.065	Fragment of Tryptophan	130.065 (100), 84.0449 (10)			1.87072e-14	8.86422e-14	4.44973e+06	4.54638e+06	4.39887e+06	4.03925e+06	4.00981e+06	4.19149e+06	3.80985e+06	3.94623e+06	3.97181e+06	4.28519e+06	4.11172e+06	3.88655e+06	3.86392e+06	4.16885e+06	855463	602374	612800	699877	356469	620727	862147	1.00571e+06	1.10495e+06	485940	604651	844851	4.06664e+06	3.45473e+06	3.42923e+06	3.63599e+06	3.56986e+06	3.64409e+06	3.84753e+06	3.51915e+06	3.57233e+06	3.60175e+06	3.63599e+06	3.69087e+06	3.59096e+06
HILIC_POS_130_08646a0_929	HILIC	POS	0.929	130.086	Homoproline	70.066 (100), 130.1596 (60)	2	HMDB0000064	2.61538e-13	1.09154e-12	2.32329e+06	2.37039e+06	2.53635e+06	2.90073e+06	2.69148e+06	2.35855e+06	2.26171e+06	2.90118e+06	2.61019e+06	2.22327e+06	2.20634e+06	2.56987e+06	2.81642e+06	2.59256e+06	2.40454e+06	2.51299e+06	2.43069e+06	2.63666e+06	2.38537e+06	2.62069e+06	2.40535e+06	2.28609e+06	2.25568e+06	2.41184e+06	2.6305e+06	2.52316e+06	1.90735e+06	1.90392e+06	1.91856e+06	2.05606e+06	2.2674e+06	2.41154e+06	2.24608e+06	2.17803e+06	2.01407e+06	2.16698e+06	2.13115e+06	2.31088e+06	2.17299e+06
HILIC_POS_130_08647a7_07	HILIC	POS	7.07	130.086	fragment of L-Lysine	84.0816 (100), 130.0864 (50)			1.68234e-13	7.19222e-13	2.89636e+08	2.76053e+08	2.69226e+08	2.60846e+08	2.80456e+08	2.69295e+08	2.65554e+08	2.78208e+08	2.52671e+08	2.71849e+08	2.67111e+08	2.60808e+08	2.66116e+08	2.90947e+08	2.52541e+08	2.49089e+08	2.49552e+08	2.44243e+08	2.46499e+08	2.47226e+08	2.43671e+08	2.43343e+08	2.49114e+08	2.3826e+08	2.39116e+08	2.45578e+08	2.47597e+08	2.30144e+08	2.28102e+08	2.26188e+08	2.29349e+08	2.30404e+08	2.34566e+08	2.31658e+08	2.33474e+08	2.23315e+08	2.31787e+08	2.32302e+08	2.31348e+08
HILIC_POS_130_08656a4_933	HILIC	POS	4.933	130.087					1.68697e-06	3.51489e-06	702610	1.20042e+06	1.73539e+06	1.2213e+06	1.03792e+06	620900	1.67166e+06	1.0351e+06	916660	1.58318e+06	1.02761e+06	1.63138e+06	1.52897e+06	314234	589963	598997	378776	528658	1.20568e+06	734224	395207	434500	310193	619506	709016	676151	412551	1.62579e+06	773345	1.13064e+06	978287	999760	540341	1.01588e+06	1.34974e+06	1.20779e+06	1.5008e+06	1.68417e+06	1.5766e+06
HILIC_NEG_130_08739a4_055	HILIC	NEG	4.055	130.087					0.0922888	0.109023	288830	888126	454236	267333	351732	433871	313737	672233	685192	907079	420768	632901	686643	718720	428664	461603	309631	173156	244836	332788	395305	348942	430365	339119	176108	357386	241865	436416	449276	397727	481214	521990	186763	521217	442930	260255	289249	380435	288763
HILIC_NEG_130_08748a3_794	HILIC	NEG	3.794	130.087	Unknown	100.0257 (100), 130.0877 (80), 99.9254 (40)	4		0.032016	0.0403732	2.29601e+06	321415	533768	562423	484656	657174	984240	343615	419963	1.0524e+06	766423	1.5138e+06	356060	390395	639562	663203	667144	607133	582983	422643	122569	230639	244644	460751	206240	325100	1.69947e+06	975777	188157	433251	370317	321688	437467	1.23426e+06	689261	322357	539291	1.01792e+06	427896
HILIC_POS_130_09758a6_933	HILIC	POS	6.933	130.098	Unknown		4		3.1049e-10	9.31372e-10	1.64259e+07	1.25317e+07	1.14999e+07	1.04413e+07	1.20588e+07	1.26096e+07	1.20798e+07	1.23211e+07	1.13288e+07	1.3192e+07	1.28284e+07	1.20967e+07	1.29491e+07	1.6277e+07	1.20863e+07	1.21897e+07	1.27938e+07	1.30693e+07	1.19872e+07	1.1831e+07	1.20896e+07	1.28538e+07	1.18045e+07	1.15695e+07	1.24763e+07	1.23167e+07	1.38746e+07	8.4807e+06	8.30965e+06	8.88949e+06	8.50769e+06	9.01852e+06	8.92664e+06	8.50787e+06	9.04923e+06	8.65698e+06	8.7989e+06	9.18884e+06	8.78179e+06
HILIC_POS_130_09769a1_502	HILIC	POS	1.502	130.098	Unknown	70.0661 (100), 130.1597 (60), 112.0876 (30)	4		0.0560945	0.0683797	1.37267e+07	3.98368e+06	4.5343e+06	4.6622e+06	5.06369e+06	4.74941e+06	4.26104e+06	6.05988e+06	4.76607e+06	4.82075e+06	5.28315e+06	6.77201e+06	6.04058e+06	2.70767e+07	7.68265e+06	7.5062e+06	7.28479e+06	7.42483e+06	6.42249e+06	6.52591e+06	6.35863e+06	6.1672e+06	5.47026e+06	6.28774e+06	6.02136e+06	5.83595e+06	8.8458e+06	4.45687e+06	3.8005e+06	3.63738e+06	3.79785e+06	3.93937e+06	3.95999e+06	4.14916e+06	3.7706e+06	3.96567e+06	4.10437e+06	3.97892e+06	3.91351e+06
HILIC_POS_130_1591a3_892	HILIC	POS	3.892	130.159					0.0292217	0.0370734	5.90109e+06	5.83306e+06	958923	3.244e+06	2.47588e+06	5.58998e+06	3.27001e+06	3.39026e+06	3.22135e+06	6.48637e+06	1.56336e+06	1.50745e+06	5.94515e+06	1.98423e+06	2.16026e+06	3.63363e+06	4.0238e+06	2.31656e+06	4.49518e+06	4.83167e+06	3.35347e+06	4.57619e+06	3.51835e+06	2.73085e+06	1.16043e+06	3.19043e+06	2.30169e+06	3.15126e+06	1.62916e+06	1.33167e+06	5.51142e+06	4.17876e+06	4.38156e+06	3.08982e+06	2.14804e+06	3.6442e+06	5.84815e+06	5.21883e+06	1.62344e+06
HILIC_POS_130_15926a0_648	HILIC	POS	0.648	130.159					3.998e-11	1.31005e-10	4.33521e+06	4.65785e+06	3.72024e+06	3.75032e+06	3.96941e+06	4.04004e+06	4.07166e+06	3.92681e+06	3.63583e+06	4.29499e+06	3.97691e+06	3.78845e+06	3.48492e+06	5.8415e+06	5.51586e+06	5.09762e+06	4.73916e+06	5.82824e+06	5.18359e+06	5.54869e+06	5.42689e+06	5.99842e+06	6.13695e+06	4.64825e+06	4.90119e+06	5.687e+06	5.79938e+06	4.70719e+06	4.48772e+06	5.26499e+06	6.61904e+06	4.65057e+06	5.38879e+06	5.0988e+06	4.9075e+06	4.96232e+06	4.40627e+06	5.82049e+06	4.6005e+06
HILIC_POS_130_1593a2_926	HILIC	POS	2.926	130.159					0.0806686	0.0961294	5.35416e+06	5.68154e+06	5.47309e+06	5.01539e+06	5.42458e+06	3.38523e+06	5.62977e+06	5.34981e+06	5.3011e+06	5.27832e+06	4.92305e+06	5.22231e+06	5.48244e+06	4.69765e+06	4.83999e+06	4.64935e+06	4.91722e+06	4.49025e+06	4.76395e+06	2.16065e+06	4.37962e+06	4.76239e+06	5.00803e+06	4.49763e+06	4.93203e+06	4.63996e+06	5.82631e+06	2.91107e+06	4.9874e+06	5.46063e+06	4.04053e+06	5.64814e+06	4.7968e+06	5.20365e+06	5.4274e+06	5.34055e+06	4.92508e+06	2.62453e+06	4.95222e+06
HILIC_POS_130_15932a5_706	HILIC	POS	5.706	130.159					0.114344	0.133088	3.53215e+06	980521	1.82155e+06	1.19117e+06	3.58629e+06	2.7631e+06	2.04534e+06	2.10261e+06	2.4317e+06	3.48557e+06	1.9639e+06	2.56425e+06	3.72893e+06	2.22738e+06	3.98977e+06	2.15284e+06	1.34335e+06	4.34026e+06	1.36403e+06	3.88412e+06	2.34854e+06	3.90734e+06	3.48253e+06	2.02923e+06	2.10003e+06	2.81656e+06	3.32213e+06	1.79943e+06	3.56006e+06	3.83146e+06	1.30089e+06	1.71931e+06	3.62207e+06	3.59638e+06	1.7229e+06	3.51285e+06	1.29985e+06	3.71282e+06	1.32085e+06
RP_POS_130_6022a0_577	RP	POS	0.577	130.602					6.83971e-12	2.43931e-11	13931.2	14163	15581.2	5856	13583.6	14440.3	15050	15308.1	15320.4	13997.3	15495.1	14341	15707.1	15224.2	18240	18394.7	17340.7	16687.4	17842.6	21713	16481	17777.7	24233	15639.7	17213.4	17609.7	10106.1	3954	8531.6	9210.49	10155.4	3793	9001.58	9432.19	9272.18	10729.9	7927.59	10280.4	9907.53
HILIC_NEG_130_92885a4_173	HILIC	NEG	4.173	130.929	Unknown		4		4.82527e-11	1.56584e-10	2.45079e+06	806572	1.17095e+06	2.22905e+06	548128	951965	718137	795616	2.75186e+06	1.0359e+06	694216	600148	617899	312839	1.00267e+06	616902	731898	653711	912082	299109	2.20397e+06	1.24388e+06	1.12298e+06	812187	1.91049e+06	2.14213e+06	5.16748e+06	4.88799e+06	3.96723e+06	5.77725e+06	5.42174e+06	4.75665e+06	6.25869e+06	3.30358e+06	4.92107e+06	3.32988e+06	5.93573e+06	7.14337e+06	3.81725e+06
HILIC_NEG_130_92889a2_959	HILIC	NEG	2.959	130.929					0.00159247	0.00236917	1.80052e+06	1.82852e+06	1.46365e+06	2.06345e+06	1.61305e+06	1.74275e+06	1.55276e+06	2.29893e+06	2.33788e+06	1.92813e+06	1.92239e+06	1.14514e+06	2.25842e+06	2.03568e+06	3.16156e+06	1.62706e+06	1.97783e+06	2.12858e+06	766676	1.73498e+06	1.91573e+06	1.86244e+06	2.83121e+06	1.38072e+06	2.2014e+06	2.11672e+06	1.69812e+06	1.37578e+06	1.73131e+06	1.02425e+06	1.22842e+06	1.09839e+06	2.18956e+06	1.26869e+06	2.46475e+06	1.44416e+06	1.37548e+06	2.14288e+06	1.73622e+06
HILIC_NEG_130_929a6_116	HILIC	NEG	6.116	130.929					2.21724e-23	2.90715e-22	1.0764e+06	1.05991e+06	1.20881e+06	1.09226e+06	1.34841e+06	971246	1.00292e+06	1.09441e+06	1.00068e+06	1.10704e+06	905119	1.07516e+06	1.15838e+06	1.67407e+06	1.1241e+06	1.16887e+06	1.24374e+06	1.02939e+06	1.1505e+06	1.08443e+06	1.17864e+06	1.12272e+06	1.03885e+06	1.06576e+06	994880	1.11715e+06	1.41928e+06	1.18988e+06	1.31781e+06	1.34682e+06	1.34076e+06	1.31693e+06	1.21695e+06	1.32454e+06	1.2788e+06	1.29044e+06	1.35878e+06	1.34468e+06	1.20292e+06
HILIC_NEG_130_92902a6_569	HILIC	NEG	6.569	130.929					1.13589e-16	6.7245e-16	1.12448e+06	948982	708397	907863	618386	1.03362e+06	932511	1.02994e+06	1.07846e+06	1.02905e+06	1.07137e+06	1.01899e+06	1.02872e+06	17590.7	39924.3	66148.8	43182.3	32822.9	69861.4	41218.9	107591	14972.1	43264.1	38926.4	32220.9	41676.1	84700.6	146267	76497.9	46826.7	50160.1	72853.8	59255.6	19127.8	43690.3	58575.5	68824	30183.7	27034.9
HILIC_NEG_130_92903a5_482	HILIC	NEG	5.482	130.929					0.313633	0.34106	926121	1.20757e+06	1.4071e+06	1.94152e+06	1.16742e+06	2.42977e+06	938275	1.2934e+06	1.25437e+06	910464	667483	2.30561e+06	1.4964e+06	1.65708e+06	1.17555e+06	932504	1.27041e+06	1.26513e+06	1.01906e+06	1.16482e+06	2.40015e+06	989989	1.45602e+06	1.00521e+06	1.39452e+06	1.23086e+06	746122	1.38987e+06	2.1745e+06	1.62603e+06	1.59277e+06	1.77107e+06	1.77721e+06	1.73487e+06	1.0434e+06	1.98908e+06	1.06434e+06	1.35629e+06	1.66479e+06
HILIC_NEG_130_92911a5_633	HILIC	NEG	5.633	130.929					0.0576455	0.0701522	1.63141e+06	1.21431e+06	1.51782e+06	1.64483e+06	1.29841e+06	1.61327e+06	1.52983e+06	1.72312e+06	1.61787e+06	1.45916e+06	1.72093e+06	3.08212e+06	1.52458e+06	1.42212e+06	1.69851e+06	1.32943e+06	1.83633e+06	1.54382e+06	1.83845e+06	1.54735e+06	1.7354e+06	1.47054e+06	1.61706e+06	1.34311e+06	1.6417e+06	1.59629e+06	1.67083e+06	3.22756e+06	3.05997e+06	3.08679e+06	1.56827e+06	2.11289e+06	1.72953e+06	1.64204e+06	1.2737e+06	1.9109e+06	2.97079e+06	1.80945e+06	3.15054e+06
HILIC_NEG_130_92912a3_988	HILIC	NEG	3.988	130.929					0.0192399	0.0250137	2.23775e+06	2.61268e+06	2.4032e+06	2.19629e+06	2.356e+06	2.41283e+06	2.46969e+06	2.49237e+06	2.74009e+06	2.75209e+06	2.24151e+06	2.60909e+06	2.1572e+06	2.64478e+06	2.12595e+06	2.4424e+06	2.63718e+06	2.5998e+06	3.09616e+06	2.35908e+06	2.50746e+06	2.50453e+06	2.56578e+06	2.5921e+06	2.32775e+06	2.1874e+06	3.0049e+06	2.92809e+06	2.68855e+06	3.13218e+06	2.65931e+06	2.53573e+06	2.49347e+06	3.20378e+06	3.79389e+06	2.5796e+06	2.88606e+06	2.46575e+06	3.98146e+06
HILIC_NEG_130_92915a5_219	HILIC	NEG	5.219	130.929					0.0601754	0.0730136	1.38515e+06	2.09716e+06	1.07398e+06	2.7909e+06	1.13192e+06	2.23099e+06	1.63255e+06	821214	1.581e+06	933591	1.53343e+06	1.60526e+06	775618	571002	2.31948e+06	1.89763e+06	872362	1.4016e+06	2.52113e+06	1.71815e+06	759607	1.85794e+06	2.56079e+06	1.70338e+06	1.22344e+06	2.32742e+06	1.24785e+06	1.59886e+06	1.36546e+06	4.31716e+06	1.06682e+06	2.05071e+06	1.43681e+06	1.51535e+06	3.44236e+06	2.13753e+06	1.9396e+06	3.30687e+06	1.30529e+06
HILIC_NEG_130_92915a7_361	HILIC	NEG	7.361	130.929					1.68068e-11	5.7434e-11	783229	1.22208e+06	1.06268e+06	1.16743e+06	1.1749e+06	1.08797e+06	1.05056e+06	1.13752e+06	1.07118e+06	1.11334e+06	1.06512e+06	885377	1.13465e+06	990801	1.45196e+06	1.52533e+06	1.50524e+06	1.50697e+06	1.41873e+06	1.43554e+06	1.62641e+06	1.52349e+06	1.4117e+06	1.44464e+06	1.47989e+06	1.41401e+06	451574	1.02528e+06	1.06413e+06	929273	1.06406e+06	1.01215e+06	1.02159e+06	1.06154e+06	994796	1.19126e+06	1.00203e+06	1.0046e+06	982655
RP_NEG_130_94391a15_479	RP	NEG	15.479	130.944					0.0328435	0.0413557	2.72037e+06	3.01118e+06	7.35082e+06	3.4498e+06	2.85966e+06	2.87851e+06	2.58244e+06	2.94662e+06	2.82042e+06	3.14746e+06	2.91992e+06	5.3573e+06	2.86912e+06	3.15232e+06	8.52668e+06	8.94322e+06	3.5865e+06	3.14833e+06	7.28896e+06	3.42043e+06	7.67382e+06	8.623e+06	2.98252e+06	8.20233e+06	8.57309e+06	3.8029e+06	2.66233e+06	2.26174e+06	7.29883e+06	6.82555e+06	6.68055e+06	7.46952e+06	2.41989e+06	6.84648e+06	2.82796e+06	2.43605e+06	2.69227e+06	2.42414e+06	6.73041e+06
RP_NEG_130_94397a11_63	RP	NEG	11.63	130.944					7.35834e-05	0.000129059	1.05387e+07	8.7464e+06	7.73546e+06	8.815e+06	7.53253e+06	9.09537e+06	5.09216e+06	1.1909e+07	3.25264e+06	9.14079e+06	7.89221e+06	8.8173e+06	8.71896e+06	8.99751e+06	8.27518e+06	8.85441e+06	6.56725e+06	1.2007e+07	6.34287e+06	1.15909e+07	1.69767e+07	1.23527e+07	1.08702e+07	4.76832e+06	1.16055e+07	1.0224e+07	7.89216e+06	3.13616e+06	6.0396e+06	7.38348e+06	8.97009e+06	8.26962e+06	9.64207e+06	6.21671e+06	5.94247e+06	1.08866e+07	4.44318e+06	7.81197e+06	9.44591e+06
RP_NEG_130_94405a4_844	RP	NEG	4.844	130.944					0.018562	0.024181	3.25753e+06	4.67999e+06	2.47623e+06	2.62392e+06	3.51911e+06	3.13652e+06	2.15274e+06	3.26897e+06	3.37462e+06	2.92865e+06	2.44685e+06	3.64734e+06	2.90041e+06	2.85749e+06	2.72717e+06	3.98292e+06	2.42557e+06	2.22905e+06	2.50651e+06	2.66094e+06	2.3418e+06	2.34972e+06	2.99176e+06	3.32704e+06	2.42697e+06	2.58027e+06	2.87966e+06	3.34698e+06	3.17298e+06	2.76538e+06	3.22373e+06	2.1929e+06	2.49356e+06	3.05875e+06	3.50421e+06	3.21234e+06	3.56152e+06	3.21472e+06	3.31287e+06
HILIC_NEG_130_94411a1_639	HILIC	NEG	1.639	130.944					0.000192053	0.000319952	25836.3	714279	723629	664135	736868	433792	741324	769089	716292	702274	454243	776401	769090	25261.6	880723	774371	904921	814707	824612	378164	835586	833164	763814	786302	788581	808946	23503.2	530683	533167	461847	525923	593979	546971	607560	536877	491008	576569	578950	374316
RP_NEG_130_94412a13_325	RP	NEG	13.325	130.944					0.0111697	0.014988	2.74239e+06	2.69015e+06	4.87839e+06	2.01552e+06	2.31169e+06	3.06845e+06	3.79129e+06	4.89376e+06	2.92161e+06	1.992e+06	2.26538e+06	1.77491e+06	2.01977e+06	3.33641e+06	2.29134e+06	2.71429e+06	1.7516e+06	837575	1.08311e+06	2.50624e+06	2.22614e+06	2.20596e+06	2.65451e+06	1.67615e+06	2.56812e+06	1.69998e+06	2.64778e+06	4.61628e+06	1.52944e+06	2.28849e+06	2.67818e+06	1.75659e+06	3.58055e+06	4.26036e+06	5.00443e+06	4.06619e+06	2.54619e+06	4.72534e+06	2.29508e+06
RP_NEG_130_94417a11_735	RP	NEG	11.735	130.944					0.111258	0.129753	2.80484e+06	4.12405e+06	2.82536e+06	4.5095e+06	2.33702e+06	2.88073e+06	3.24043e+06	2.37734e+06	2.3688e+06	4.78947e+06	3.25388e+06	7.25452e+06	2.81526e+06	2.32162e+06	6.01326e+06	6.72083e+06	3.45522e+06	1.50518e+06	3.06088e+06	3.07664e+06	1.55655e+06	2.70782e+06	1.55994e+06	3.17102e+06	4.72909e+06	2.67978e+06	4.85843e+06	5.75424e+06	2.65831e+06	3.00003e+06	3.80237e+06	3.4376e+06	5.20388e+06	3.47507e+06	4.0134e+06	3.33695e+06	2.55221e+06	3.06592e+06	6.09448e+06
RP_NEG_130_94421a7_98	RP	NEG	7.98	130.944					0.685267	0.70458	2.89735e+06	2.70621e+06	1.14722e+06	2.35621e+06	4.02334e+06	3.62314e+06	3.07406e+06	1.77834e+06	3.34108e+06	2.29693e+06	2.14434e+06	2.15622e+06	3.54024e+06	1.36168e+06	2.08083e+06	3.16571e+06	3.57716e+06	2.74139e+06	1.60154e+06	2.49336e+06	4.18173e+06	2.87905e+06	1.62521e+06	3.7387e+06	2.33319e+06	3.00005e+06	2.79968e+06	3.92518e+06	3.26482e+06	2.19004e+06	2.39431e+06	2.5907e+06	2.04405e+06	2.916e+06	2.32546e+06	2.11801e+06	2.39213e+06	2.14409e+06	3.27656e+06
RP_NEG_130_94427a7_625	RP	NEG	7.625	130.944					0.508971	0.533784	2.69627e+06	1.40839e+06	1.38664e+06	2.6457e+06	2.31718e+06	2.57707e+06	1.01003e+06	2.13434e+06	913920	1.70276e+06	3.00821e+06	691940	1.43661e+06	1.93964e+06	806790	2.023e+06	3.62227e+06	1.48829e+06	1.3701e+06	1.87499e+06	2.44899e+06	1.89631e+06	1.63727e+06	1.65415e+06	1.02836e+06	1.4395e+06	2.29231e+06	1.81437e+06	1.81787e+06	2.24396e+06	1.51393e+06	1.91649e+06	1.10995e+06	2.59999e+06	1.66492e+06	1.43935e+06	2.09907e+06	1.42099e+06	3.50614e+06
RP_NEG_130_94429a10_843	RP	NEG	10.843	130.944					0.150632	0.172232	3.57757e+06	5.02178e+06	4.47701e+06	4.08123e+06	5.0884e+06	5.94216e+06	5.46821e+06	6.79652e+06	4.19537e+06	4.61393e+06	5.40055e+06	7.27921e+06	6.80117e+06	5.07037e+06	3.23175e+06	6.36953e+06	5.69693e+06	3.76816e+06	3.6555e+06	1.80787e+06	5.16177e+06	5.64981e+06	2.74915e+06	4.16511e+06	4.10112e+06	2.77621e+06	5.35997e+06	2.99628e+06	4.9369e+06	7.04417e+06	2.77487e+06	5.06149e+06	5.78589e+06	3.85977e+06	2.95173e+06	5.34189e+06	5.32046e+06	3.30132e+06	3.09819e+06
RP_NEG_130_94431a11_154	RP	NEG	11.154	130.944	Unknown		4		0.108024	0.126279	8.20506e+06	6.3928e+06	6.88745e+06	9.08923e+06	1.0105e+07	9.35256e+06	9.35447e+06	9.74184e+06	5.54251e+06	6.03473e+06	6.53796e+06	9.20624e+06	7.71472e+06	1.14774e+07	1.08674e+07	9.064e+06	7.36457e+06	8.46326e+06	8.0582e+06	6.28849e+06	6.55588e+06	8.07188e+06	6.33171e+06	6.61885e+06	6.90717e+06	8.36006e+06	1.08779e+07	8.61251e+06	8.02363e+06	9.86901e+06	9.67743e+06	5.99133e+06	9.45249e+06	1.32926e+07	9.05459e+06	1.24395e+07	1.15495e+07	9.33676e+06	5.86826e+06
HILIC_NEG_130_95761a2_856	HILIC	NEG	2.856	130.958	Unknown		4		1.22329e-22	1.44838e-21	7.13493e+06	7.58385e+06	7.59768e+06	7.43301e+06	7.45408e+06	7.2068e+06	7.33463e+06	7.62024e+06	7.09369e+06	7.38501e+06	7.48036e+06	7.39612e+06	7.61031e+06	8.52395e+06	8.4669e+06	8.3112e+06	8.57395e+06	8.23022e+06	8.36617e+06	8.45418e+06	8.10635e+06	8.58824e+06	8.38645e+06	8.16184e+06	8.0376e+06	8.08829e+06	6.79486e+06	6.6133e+06	6.94394e+06	6.66691e+06	6.66217e+06	6.6563e+06	6.8086e+06	7.31684e+06	6.69187e+06	7.03998e+06	6.87612e+06	6.65735e+06	6.89789e+06
RP_POS_130_96521a15_403	RP	POS	15.403	130.965					0.830478	0.841034	1.90705e+06	4.1198e+06	4.33734e+06	1.91395e+06	1.94721e+06	2.40815e+06	3.98869e+06	4.15721e+06	2.15648e+06	2.5635e+06	4.11997e+06	4.06697e+06	4.11316e+06	1.7363e+06	4.6915e+06	3.30297e+06	2.99502e+06	4.20913e+06	2.28546e+06	2.45094e+06	4.10129e+06	4.62538e+06	4.32581e+06	2.67043e+06	3.1046e+06	2.37788e+06	3.60831e+06	3.89974e+06	2.3415e+06	3.94462e+06	1.85244e+06	4.00924e+06	3.94244e+06	3.69879e+06	4.17088e+06	1.60125e+06	2.21348e+06	3.8868e+06	2.06674e+06
HILIC_NEG_130_98351a7_358	HILIC	NEG	7.358	130.984	Unknown		4		7.02296e-12	2.49992e-11	3.91484e+06	5.07571e+06	4.69805e+06	4.93177e+06	5.05238e+06	4.88984e+06	4.71676e+06	4.93637e+06	4.90422e+06	4.47497e+06	4.56292e+06	4.42577e+06	4.71989e+06	4.41627e+06	5.5303e+06	5.8392e+06	5.85853e+06	5.76681e+06	5.87107e+06	5.72637e+06	5.73628e+06	5.84642e+06	5.72041e+06	5.61321e+06	5.84422e+06	5.97912e+06	2.22682e+06	4.7444e+06	4.73657e+06	4.5857e+06	4.54179e+06	4.62289e+06	4.67433e+06	4.88666e+06	4.7414e+06	4.82662e+06	4.58228e+06	4.66284e+06	4.70834e+06
HILIC_NEG_130_99245a4_326	HILIC	NEG	4.326	130.992	Unknown		4		5.19115e-05	9.2903e-05	2.52547e+06	2.85807e+06	2.50117e+06	2.58324e+06	1.78913e+06	1.44002e+06	1.64496e+06	1.98531e+06	1.70499e+06	2.30033e+06	2.29852e+06	2.56802e+06	2.16467e+06	2.82791e+06	2.16865e+06	1.61523e+06	2.28559e+06	2.1821e+06	2.86001e+06	1.89735e+06	2.65981e+06	1.65682e+06	2.13246e+06	2.35478e+06	2.45605e+06	2.48027e+06	4.493e+06	3.58534e+06	3.34318e+06	2.63193e+06	2.26492e+06	3.12098e+06	4.82702e+06	3.36133e+06	3.62482e+06	4.25381e+06	1.18254e+06	3.06479e+06	3.39764e+06
HILIC_NEG_130_99245a5_031	HILIC	NEG	5.031	130.992					4.15511e-06	8.3484e-06	1.77272e+06	878269	3.84387e+06	2.8301e+06	690659	3.41863e+06	1.40789e+06	1.80499e+06	3.43783e+06	4.83664e+06	860325	2.29759e+06	8.65774e+06	1.85842e+06	1.89925e+06	1.33462e+06	1.78881e+06	1.67637e+06	1.91593e+06	587347	2.61537e+06	8.45509e+06	2.63831e+06	963118	1.4875e+06	1.18315e+06	1.26629e+06	704818	1.22732e+06	911020	911589	634910	614446	967819	340588	939197	1.40895e+06	542704	543176
HILIC_NEG_130_99248a1_283	HILIC	NEG	1.283	130.992					0.143427	0.164333	1.71297e+06	1.81526e+06	2.73524e+06	2.06304e+06	2.27251e+06	2.9873e+06	1.25495e+06	1.99465e+06	2.28625e+06	2.45536e+06	1.55925e+06	2.64339e+06	1.49608e+06	1.48243e+06	1.60557e+06	2.37305e+06	2.50529e+06	1.26665e+06	1.85549e+06	1.1836e+06	2.48634e+06	2.32195e+06	2.17792e+06	1.17317e+06	2.13088e+06	1.36222e+06	950223	1.06767e+06	2.36564e+06	2.88507e+06	2.78308e+06	2.5283e+06	1.71507e+06	1.98424e+06	1.64655e+06	3.35785e+06	1.59079e+06	1.76653e+06	2.21763e+06
HILIC_NEG_130_9928a0_631	HILIC	NEG	0.631	130.993					0.0593888	0.0721336	7.86634e+06	7.47044e+06	7.45713e+06	7.97138e+06	6.88457e+06	7.19227e+06	5.62396e+06	7.34822e+06	6.96957e+06	7.22771e+06	7.48212e+06	7.51599e+06	7.07695e+06	6.82836e+06	6.89691e+06	7.45391e+06	6.83494e+06	6.03132e+06	7.16095e+06	5.37108e+06	7.41673e+06	7.08841e+06	4.49143e+06	4.55261e+06	7.19061e+06	7.04776e+06	8.56129e+06	5.63902e+06	7.54977e+06	5.75418e+06	4.93906e+06	7.81303e+06	7.89653e+06	5.77267e+06	4.9951e+06	5.63603e+06	5.49048e+06	9.09906e+06	5.28409e+06
HILIC_NEG_130_99281a7_075	HILIC	NEG	7.075	130.993	Unknown		4		0.000561056	0.000883203	1.3359e+06	1.58657e+06	1.38575e+06	1.31294e+06	1.47475e+06	1.29059e+06	1.50617e+06	1.41224e+06	1.55719e+06	1.67439e+06	1.45162e+06	1.38735e+06	1.43084e+06	1.53121e+06	1.30865e+06	1.51368e+06	1.80396e+06	1.32993e+06	1.39447e+06	1.59195e+06	1.67615e+06	1.61187e+06	1.26352e+06	1.39105e+06	1.40594e+06	1.44479e+06	1.45473e+06	1.32883e+06	1.26339e+06	1.18911e+06	1.33494e+06	1.12753e+06	1.43966e+06	1.25154e+06	1.25529e+06	1.29414e+06	1.2067e+06	1.22302e+06	1.23064e+06
RP_POS_131_00186a15_395	RP	POS	15.395	131.002					0.179306	0.202457	1.39599e+06	834363	1.38615e+06	1.34116e+06	939825	1.40844e+06	1.4047e+06	1.4751e+06	696365	1.50465e+06	1.39345e+06	870086	1.34601e+06	1.3837e+06	1.28092e+06	1.35928e+06	1.35931e+06	1.34677e+06	1.36922e+06	615104	1.23387e+06	1.32644e+06	1.27612e+06	1.34628e+06	1.39918e+06	1.35264e+06	471693	1.40477e+06	1.44221e+06	863659	700205	1.28881e+06	1.41565e+06	1.02948e+06	1.36238e+06	623740	1.38451e+06	741850	714973
RP_NEG_131_00977a0_789	RP	NEG	0.789	131.01					4.17616e-16	2.34068e-15	1766.54	1742.37	1680.29	1743.4	1728.78	1273	1800.23	1614.04	1787.78	1787.82	1585.26	1386	1592.01	1519	2232.34	3471	2101.79	2176.45	2200.46	2074.37	2058.57	2027.82	2100.06	2141.48	1129	2025.68	2010.97	2112.96	2081.93	1987.19	2095.3	1989.39	2132.4	1220	2082.3	2073.57	2050.38	2160.15	1944.16
RP_POS_131_03401a0_897	RP	POS	0.897	131.034					5.81267e-12	2.09127e-11	362612	303651	336130	488304	310399	215958	321911	187422	299124	359780	286843	292919	141984	459594	1.14927e+06	621473	502418	689024	575601	1.08302e+06	867898	958822	887255	814089	1.01215e+06	813546	8569.08	1.69115e+06	1.85282e+06	1.89696e+06	2.0641e+06	2.06522e+06	1.30432e+06	1.22107e+06	1.97129e+06	1.57353e+06	2.08618e+06	1.7175e+06	1.50405e+06
RP_NEG_131_035a0_56	RP	NEG	0.56	131.035					0.000816075	0.00125728	3.2951e+06	2.2661e+06	2.14988e+06	1.58093e+06	2.08904e+06	2.09359e+06	1.23478e+06	2.3238e+06	1.68242e+06	2.66834e+06	2.28153e+06	2.86284e+06	2.14078e+06	4.59182e+06	2.99805e+06	2.26912e+06	2.68833e+06	2.68258e+06	2.58729e+06	2.26716e+06	2.66738e+06	2.10643e+06	2.81998e+06	2.81253e+06	2.76578e+06	2.66048e+06	4.4181e+06	1.45251e+06	1.49481e+06	1.5067e+06	1.53644e+06	1.30707e+06	1.70515e+06	1.19457e+06	1.52366e+06	1.20373e+06	1.37302e+06	1.8641e+06	1.80802e+06
HILIC_NEG_131_04613a6_225	HILIC	NEG	6.225	131.046	Asparagine	114.0196 (100), 113.0354 (60), 70.0292 (40), 95.0247 (25)	1	HMDB0000168	1.32002e-32	6.60078e-31	1.24776e+07	1.38469e+07	1.36809e+07	1.34741e+07	1.38022e+07	1.31203e+07	1.32245e+07	1.39809e+07	1.28437e+07	1.29005e+07	1.31605e+07	1.31755e+07	1.35362e+07	1.35013e+07	1.09143e+07	1.0676e+07	1.11941e+07	1.07839e+07	1.08377e+07	1.0606e+07	1.09395e+07	1.10782e+07	1.07748e+07	1.04394e+07	1.08916e+07	1.09625e+07	1.27815e+07	1.08238e+07	1.10638e+07	1.08639e+07	1.12167e+07	1.07395e+07	1.10246e+07	1.18559e+07	1.08099e+07	1.13849e+07	1.09601e+07	1.10839e+07	1.12119e+07
HILIC_NEG_131_04614a6_48	HILIC	NEG	6.48	131.046	isomer of L-Asparagine	74.0243 (100), 87.0558 (100), 131,0466 (45), 101.9244 (40)			0.000651437	0.00101679	3891.76	37095.8	26994.7	35361.4	34923.9	14131.8	19614	16919.2	23760.4	15130.2	3222.2	13580.6	11498.3	3831.05	6143.3	4170.4	4016.58	2929.4	6805.59	5992.73	6124.88	3435.22	2584.44	6395.08	7980.07	3505.07	13122.5	5281.67	3678.13	2709.8	5206.02	10294.3	5267.44	3868.65	4082.22	3698	6982.21	3095.41	3067.1
HILIC_POS_131_04918a3_707	HILIC	POS	3.707	131.049	Unknown		4		0.000103451	0.000178284	4.54696e+06	2.41339e+06	2.45606e+06	4.34367e+06	4.35253e+06	4.41579e+06	2.81782e+06	4.31854e+06	2.18272e+06	4.33059e+06	4.41811e+06	4.30274e+06	4.45306e+06	5.08128e+06	3.93946e+06	2.20016e+06	4.13974e+06	3.83391e+06	1.72639e+06	3.81887e+06	3.7792e+06	3.89729e+06	3.97926e+06	3.76342e+06	3.74651e+06	3.83153e+06	2.25296e+06	1.73019e+06	2.26999e+06	2.43614e+06	3.53419e+06	3.41997e+06	3.58868e+06	2.57831e+06	3.39402e+06	3.63353e+06	3.62948e+06	3.60755e+06	3.58296e+06
RP_POS_131_04938a2_17	RP	POS	2.17	131.049	Unknown	103.055 (100), 131.1182 (10)	4		2.04423e-14	9.65719e-14	8.78906e+06	8.68721e+06	8.87341e+06	8.37199e+06	8.53128e+06	8.28848e+06	8.58854e+06	8.67656e+06	8.15693e+06	8.31953e+06	8.70119e+06	8.31933e+06	8.47518e+06	9.29024e+06	7.97501e+06	7.75491e+06	7.51427e+06	7.55991e+06	7.51172e+06	7.88898e+06	7.79012e+06	7.77585e+06	7.72983e+06	7.67194e+06	7.73741e+06	7.63348e+06	7.88676e+06	7.49602e+06	7.33991e+06	7.51493e+06	7.14319e+06	7.48547e+06	7.60923e+06	7.62365e+06	7.44247e+06	7.44625e+06	7.56892e+06	7.68699e+06	7.57009e+06
RP_NEG_131_07123a4_526	RP	NEG	4.526	131.071					1.3126e-09	3.68681e-09	108838	746163	723544	731339	706041	546497	628722	587860	557222	429253	392589	418918	522710	32378.8	1.06176e+06	996384	916547	1.23742e+06	1.1269e+06	1.15046e+06	1.2587e+06	1.34607e+06	1.25691e+06	922178	949799	1.00199e+06	66565.5	1.94237e+06	1.78767e+06	2.00086e+06	1.93656e+06	1.81958e+06	2.06464e+06	2.11537e+06	2.04762e+06	2.13546e+06	1.95169e+06	1.65975e+06	1.87454e+06
RP_NEG_131_07124a4_404	RP	NEG	4.404	131.071	Unknown	115.9207 (100), 85.0652 (32), 131.0712 (25), 100.9333 (13)	4		1.73948e-09	4.82099e-09	134297	775992	697989	780727	726759	625297	614142	628821	543584	470024	410612	446976	526934	121443	1.15776e+06	1.07215e+06	990193	1.38342e+06	1.20773e+06	1.26846e+06	1.34733e+06	1.46483e+06	1.32313e+06	932199	999718	1.07325e+06	32022.3	2.00512e+06	1.84675e+06	2.18222e+06	2.0066e+06	1.85698e+06	2.08296e+06	2.16659e+06	2.04059e+06	2.17527e+06	1.98011e+06	1.66817e+06	1.93306e+06
HILIC_NEG_131_07138a0_648	HILIC	NEG	0.648	131.071	Unknown	85.0652 (100), 131.0712 (80), 130.993 (30)	4		1.17848e-09	3.322e-09	137158	1.17153e+06	1.03143e+06	1.10921e+06	1.07606e+06	776242	874791	854837	744956	644874	507224	542682	635591	68409.9	1.57259e+06	1.57144e+06	1.56169e+06	1.98048e+06	1.73486e+06	1.87241e+06	2.03275e+06	2.19469e+06	1.97136e+06	1.35481e+06	1.49416e+06	1.60221e+06	121892	2.94028e+06	2.74226e+06	3.37397e+06	3.06535e+06	2.72836e+06	3.22104e+06	3.55971e+06	3.0265e+06	3.38687e+06	3.04046e+06	2.43907e+06	2.96573e+06
HILIC_POS_131_0816a5_63	HILIC	POS	5.63	131.082					1.10765e-08	2.84276e-08	273698	3.825e+06	3.10245e+06	3.8909e+06	3.48146e+06	2.17049e+06	2.21954e+06	1.81307e+06	2.00662e+06	2.19727e+06	1.86207e+06	2.32364e+06	1.54584e+06	111331	597360	472222	641924	522052	393827	758389	774168	272867	1.09822e+06	521522	929265	893074	69488.1	373847	445328	664233	430565	239205	251042	585571	468849	394693	434228	930852	634794
HILIC_NEG_131_08273a6_935	HILIC	NEG	6.935	131.083					3.70815e-10	1.10668e-09	8.68639e+06	5.87093e+06	6.32075e+06	5.70406e+06	6.0667e+06	6.34308e+06	5.95716e+06	6.31955e+06	5.88981e+06	6.47453e+06	6.7544e+06	6.81751e+06	6.76209e+06	9.28519e+06	6.87551e+06	6.70998e+06	7.05677e+06	6.42797e+06	6.49345e+06	6.36921e+06	6.53262e+06	6.76952e+06	6.60837e+06	6.42252e+06	6.5127e+06	6.5216e+06	7.14488e+06	4.52509e+06	4.48685e+06	4.47086e+06	4.48731e+06	4.54037e+06	4.59021e+06	4.63078e+06	4.67607e+06	4.91065e+06	4.26452e+06	4.62103e+06	4.56454e+06
HILIC_POS_131_11797a5_683	HILIC	POS	5.683	131.118	Unknown		4		0.474214	0.499338	1.83256e+07	2.6971e+07	1.43953e+07	2.39881e+07	1.42111e+07	2.46381e+07	2.31808e+07	1.81627e+07	2.21248e+07	1.09763e+07	1.47212e+07	1.91092e+07	9.44553e+06	2.22348e+07	1.59575e+07	2.38462e+07	2.0362e+07	2.45577e+07	1.59167e+07	2.5866e+07	9.68336e+06	2.0924e+07	2.50651e+07	2.48587e+07	2.11752e+07	1.31477e+07	2.17388e+07	2.05328e+07	1.54073e+07	1.17808e+07	2.06241e+07	1.64721e+07	2.40474e+07	1.28923e+07	2.3567e+07	2.04377e+07	2.32803e+07	2.05612e+07	1.44933e+07
RP_POS_131_11804a0_572	RP	POS	0.572	131.118					1.57693e-12	6.03119e-12	1.1252e+06	2.11816e+06	1.71196e+06	2.73712e+06	2.00304e+06	2.46933e+06	2.92053e+06	2.29889e+06	3.21132e+06	3.3256e+06	2.74346e+06	3.72905e+06	1.3354e+06	2.4135e+06	3.00284e+06	3.14925e+06	2.39911e+06	2.52448e+06	3.36526e+06	4.05544e+06	2.16001e+06	3.45202e+06	3.34662e+06	2.35477e+06	2.4957e+06	3.37629e+06	2.4853e+06	8.43481e+06	7.80353e+06	7.66226e+06	7.83858e+06	9.13522e+06	9.14659e+06	6.47718e+06	5.86816e+06	6.98533e+06	8.18777e+06	7.0784e+06	8.3336e+06
HILIC_POS_131_11806a7_673	HILIC	POS	7.673	131.118					1.25143e-06	2.64852e-06	4.72861e+06	8.28025e+06	8.34171e+06	6.42294e+06	7.2076e+06	4.2468e+06	6.01213e+06	7.04205e+06	8.41414e+06	6.78537e+06	5.96845e+06	8.38464e+06	6.63057e+06	9.98823e+06	1.07111e+07	1.13615e+07	9.86895e+06	9.19125e+06	9.13632e+06	9.32296e+06	8.64483e+06	8.29237e+06	1.00582e+07	9.17979e+06	1.06257e+07	7.89107e+06	1.01823e+07	1.15876e+07	9.49939e+06	9.87152e+06	1.03339e+07	1.26624e+07	9.66367e+06	9.48331e+06	9.98984e+06	9.46912e+06	1.00491e+07	1.01717e+07	9.12384e+06
HILIC_POS_131_11807a6_361	HILIC	POS	6.361	131.118					0.018264	0.0238141	9.86378e+06	1.26876e+07	1.21634e+07	9.09799e+06	1.05542e+07	1.38507e+07	1.2534e+07	1.29806e+07	1.12525e+07	1.14306e+07	1.02439e+07	1.03962e+07	1.12133e+07	1.0371e+07	1.42932e+07	1.33106e+07	1.07275e+07	1.35395e+07	1.02856e+07	8.97097e+06	1.19042e+07	9.32209e+06	1.25395e+07	1.10367e+07	1.28606e+07	1.1315e+07	1.34247e+07	1.45022e+07	9.12429e+06	1.12946e+07	4.13594e+06	4.08156e+06	8.62083e+06	1.27582e+07	6.81565e+06	5.18711e+06	6.99987e+06	7.51416e+06	8.70563e+06
HILIC_POS_131_11807a6_745	HILIC	POS	6.745	131.118					0.000421473	0.000673511	1.46782e+07	6.54142e+06	6.95128e+06	7.81074e+06	6.5821e+06	9.99007e+06	1.09083e+07	9.09792e+06	7.19568e+06	1.09762e+07	8.09496e+06	9.80893e+06	1.05454e+07	1.06125e+07	6.96634e+06	6.47894e+06	5.59554e+06	5.91307e+06	5.98185e+06	5.68857e+06	5.91325e+06	5.87077e+06	5.9376e+06	5.90652e+06	8.98028e+06	6.08125e+06	2.30007e+07	2.01858e+06	2.92718e+06	4.56597e+06	5.78564e+06	7.52519e+06	4.50862e+06	3.87923e+06	2.70178e+06	3.8417e+06	4.46377e+06	6.23435e+06	5.05804e+06
RP_POS_131_11807a15_622	RP	POS	15.622	131.118					0.934916	0.940015	3.66453e+06	3.17083e+06	2.0392e+06	7.93807e+06	6.4304e+06	4.85408e+06	1.78793e+06	1.14835e+07	2.03746e+06	5.59425e+06	4.10914e+06	4.52834e+06	2.54594e+06	7.37633e+06	1.89748e+06	6.9404e+06	2.89724e+06	1.47898e+07	3.40808e+06	3.91937e+06	1.65367e+06	7.11438e+06	4.62151e+06	5.4123e+06	7.28945e+06	2.27375e+06	2.4864e+06	7.23387e+06	3.40724e+06	4.2667e+06	3.87413e+06	4.03089e+06	7.53234e+06	7.93985e+06	6.82055e+06	1.90555e+06	1.82399e+06	6.48316e+06	3.71076e+06
HILIC_POS_131_11809a6_186	HILIC	POS	6.186	131.118					0.0560804	0.0683714	1.07672e+07	1.13593e+07	1.0245e+07	1.1592e+07	1.10365e+07	1.15912e+07	1.02724e+07	1.21426e+07	1.16129e+07	1.2839e+07	1.23429e+07	1.17014e+07	1.17806e+07	1.20501e+07	1.05273e+07	1.12184e+07	8.71596e+06	1.59573e+07	1.60963e+07	5.69156e+06	1.14791e+07	1.20867e+07	2.49952e+06	1.1029e+07	1.07221e+07	1.07411e+07	1.30823e+07	1.24725e+07	1.09191e+07	1.04168e+07	1.18445e+07	1.13164e+07	1.11527e+07	1.22607e+07	1.15119e+07	1.17097e+07	1.08886e+07	1.22774e+07	1.28223e+07
HILIC_POS_131_11815a5_896	HILIC	POS	5.896	131.118					0.016256	0.0213648	1.67536e+07	1.50778e+07	1.36901e+07	1.54436e+07	1.73095e+07	1.32951e+07	1.64678e+07	1.78628e+07	1.75191e+07	1.31754e+07	1.54917e+07	1.41072e+07	1.47101e+07	2.07337e+07	2.04128e+07	1.94572e+07	1.88701e+07	2.1797e+07	1.69711e+07	1.40214e+07	2.12289e+07	1.52887e+07	1.67962e+07	1.94293e+07	1.3698e+07	1.70317e+07	9.8215e+06	1.96346e+07	1.644e+07	1.56138e+07	1.70488e+07	1.34812e+07	1.64761e+07	1.2658e+07	1.19722e+07	1.51415e+07	1.32266e+07	1.17384e+07	1.6098e+07
HILIC_POS_131_11816a3_144	HILIC	POS	3.144	131.118	Unknown	114.092 (100), 131.1186 (52), 86.0606 (50), 72.0819 (37)	4		1.96419e-12	7.41819e-12	1.14218e+07	2.20855e+07	2.01838e+07	1.99008e+07	1.88797e+07	1.90367e+07	1.648e+07	1.98638e+07	1.89431e+07	2.00342e+07	1.76096e+07	1.9427e+07	1.75534e+07	1.08001e+07	3.08898e+07	2.6452e+07	2.81499e+07	2.90348e+07	2.98572e+07	2.84858e+07	2.84706e+07	2.96647e+07	2.60956e+07	2.60991e+07	2.76388e+07	3.15228e+07	5.88769e+06	6.22595e+07	6.59075e+07	5.98701e+07	5.90007e+07	6.19888e+07	5.96954e+07	6.41482e+07	5.7875e+07	5.86635e+07	6.43735e+07	5.52925e+07	5.56471e+07
HILIC_POS_131_11818a4_202	HILIC	POS	4.202	131.118	Unknown	131.1185 (100), 88.0764 (5)	4		9.0171e-07	1.93538e-06	6.99295e+07	1.81551e+08	1.82564e+08	2.37564e+08	2.21982e+08	1.56522e+08	1.57137e+08	2.34172e+08	1.95726e+08	1.37694e+08	1.31355e+08	1.6998e+08	1.73362e+08	1.49926e+08	3.76701e+08	3.36316e+08	3.17322e+08	3.65132e+08	2.91065e+08	3.09666e+08	2.9144e+08	2.8341e+08	2.54634e+08	2.78921e+08	2.53633e+08	2.49844e+08	1.17432e+08	1.87033e+08	1.83337e+08	1.79903e+08	1.80553e+08	1.86771e+08	1.80143e+08	1.8913e+08	1.73213e+08	1.68869e+08	1.85639e+08	1.5893e+08	1.66562e+08
HILIC_POS_131_11819a2_911	HILIC	POS	2.911	131.118					4.86396e-07	1.06513e-06	1.0476e+07	1.14654e+07	1.09638e+07	1.21811e+07	1.18645e+07	1.13772e+07	1.03978e+07	1.13519e+07	7.77938e+06	6.86519e+06	5.52789e+06	1.05576e+07	1.15031e+07	1.24805e+07	1.12574e+07	1.16773e+07	1.30699e+07	1.31037e+07	1.11189e+07	1.19874e+07	1.19657e+07	1.17294e+07	1.26628e+07	1.32631e+07	1.19284e+07	1.35299e+07	3.85863e+06	4.82649e+06	1.06768e+07	3.18238e+06	8.65287e+06	9.22171e+06	9.72948e+06	9.83155e+06	9.85407e+06	7.33271e+06	8.07889e+06	9.11387e+06	9.15711e+06
HILIC_POS_131_11819a4_575	HILIC	POS	4.575	131.118					0.0014123	0.00211316	4.95174e+06	1.07897e+07	3.4869e+06	4.74294e+06	4.00682e+06	3.20703e+06	1.14729e+07	3.76634e+06	1.22235e+07	5.98388e+06	3.15779e+06	6.22213e+06	4.09607e+06	6.37195e+06	3.2111e+06	2.12098e+06	2.16425e+06	1.05458e+07	2.06306e+06	6.37947e+06	2.0176e+07	5.43727e+06	4.12177e+06	4.14354e+06	8.80418e+06	8.72553e+06	6.09812e+06	6.90531e+06	1.09959e+07	2.36404e+06	1.33952e+07	7.11083e+06	1.29443e+07	3.68343e+06	8.32383e+06	9.31891e+06	3.72359e+06	7.28702e+06	1.11778e+07
HILIC_NEG_131_91586a3_024	HILIC	NEG	3.024	131.916					0.000462996	0.000736235	2.05838e+06	2.6916e+06	1.66205e+06	751321	2.43243e+06	1.9085e+06	1.05506e+06	3.29386e+06	3.29439e+06	936334	907134	1.33444e+06	1.03318e+06	1.30633e+06	652481	2.18385e+06	3.15845e+06	3.58599e+06	858277	3.54711e+06	1.19405e+06	3.85053e+06	1.16671e+06	1.36369e+06	2.71297e+06	3.02222e+06	676906	1.87757e+06	1.20301e+06	2.2636e+06	2.17135e+06	1.20628e+06	1.2719e+06	939678	1.72192e+06	1.51594e+06	2.33688e+06	554688	2.07391e+06
RP_POS_131_95052a15_594	RP	POS	15.594	131.951					0.725457	0.742194	1.01398e+06	499671	681993	2.11551e+06	822920	329613	639843	837152	790249	1.5493e+06	430878	2.60624e+06	838620	700859	371031	812956	360220	601974	528068	659820	1.08429e+06	2.41739e+06	1.01648e+06	675471	676228	1.01745e+06	834391	700552	943946	586451	2.01361e+06	516486	928796	1.14761e+06	585301	640366	819309	604195	639607
RP_POS_131_96141a15_407	RP	POS	15.407	131.961					0.256703	0.28338	2.51753e+06	2.60254e+06	2.54954e+06	1.38865e+06	2.05747e+06	2.6297e+06	1.79151e+06	2.63231e+06	2.4142e+06	1.50015e+06	1.43949e+06	2.42911e+06	2.05516e+06	2.35963e+06	2.1026e+06	2.51182e+06	1.41683e+06	1.50478e+06	1.41633e+06	1.38137e+06	1.2836e+06	2.39413e+06	1.19469e+06	2.51934e+06	1.31546e+06	1.35695e+06	2.53557e+06	1.29533e+06	2.58736e+06	1.66928e+06	1.57846e+06	1.2797e+06	1.67278e+06	1.80821e+06	2.89632e+06	1.87031e+06	1.18318e+06	2.48054e+06	2.76714e+06
HILIC_POS_132_00323a4_097	HILIC	POS	4.097	132.003					0.132352	0.152649	8.0349e+07	2.57786e+07	9.61495e+07	6.93254e+07	7.25606e+07	3.93339e+07	1.56418e+08	6.74654e+07	1.32593e+08	7.10217e+07	8.68655e+07	8.61697e+07	1.56157e+08	7.41402e+07	7.43359e+07	1.58415e+08	7.90432e+07	8.35695e+07	4.33182e+07	1.57134e+08	3.06433e+07	5.53387e+07	9.88439e+07	1.57206e+08	9.46859e+07	7.12853e+07	7.80027e+07	6.83016e+07	3.18316e+07	3.20376e+07	1.34873e+08	1.28953e+08	5.40726e+07	2.26654e+07	3.2813e+07	7.17655e+07	1.03855e+07	2.44432e+07	7.84327e+07
RP_NEG_132_01253a0_571	RP	NEG	0.571	132.013					1.70365e-12	6.49211e-12	430604	387178	355302	355971	487241	347821	334816	447703	326913	366950	404187	352490	516354	497372	351376	534960	484416	374510	554849	545798	360238	371684	434395	491338	585109	388389	421343	191484	208581	149486	236793	230427	289344	245867	206244	161866	217029	125603	212460
HILIC_NEG_132_01259a2_912	HILIC	NEG	2.912	132.013	Unknown		4		2.10598e-06	4.35416e-06	3964.68	119187	93645.3	203641	637218	119143	74837.4	511808	408924	633084	473929	169884	274165	224307	276432	148946	104120	270075	161467	152557	313219	410805	428803	29075.9	531359	79755.3	19733.9	69832.1	47984.3	13649.7	182692	40862.4	132798	47409.2	62765.4	54533.3	81545.2	46132.7	37200.7
HILIC_NEG_132_01582a0_942	HILIC	NEG	0.942	132.016					0.755938	0.771867	1.06004e+06	748232	813110	1.05834e+06	840249	624289	1.03643e+06	850000	1.27469e+06	278293	1.15739e+06	1.01172e+06	812547	665026	791762	1.06196e+06	747731	693144	1.3645e+06	1.02398e+06	1.23732e+06	828517	750177	1.16857e+06	690892	909758	1.03229e+06	647952	790013	779446	493267	876164	734648	795217	1.13807e+06	197491	1.03921e+06	1.11154e+06	745043
RP_NEG_132_03008a15_532	RP	NEG	15.532	132.03					0.000259277	0.000424572	713905	1.20507e+06	496431	810730	589755	582414	1.22604e+06	1.19033e+06	645179	954667	955854	271097	1.74774e+06	166505	789900	1.2069e+06	1.11301e+06	1.4896e+06	567695	1.33967e+06	221473	2.26403e+06	1.7282e+06	739308	793484	679121	425664	170556	480739	472729	583968	1.0009e+06	228167	605579	950897	393491	520361	471016	377765
HILIC_NEG_132_0302a6_743	HILIC	NEG	6.743	132.03	Aspartic Acid	88.0401 (100), 132.03 (35), 115.9207 (32), 115.0041 (30), 71.0133 (15)	1	HMDB0000191	4.66398e-24	6.75595e-23	1.75613e+07	8.50243e+06	8.71064e+06	7.6484e+06	9.09829e+06	9.60339e+06	8.75668e+06	9.6425e+06	8.59935e+06	9.52414e+06	1.09816e+07	1.02431e+07	1.04573e+07	1.692e+07	1.56489e+07	1.49185e+07	1.55782e+07	1.42633e+07	1.48223e+07	1.45374e+07	1.41426e+07	1.46958e+07	1.36326e+07	1.38434e+07	1.40362e+07	1.38426e+07	1.62231e+07	1.47601e+06	956748	2.29954e+06	1.40123e+06	1.23584e+06	961142	954817	1.02374e+06	1.58229e+06	595399	86355.1	68272.7
RP_POS_132_07687a0_556	RP	POS	0.556	132.077					6.20506e-18	4.14891e-17	815740	1.60055e+06	1.50909e+06	1.80169e+06	1.3114e+06	1.13852e+06	1.28235e+06	1.34653e+06	1.29301e+06	1.15227e+06	958751	1.06119e+06	1.12979e+06	283540	115309	119936	95802.6	58338.8	103495	72494.2	80142.1	91951	164150	145391	135284	131400	133189	40179.8	40656.6	30530.9	40180.9	6987.18	23595.5	12494.7	64921.4	20807.5	59516.7	24876.2	31005.5
HILIC_POS_132_077a5_559	HILIC	POS	5.559	132.077	Creatine	90.056 (100), 132.0766 (80)	1	HMDB0000064	3.53918e-13	1.45355e-12	278800	9.47086e+06	8.63193e+06	9.29056e+06	8.11309e+06	7.22958e+06	7.64256e+06	7.49727e+06	7.48825e+06	6.71178e+06	5.19885e+06	5.80416e+06	6.7339e+06	234404	661623	678500	3.54874e+06	696476	753881	895656	717919	801918	1.04988e+06	1.02017e+06	1.12533e+06	985302	338898	1.59164e+06	401206	448232	566750	293936	537505	399225	405202	651897	444207	591065	524945
RP_POS_132_08098a2_897	RP	POS	2.897	132.081	Fragment of Tryptophan	132.0806 (100), 86.0975 (60), 114.0558 (30)			7.60815e-14	3.39944e-13	5.55323e+06	4.88639e+06	4.79007e+06	4.56281e+06	4.77359e+06	4.66188e+06	4.72714e+06	4.67263e+06	4.50104e+06	4.76967e+06	4.76497e+06	4.59304e+06	4.67504e+06	5.53735e+06	253359	199989	183443	213735	55854.5	177005	331887	372528	428394	107905	177648	331329	4.84854e+06	4.4237e+06	4.13963e+06	4.50986e+06	4.3813e+06	4.37789e+06	4.37796e+06	4.3966e+06	4.52711e+06	4.30652e+06	4.2729e+06	4.42676e+06	4.3491e+06
RP_POS_132_10202a1_392	RP	POS	1.392	132.102	Leucine	86.0973 (100), 132.1019 (4)	2	HMDB0000687	4.41763e-07	9.7101e-07	6.94914e+08	1.01631e+09	9.96557e+08	6.06003e+08	6.68081e+08	1.05628e+09	1.09759e+09	1.10452e+09	1.47747e+09	1.05548e+09	1.07133e+09	1.04828e+09	1.13227e+09	5.56464e+08	5.23851e+08	5.12526e+08	1.0662e+09	5.2035e+08	4.93329e+08	1.05166e+09	5.15979e+08	5.67174e+08	5.17299e+08	5.12221e+08	6.54728e+08	6.22822e+08	1.11078e+09	9.0573e+08	4.80793e+08	9.18291e+08	4.09849e+08	4.57778e+08	8.74743e+08	1.03972e+09	5.22512e+08	4.05791e+08	4.90751e+08	5.11237e+08	9.73392e+08
RP_POS_132_10205a2_404	RP	POS	2.404	132.102	Unknown	86.0974 (100), 114.0557 (25), 104.9637 (20), 90.9484 (15)	4		0.0112488	0.0150878	380799	965801	1.52977e+06	745633	585095	1.21647e+06	812740	581258	866546	994501	1.32676e+06	479406	1.33226e+06	1.05965e+06	513231	610066	326622	748819	424458	393760	509554	473951	562158	490568	513628	577533	775024	669211	1.12277e+06	938469	599905	538011	752236	767432	666634	1.09009e+06	976020	583929	551323
HILIC_POS_132_1021a3_113	HILIC	POS	3.113	132.102	fragment of Triethanolamine	132.1023 (100), 86.0969 (40), 70.066 (23), 114.0549 (22), 73.0292 (22)			7.49534e-05	0.00013134	913161	538586	1.86649e+06	972422	974477	498398	825910	897253	654141	478480	1.68703e+06	856156	1.67632e+06	1.62517e+06	1.29616e+06	813726	293128	1.26165e+06	1.19374e+06	1.20167e+06	2.08022e+06	1.88079e+06	954423	2.05145e+06	1.81082e+06	1.38259e+06	380341	1.36946e+06	340413	628711	996978	551704	312377	304040	703119	727151	357042	942427	324684
RP_POS_132_1021a1_279	RP	POS	1.279	132.102					0.895459	0.903145	4.31196e+08	3.83749e+08	3.98952e+08	3.46528e+08	3.46498e+08	2.93931e+08	3.30248e+08	3.39676e+08	1.30912e+08	3.77794e+08	3.61762e+08	3.21511e+08	3.56359e+08	4.20802e+08	3.39307e+08	3.20014e+08	3.33314e+08	3.2798e+08	3.14178e+08	3.47143e+08	7.52548e+08	3.27975e+08	2.88894e+08	3.15656e+08	2.61405e+08	3.19772e+08	3.40145e+08	3.6625e+08	3.32434e+08	3.27807e+08	2.99384e+08	3.40594e+08	3.61137e+08	2.99171e+08	3.55028e+08	3.30018e+08	7.65252e+08	3.31138e+08	3.49006e+08
HILIC_POS_132_10213a3_979	HILIC	POS	3.979	132.102					0.000350691	0.000566761	1.94635e+08	1.55202e+08	1.45525e+08	2.59992e+08	1.49566e+08	1.4431e+08	2.7021e+08	2.73088e+08	2.34859e+08	1.5181e+08	2.85023e+08	2.53917e+08	2.58286e+08	3.19791e+08	2.26918e+08	2.19178e+08	9.09101e+07	2.06996e+08	2.29969e+08	2.10061e+08	9.73051e+07	1.03141e+08	2.39697e+08	2.0963e+08	9.12041e+07	2.08363e+08	3.70039e+08	3.05482e+08	1.75623e+08	2.80283e+08	2.72759e+08	2.36901e+08	2.98205e+08	2.96265e+08	2.86321e+08	1.72423e+08	1.37096e+08	2.98475e+08	2.83759e+08
HILIC_POS_132_10219a3_778	HILIC	POS	3.778	132.102	Isoleucine	86.0969 (100), 69.0709 (8), 132.1023 (3)	1	HMDB0000172	1.88225e-11	6.40198e-11	1.83349e+09	1.54876e+09	1.58801e+09	1.58438e+09	1.62474e+09	1.52443e+09	1.59337e+09	1.66159e+09	1.50555e+09	1.53158e+09	1.63483e+09	1.61161e+09	1.64746e+09	2.0853e+09	1.46796e+09	1.42982e+09	1.46325e+09	1.43806e+09	1.41456e+09	1.38411e+09	1.43756e+09	1.41411e+09	1.46734e+09	1.37744e+09	1.37489e+09	1.43872e+09	1.68566e+09	1.37882e+09	1.23829e+09	1.33262e+09	1.35797e+09	1.36329e+09	1.3656e+09	1.38836e+09	1.34736e+09	1.37592e+09	1.34372e+09	1.35597e+09	1.3747e+09
HILIC_NEG_132_86794a2_961	HILIC	NEG	2.961	132.868					0.00617145	0.00855972	5.33466e+06	4.62607e+06	6.09877e+06	3.76727e+06	3.96196e+06	3.21559e+06	5.06725e+06	3.73198e+06	4.39265e+06	5.98323e+06	5.79942e+06	4.2285e+06	2.93224e+06	6.01047e+06	6.74045e+06	4.297e+06	3.34458e+06	2.59317e+06	6.50273e+06	5.55018e+06	6.0982e+06	5.48534e+06	6.46052e+06	3.3997e+06	5.75487e+06	5.38269e+06	5.27772e+06	3.57034e+06	5.97176e+06	5.356e+06	2.59987e+06	2.99481e+06	5.82476e+06	6.1834e+06	6.39938e+06	3.90461e+06	5.5363e+06	4.42082e+06	6.27727e+06
HILIC_NEG_132_86801a3_083	HILIC	NEG	3.083	132.868					0.00339091	0.00485279	5.01594e+06	4.44157e+06	6.4016e+06	6.06758e+06	4.07874e+06	3.82568e+06	7.27711e+06	7.29661e+06	8.13196e+06	5.40077e+06	7.26722e+06	3.47758e+06	4.39385e+06	5.46962e+06	9.05292e+06	5.77885e+06	7.66411e+06	6.48027e+06	9.4815e+06	8.15039e+06	8.20441e+06	3.23964e+06	8.45832e+06	8.54048e+06	1.08377e+07	7.88657e+06	3.20492e+06	6.87223e+06	6.09557e+06	3.76923e+06	8.35263e+06	5.28869e+06	6.59439e+06	5.71851e+06	5.03036e+06	7.011e+06	4.93233e+06	6.23527e+06	8.35027e+06
RP_NEG_132_90022a0_561	RP	NEG	0.561	132.9					2.1727e-07	4.92538e-07	1.40245e+06	3.09586e+06	3.23715e+06	3.11355e+06	3.18476e+06	3.12525e+06	2.99554e+06	3.19018e+06	2.97274e+06	3.1854e+06	2.72849e+06	3.30637e+06	3.10553e+06	3.11854e+06	1.66207e+06	2.89757e+06	2.7134e+06	1.67025e+06	3.07458e+06	3.03282e+06	1.01494e+06	2.7674e+06	3.09771e+06	2.93809e+06	1.90901e+06	2.75588e+06	2.08776e+06	3.11638e+06	2.51245e+06	3.42879e+06	2.32971e+06	3.06723e+06	3.50871e+06	2.34909e+06	2.59719e+06	3.06721e+06	3.14045e+06	1.36566e+06	2.70094e+06
HILIC_NEG_132_90025a3_746	HILIC	NEG	3.746	132.9					0.000867144	0.00133225	1.64169e+07	2.77623e+06	2.47842e+07	1.23424e+07	2.08252e+07	1.14006e+07	2.05307e+07	1.48376e+07	2.17188e+06	1.21329e+07	2.21677e+07	1.68897e+07	1.56686e+07	2.27296e+07	1.03356e+07	1.06686e+07	1.12378e+07	8.88422e+06	4.69129e+06	2.93929e+06	1.07792e+07	9.66218e+06	2.44938e+06	1.14992e+07	7.00449e+06	4.68023e+06	4.87802e+06	1.24022e+07	8.2029e+06	1.68366e+07	1.87348e+07	1.55847e+07	4.62776e+06	5.07863e+06	1.22169e+07	1.7702e+07	1.70022e+07	8.89414e+06	1.3569e+07
HILIC_NEG_132_90027a0_669	HILIC	NEG	0.669	132.9					2.31164e-10	7.0012e-10	661599	671812	668699	1.21364e+06	733096	741713	2.87333e+06	3.28189e+06	737241	597510	1.4399e+06	652532	3.26986e+06	1.37155e+06	1.38086e+06	1.46004e+06	1.26969e+06	1.33076e+06	1.25657e+06	1.49281e+06	1.41158e+06	1.61938e+06	1.35953e+06	1.38333e+06	1.50367e+06	1.28794e+06	957581	833592	784652	1.12509e+06	1.01421e+06	822612	769057	859267	696645	677780	925054	1.00725e+06	1.23289e+06
HILIC_NEG_132_90028a6_241	HILIC	NEG	6.241	132.9					1.55793e-05	2.94216e-05	2.84256e+06	2.68737e+06	2.65527e+06	2.85113e+06	2.7855e+06	2.88172e+06	2.69427e+06	2.74895e+06	2.7288e+06	2.53654e+06	2.86682e+06	2.80846e+06	2.76716e+06	2.71139e+06	2.57844e+06	2.52233e+06	2.75344e+06	2.3822e+06	2.55971e+06	2.40149e+06	2.44665e+06	2.90318e+06	2.56559e+06	2.18813e+06	2.53796e+06	2.53957e+06	2.6208e+06	2.76514e+06	2.88606e+06	2.92843e+06	2.78661e+06	3.17682e+06	2.7099e+06	3.04085e+06	3.06351e+06	3.09055e+06	2.96059e+06	2.80108e+06	2.83521e+06
HILIC_NEG_132_9003a5_124	HILIC	NEG	5.124	132.9					0.000603737	0.000946902	2.36332e+06	6.79374e+06	7.49079e+06	6.61464e+06	7.66365e+06	4.76422e+06	5.07875e+06	8.87218e+06	5.70341e+06	7.78298e+06	2.48779e+06	5.84355e+06	5.56787e+06	1.8559e+06	4.42644e+06	6.25444e+06	5.07754e+06	915102	2.5179e+06	1.51211e+06	4.93507e+06	3.06116e+06	4.38766e+06	3.73192e+06	4.51303e+06	3.60206e+06	2.74145e+06	9.92144e+06	2.18998e+06	7.49999e+06	1.42003e+07	2.9271e+06	7.4956e+06	3.79359e+06	5.12268e+06	1.53252e+07	9.16199e+06	2.96377e+06	2.05631e+06
HILIC_NEG_132_9003a5_772	HILIC	NEG	5.772	132.9					0.0251023	0.0321377	5.2517e+06	7.73979e+06	7.54488e+06	7.79883e+06	7.52781e+06	7.1631e+06	7.02554e+06	6.00047e+06	5.76304e+06	5.60183e+06	5.9527e+06	6.24561e+06	6.91012e+06	6.50361e+06	6.97316e+06	5.37963e+06	7.17087e+06	6.16975e+06	6.94058e+06	5.26156e+06	5.88781e+06	7.22999e+06	6.28224e+06	5.88228e+06	6.51681e+06	7.46238e+06	5.33996e+06	6.06394e+06	5.25904e+06	5.2822e+06	6.44747e+06	5.98949e+06	6.5944e+06	6.19042e+06	5.65105e+06	6.54814e+06	5.24451e+06	5.61159e+06	5.82735e+06
HILIC_NEG_132_9003a5_905	HILIC	NEG	5.905	132.9					2.37235e-15	1.23697e-14	4.63504e+06	4.65639e+06	4.73778e+06	4.05871e+06	4.47024e+06	5.23813e+06	3.99632e+06	3.8184e+06	3.79678e+06	3.9e+06	5.00403e+06	4.81897e+06	4.69516e+06	6.19687e+06	6.87013e+06	6.5376e+06	6.87609e+06	6.15312e+06	6.82213e+06	6.78117e+06	7.29097e+06	7.39583e+06	7.17308e+06	6.63876e+06	8.11838e+06	7.04671e+06	5.6302e+06	4.00196e+06	3.31506e+06	3.3696e+06	3.41037e+06	4.04264e+06	3.39555e+06	3.36437e+06	4.6565e+06	3.7071e+06	3.66384e+06	3.60336e+06	4.18625e+06
HILIC_NEG_132_90031a1_478	HILIC	NEG	1.478	132.9					0.0888998	0.105324	1.22503e+06	1.44084e+06	3.36235e+06	3.00148e+06	1.71601e+06	1.98307e+06	766955	2.53668e+06	1.83919e+06	2.65285e+06	1.58596e+06	3.41178e+06	1.24435e+06	1.70342e+06	1.25576e+06	2.04109e+06	1.8087e+06	1.84271e+06	1.23343e+06	1.87595e+06	3.52948e+06	1.99362e+06	2.15727e+06	2.85978e+06	1.8977e+06	3.04134e+06	1.11493e+06	1.08864e+06	3.96467e+06	2.24669e+06	650911	2.41431e+06	2.76974e+06	649098	1.8557e+06	2.12875e+06	1.65251e+06	768110	2.40309e+06
HILIC_NEG_132_90033a1_256	HILIC	NEG	1.256	132.9	Unknown		4		0.179692	0.202868	1.51621e+06	1.2043e+06	694653	835552	1.61821e+06	910430	471953	890435	829874	1.04564e+06	1.55558e+06	2.07927e+06	3.40763e+06	892465	1.17086e+06	743772	894554	1.61652e+06	1.10058e+06	1.15938e+06	1.42436e+06	471393	1.10863e+06	676193	1.20019e+06	1.27811e+06	1.76403e+06	756302	754274	796078	1.12121e+06	1.11174e+06	1.11401e+06	1.03394e+06	872976	734096	1.8054e+06	905458	548767
HILIC_NEG_132_90033a0_836	HILIC	NEG	0.836	132.9					1.01086e-22	1.21059e-21	9.87864e+06	7.43536e+06	7.67496e+06	7.08573e+06	8.08396e+06	7.9376e+06	7.84485e+06	8.04936e+06	7.42695e+06	8.36978e+06	7.98017e+06	7.58319e+06	8.31025e+06	1.23625e+06	2.01692e+06	1.33191e+06	2.15872e+06	2.07521e+06	2.70317e+06	2.22523e+06	1.46293e+06	1.08049e+06	2.08327e+06	2.03807e+06	2.47268e+06	1.43601e+06	1.10753e+06	1.97358e+06	1.9942e+06	1.86162e+06	2.12079e+06	3.15707e+06	2.16868e+06	1.97729e+06	1.66676e+06	2.0237e+06	943166	1.23881e+06	1.78725e+06
HILIC_NEG_132_90036a3_103	HILIC	NEG	3.103	132.9					0.000872752	0.00134021	8.42412e+07	8.94311e+07	7.45398e+07	8.52578e+07	8.75721e+07	8.38423e+07	8.17765e+07	8.16443e+07	4.69101e+07	8.64455e+07	7.60023e+07	5.43248e+07	8.92679e+07	7.94007e+07	8.95205e+07	8.93821e+07	8.39281e+07	8.98737e+07	8.27707e+07	8.90278e+07	8.55573e+07	8.34607e+07	9.03515e+07	9.20129e+07	8.87193e+07	6.75528e+07	5.32339e+07	6.57632e+07	7.6349e+07	8.02407e+07	8.42678e+07	5.05443e+07	9.16357e+07	8.02619e+07	4.18685e+07	8.98356e+07	8.05387e+07	7.4387e+07	7.89816e+07
HILIC_NEG_132_90038a0_926	HILIC	NEG	0.926	132.9	Unknown		4		7.76213e-10	2.23429e-09	654104	1.28997e+06	1.01532e+06	1.22998e+06	1.11762e+06	1.10867e+06	1.16962e+06	1.18164e+06	1.18068e+06	1.07324e+06	1.10989e+06	1.27135e+06	1.0335e+06	930197	945024	1.27428e+06	934307	1.13897e+06	1.16966e+06	1.00789e+06	1.08295e+06	1.18361e+06	1.19732e+06	1.09244e+06	890149	976182	553995	1.25782e+06	1.39867e+06	1.16741e+06	1.31274e+06	1.1747e+06	1.49502e+06	1.51015e+06	1.30153e+06	1.53318e+06	1.29913e+06	1.3114e+06	1.37102e+06
HILIC_NEG_132_90038a2_941	HILIC	NEG	2.941	132.9					0.561112	0.584293	6.84965e+07	6.55385e+07	6.19152e+07	6.11021e+07	7.33466e+07	6.98231e+07	7.19479e+07	7.47842e+07	5.31424e+07	6.93641e+07	7.63006e+07	3.77958e+07	3.25363e+07	6.39478e+07	7.20805e+07	7.23881e+07	7.73219e+07	6.92411e+07	7.46452e+07	6.96889e+07	3.34274e+07	7.20434e+07	6.62969e+07	6.69109e+07	3.31896e+07	7.12519e+07	6.05753e+07	6.08574e+07	6.0545e+07	5.87847e+07	7.07633e+07	6.55625e+07	6.2365e+07	6.30761e+07	6.88294e+07	4.61071e+07	7.42442e+07	3.01549e+07	6.03224e+07
RP_POS_132_90292a15_41	RP	POS	15.41	132.903					8.83437e-09	2.29172e-08	1.5871e+06	1.71502e+06	1.59184e+06	1.82327e+06	1.81063e+06	1.65723e+06	1.68341e+06	1.67792e+06	1.83232e+06	1.54213e+06	1.63264e+06	1.73072e+06	1.85204e+06	1.85676e+06	2.19161e+06	2.10477e+06	2.52959e+06	2.62789e+06	1.94511e+06	2.10105e+06	2.34442e+06	2.59647e+06	1.95505e+06	2.21985e+06	2.1702e+06	942631	1.45455e+06	1.40675e+06	1.37905e+06	1.46816e+06	1.49248e+06	1.4983e+06	1.47022e+06	1.43426e+06	1.40125e+06	1.4686e+06	1.57539e+06	1.44602e+06	1.4119e+06
HILIC_NEG_132_92348a5_74	HILIC	NEG	5.74	132.923					0.387587	0.415048	3.84498e+06	465320	451178	3.60658e+06	470272	3.6101e+06	727544	584909	3.18578e+06	683367	4.44918e+06	3.30859e+06	3.56449e+06	3.34596e+06	2.78474e+06	3.16782e+06	2.91774e+06	3.08668e+06	793170	675712	3.04277e+06	3.02934e+06	3.26262e+06	3.47494e+06	3.28045e+06	2.91008e+06	723325	481368	3.64205e+06	3.2581e+06	4.02399e+06	3.3145e+06	497076	3.72404e+06	3.22184e+06	619624	3.1684e+06	730459	3.38751e+06
HILIC_NEG_132_92349a6_116	HILIC	NEG	6.116	132.923	Unknown		4		5.73326e-25	9.40635e-24	2.2652e+07	2.26171e+07	2.56344e+07	2.23266e+07	2.70486e+07	2.02388e+07	2.10874e+07	2.24107e+07	1.89881e+07	2.2929e+07	2.03076e+07	2.21229e+07	2.16295e+07	3.45622e+07	2.33672e+07	2.27804e+07	2.50758e+07	2.23266e+07	2.27896e+07	2.12931e+07	2.37924e+07	2.40104e+07	2.2229e+07	2.22524e+07	2.3101e+07	2.23427e+07	2.84128e+07	2.57126e+07	2.688e+07	2.71239e+07	2.65991e+07	2.65281e+07	2.58567e+07	2.80863e+07	2.67166e+07	2.71651e+07	2.64313e+07	2.67356e+07	2.79642e+07
HILIC_NEG_132_92351a7_882	HILIC	NEG	7.882	132.924					4.11584e-11	1.34444e-10	804155	1.47678e+06	1.25673e+06	1.91519e+06	793531	761579	2.01762e+06	1.45527e+06	339365	462466	605909	757627	770647	1.24987e+06	3.91357e+06	3.44292e+06	3.77726e+06	3.65814e+06	3.58478e+06	4.10857e+06	3.72952e+06	3.30787e+06	3.82779e+06	3.60485e+06	3.34127e+06	3.30623e+06	693185	1.32871e+06	2.2327e+06	1.80715e+06	2.03379e+06	1.24919e+06	791822	2.10368e+06	1.66099e+06	2.30494e+06	1.13556e+06	1.53216e+06	1.33355e+06
HILIC_NEG_132_92351a6_569	HILIC	NEG	6.569	132.924					2.63639e-16	1.5012e-15	2.4386e+07	1.95088e+07	1.4878e+07	1.74335e+07	1.07159e+07	2.16671e+07	2.02544e+07	2.0443e+07	2.0616e+07	2.01371e+07	2.2e+07	1.99619e+07	2.1213e+07	587361	1.13705e+06	648817	649050	807181	991032	611986	766178	517130	640448	469167	716547	362700	526957	502739	707308	933724	424731	636661	1.05317e+06	594502	780052	1.27175e+06	1.52461e+06	347252	819086
HILIC_NEG_132_92351a6_69	HILIC	NEG	6.69	132.924					2.36695e-05	4.39757e-05	558499	549391	534156	1.14225e+06	1.06342e+06	842525	586263	701150	743771	1.24822e+06	695058	840487	1.28705e+06	748007	975258	886358	669223	1.03686e+06	989922	634827	990166	669208	740889	1.36255e+06	667277	434152	559478	614116	982004	845573	798607	435256	459072	827907	739033	599023	472404	534973	582815
HILIC_NEG_132_92352a2_969	HILIC	NEG	2.969	132.924					0.0223977	0.0288795	7.74877e+07	4.40931e+07	3.43083e+07	6.87277e+07	6.98747e+07	3.63786e+07	2.23613e+07	7.44339e+07	4.8791e+07	4.78369e+07	7.16488e+07	4.92549e+07	6.25176e+07	6.38006e+07	7.4617e+07	6.62125e+07	2.68259e+07	5.75577e+07	7.38785e+07	4.29168e+07	5.37174e+07	6.95993e+07	4.51456e+07	4.58524e+07	6.24279e+07	5.87568e+07	5.8519e+07	3.4979e+07	5.3622e+07	4.10587e+07	5.67058e+07	3.02004e+07	6.54249e+07	3.17108e+07	6.32072e+07	3.67113e+07	7.1416e+07	4.62445e+07	5.07872e+07
HILIC_NEG_132_92352a5_277	HILIC	NEG	5.277	132.924					0.110557	0.129015	5.39689e+07	6.29878e+07	5.83132e+07	3.18268e+07	7.76376e+07	2.06281e+07	5.14697e+07	9.40953e+07	5.2008e+07	6.19812e+07	6.21234e+07	9.57997e+06	3.10412e+07	7.60316e+07	4.2688e+07	2.38213e+07	2.81588e+07	6.23241e+07	3.87814e+07	2.84293e+07	9.74999e+07	5.78826e+07	5.04073e+07	2.75351e+07	1.45376e+07	8.06285e+07	2.7697e+07	5.1274e+07	3.85309e+07	9.81287e+07	5.82074e+07	1.26026e+08	1.79797e+07	2.30509e+07	1.8054e+07	1.5433e+07	4.87009e+07	2.15055e+07	2.30608e+07
HILIC_NEG_132_92354a3_992	HILIC	NEG	3.992	132.924	Unknown		4		0.0297828	0.0377291	5.98286e+07	5.72198e+07	5.66788e+07	5.61447e+07	5.36514e+07	5.21401e+07	4.99767e+07	5.0705e+07	5.30728e+07	6.47221e+07	5.8125e+07	4.89049e+07	5.44775e+07	6.25723e+07	5.1976e+07	5.59881e+07	5.7496e+07	5.497e+07	5.97468e+07	5.39504e+07	6.02146e+07	5.68895e+07	5.48454e+07	5.76554e+07	5.67532e+07	5.49911e+07	7.12584e+07	6.10541e+07	6.02839e+07	6.22691e+07	6.41353e+07	1.43087e+08	6.54026e+07	1.63592e+08	1.65477e+08	6.47603e+07	1.52356e+08	6.88383e+07	5.79571e+07
HILIC_NEG_132_92355a6_935	HILIC	NEG	6.935	132.924	Unknown		4		1.13124e-05	2.1655e-05	7.23732e+06	4.37837e+06	4.21612e+06	3.78738e+06	4.25917e+06	4.65758e+06	4.36722e+06	4.50361e+06	4.02274e+06	5.65784e+06	5.42536e+06	4.55351e+06	5.07006e+06	7.08448e+06	4.79934e+06	5.2849e+06	4.88613e+06	4.40621e+06	4.14404e+06	4.51504e+06	4.52763e+06	4.86983e+06	5.40409e+06	4.38579e+06	4.5969e+06	4.30919e+06	5.51134e+06	3.28609e+06	4.37951e+06	3.23406e+06	3.38664e+06	3.254e+06	2.9606e+06	3.35848e+06	3.3801e+06	3.24486e+06	3.61471e+06	3.44502e+06	3.56504e+06
HILIC_NEG_132_92355a7_074	HILIC	NEG	7.074	132.924	Unknown		4		3.80525e-05	6.91135e-05	2.94398e+06	2.37859e+06	2.30566e+06	2.41104e+06	2.72978e+06	2.48638e+06	2.41951e+06	2.36839e+06	2.16214e+06	2.64861e+06	2.77895e+06	2.46617e+06	2.54595e+06	3.22365e+06	2.35106e+06	2.68809e+06	2.26719e+06	2.40121e+06	2.23942e+06	2.47515e+06	2.50581e+06	2.35374e+06	2.39812e+06	2.11124e+06	2.41239e+06	2.07017e+06	2.51026e+06	2.34286e+06	2.11452e+06	2.40893e+06	2.10988e+06	2.43557e+06	2.36168e+06	2.20785e+06	1.92484e+06	1.87423e+06	2.12343e+06	1.92154e+06	1.96939e+06
HILIC_NEG_132_92355a4_183	HILIC	NEG	4.183	132.924					2.27226e-06	4.68044e-06	6.37852e+07	6.38182e+07	6.68992e+07	6.24708e+07	3.9084e+07	6.99011e+07	7.19631e+07	3.99655e+07	6.01892e+07	5.49423e+07	6.58881e+07	5.47027e+07	5.01264e+07	5.86725e+07	5.47785e+07	3.94656e+07	4.78346e+07	3.20039e+07	6.1353e+07	5.92013e+07	5.32322e+07	5.44351e+07	5.75572e+07	3.28134e+07	4.78021e+07	4.71943e+07	2.90033e+08	4.98712e+07	1.66755e+08	2.19398e+08	1.3443e+08	5.78969e+07	2.89365e+08	7.23858e+07	1.70264e+08	1.741e+08	1.87742e+08	1.75907e+08	1.81979e+08
HILIC_NEG_132_92355a5_193	HILIC	NEG	5.193	132.924					0.0106495	0.0143392	4.70392e+07	3.26181e+07	1.87352e+07	4.27713e+07	5.41265e+07	3.50517e+07	2.76792e+07	3.83912e+07	3.13708e+07	2.70409e+07	4.19312e+07	6.20145e+07	6.02276e+07	6.09679e+07	7.06785e+07	5.61109e+07	5.92161e+07	8.58557e+07	6.48204e+07	6.91625e+07	5.10568e+06	1.47626e+08	6.23138e+07	5.13471e+07	7.48703e+07	1.14603e+08	2.6021e+07	2.9136e+07	2.96488e+07	2.36878e+07	1.53559e+07	9.25107e+07	3.20634e+07	5.13671e+07	6.55108e+07	1.96822e+07	1.15549e+07	3.75734e+07	5.77892e+07
HILIC_NEG_132_92357a6_361	HILIC	NEG	6.361	132.924	Unknown		4		5.78902e-12	2.08356e-11	2.07738e+06	2.50985e+06	3.21607e+06	2.57426e+06	2.03846e+06	1.93318e+06	2.41099e+06	2.07861e+06	2.59545e+06	1.97753e+06	2.3628e+06	2.43205e+06	2.83348e+06	1.81457e+06	2.26281e+06	2.13777e+06	2.48576e+06	2.41438e+06	2.56443e+06	2.20864e+06	2.28536e+06	1.96376e+06	2.13939e+06	2.16003e+06	2.24868e+06	2.46181e+06	1.72682e+06	1.80952e+06	1.72381e+06	1.74551e+06	1.22322e+06	1.27765e+06	773804	1.57599e+06	704714	1.31404e+06	1.60272e+06	1.18186e+06	727518
HILIC_NEG_132_92357a3_075	HILIC	NEG	3.075	132.924					0.220561	0.246083	5.82086e+07	5.08714e+07	5.67755e+07	3.6203e+07	5.7006e+07	2.69669e+07	4.66695e+07	5.94968e+07	5.36931e+07	5.09562e+07	5.31594e+07	5.13836e+07	5.97133e+07	3.09168e+07	5.87468e+07	6.52333e+07	6.29388e+07	3.78343e+07	4.49144e+07	7.01122e+07	5.69157e+07	5.7656e+07	3.94969e+07	5.05824e+07	5.40461e+07	4.66818e+07	4.69588e+07	3.40463e+07	7.39746e+07	6.25434e+07	7.27815e+07	4.21618e+07	4.38144e+07	3.46464e+07	6.51876e+07	5.87285e+07	5.02457e+07	5.16955e+07	4.07002e+07
HILIC_NEG_132_92357a7_716	HILIC	NEG	7.716	132.924					4.27743e-07	9.41736e-07	2.54632e+06	2.96332e+06	2.77204e+06	2.97728e+06	2.56339e+06	2.96479e+06	2.97822e+06	2.96251e+06	2.92294e+06	3.26742e+06	2.73112e+06	2.40665e+06	2.7822e+06	2.38178e+06	2.53858e+06	2.94564e+06	2.33497e+06	2.91852e+06	2.8941e+06	2.92318e+06	3.19074e+06	2.59954e+06	3.21829e+06	3.23819e+06	2.7638e+06	2.31548e+06	3.05932e+06	2.46438e+06	2.48954e+06	2.34536e+06	2.30814e+06	2.46082e+06	2.2616e+06	2.12372e+06	1.93762e+06	2.43339e+06	2.35016e+06	2.27042e+06	2.42616e+06
HILIC_NEG_132_92358a7_357	HILIC	NEG	7.357	132.924	Unknown		4		4.42237e-14	2.01526e-13	6.02013e+06	1.23315e+07	1.21573e+07	1.30333e+07	1.16553e+07	1.11169e+07	1.13435e+07	1.24134e+07	1.15346e+07	1.03487e+07	1.06546e+07	9.70205e+06	1.12628e+07	9.45885e+06	1.63357e+07	1.81941e+07	1.86098e+07	1.78966e+07	1.73201e+07	1.79678e+07	1.82487e+07	1.81986e+07	1.77469e+07	1.69157e+07	1.77744e+07	1.70369e+07	2.81262e+06	1.01558e+07	1.07697e+07	1.05298e+07	1.04908e+07	1.03519e+07	1.08116e+07	1.21319e+07	1.08423e+07	1.09144e+07	1.03932e+07	1.08235e+07	1.10302e+07
HILIC_NEG_132_92358a5_632	HILIC	NEG	5.632	132.924					0.024005	0.0308504	3.22558e+07	3.04498e+07	3.06848e+07	3.46322e+07	2.92711e+07	3.60377e+07	3.13632e+07	2.78872e+07	3.36512e+07	3.01391e+07	3.05588e+07	3.44772e+07	3.15602e+07	3.18537e+07	2.98315e+07	2.97895e+07	3.52753e+07	3.42351e+07	3.56394e+07	3.48698e+07	3.27828e+07	3.24655e+07	3.25464e+07	2.94157e+07	3.42884e+07	3.13955e+07	3.44213e+07	3.67245e+07	3.62434e+07	6.39508e+07	3.7874e+07	3.71327e+07	3.63485e+07	3.25158e+07	3.3806e+07	3.90778e+07	3.52561e+07	3.78022e+07	3.43599e+07
HILIC_NEG_132_9236a5_388	HILIC	NEG	5.388	132.924					0.508222	0.533058	1.68578e+07	2.00921e+07	1.65164e+07	6.40674e+06	2.11554e+07	7.50034e+06	8.55103e+06	6.99961e+06	1.7193e+07	6.52323e+06	6.11276e+06	4.9216e+07	9.12635e+06	3.09875e+07	1.59505e+07	1.74118e+07	2.91355e+07	8.90023e+06	2.32019e+06	1.88335e+07	1.07473e+08	7.97767e+06	1.13519e+07	1.04856e+07	2.97887e+07	1.97619e+07	3.12488e+07	1.89805e+07	3.69094e+07	1.93253e+07	2.46899e+07	3.67191e+07	1.04754e+07	1.05235e+07	1.10039e+07	2.56599e+07	4.4787e+07	6.58308e+06	9.8487e+06
HILIC_NEG_132_92361a5_467	HILIC	NEG	5.467	132.924	Unknown	115.9208 (100), 100.933 (7)	4		0.412386	0.439402	1.63164e+07	3.20136e+07	2.51296e+07	3.4917e+07	1.96476e+07	3.21738e+07	1.59022e+07	2.08073e+07	2.17257e+07	9.39343e+06	1.31013e+07	6.26647e+07	2.30512e+07	2.85857e+07	2.3009e+07	1.35977e+07	3.21701e+07	8.51949e+06	1.78548e+07	1.6993e+07	4.03334e+07	1.75763e+07	2.85686e+07	1.53478e+07	2.45641e+07	2.34349e+07	1.14277e+07	2.14927e+07	3.48912e+07	3.06526e+07	2.71006e+07	3.56334e+07	2.83823e+07	3.00622e+07	1.81344e+07	4.10728e+07	1.87917e+07	2.60818e+07	2.7781e+07
RP_POS_132_95824a15_519	RP	POS	15.519	132.958					0.578085	0.600705	3.07004e+07	3.92716e+07	3.15384e+07	3.01335e+07	2.93843e+07	3.79074e+07	3.65533e+07	3.4595e+07	3.81118e+07	3.58209e+07	3.84355e+07	3.49821e+07	3.66453e+07	2.86693e+07	3.647e+07	3.33899e+07	3.17806e+07	3.29981e+07	3.97943e+07	3.36407e+07	3.91519e+07	3.0543e+07	3.69325e+07	3.44909e+07	3.12648e+07	3.61251e+07	3.29724e+07	3.19489e+07	3.42453e+07	3.59752e+07	3.71361e+07	3.66978e+07	3.91495e+07	3.42376e+07	3.62122e+07	3.13051e+07	3.4675e+07	3.4787e+07	3.13974e+07
RP_POS_132_95833a0_642	RP	POS	0.642	132.958					9.40476e-10	2.67759e-09	1.31736e+07	1.36396e+07	1.23332e+07	1.28692e+07	1.10051e+07	1.32894e+07	1.6047e+07	2.37291e+07	1.36425e+07	1.30013e+07	1.3374e+07	2.39805e+07	2.47631e+07	1.28066e+07	1.13248e+07	1.14803e+07	1.88284e+07	1.05478e+07	1.49385e+07	1.0642e+07	9.96849e+06	9.77865e+06	9.66507e+06	9.03821e+06	1.18122e+07	1.88694e+07	7.5537e+06	8.54823e+06	5.40091e+06	9.58723e+06	5.37115e+06	7.04646e+06	4.5478e+06	4.30946e+06	6.21115e+06	5.64017e+06	1.02041e+07	6.49766e+06	5.01642e+06
RP_POS_132_9584a2_111	RP	POS	2.111	132.958					0.236416	0.262544	1.23653e+07	1.22593e+07	1.3042e+07	1.04873e+07	8.76978e+06	1.35341e+07	9.79745e+06	1.35637e+07	5.87117e+06	1.36227e+07	1.04241e+07	4.76265e+06	9.819e+06	3.53938e+06	4.13392e+06	7.85087e+06	1.17494e+07	8.58557e+06	1.10445e+07	7.16721e+06	8.82494e+06	1.52606e+07	8.75252e+06	7.43236e+06	6.99616e+06	1.41824e+07	9.17912e+06	6.62735e+06	9.62709e+06	8.601e+06	1.18354e+07	5.71743e+06	8.93624e+06	1.40221e+07	1.31675e+07	4.2895e+06	9.97041e+06	6.46215e+06	1.00793e+07
RP_POS_132_95851a15_421	RP	POS	15.421	132.959					0.00035619	0.000574956	3.94568e+07	4.0102e+07	3.96048e+07	4.19501e+07	3.99894e+07	4.07479e+07	4.19907e+07	3.94082e+07	4.04261e+07	4.06465e+07	4.10677e+07	4.05134e+07	4.3207e+07	4.1524e+07	4.1644e+07	4.18062e+07	2.78758e+07	3.92337e+07	3.99165e+07	4.23229e+07	4.05918e+07	4.2474e+07	4.04051e+07	4.01754e+07	4.03615e+07	4.12547e+07	3.92789e+07	1.95917e+07	3.6843e+07	4.00059e+07	2.45561e+07	4.09367e+07	4.24978e+07	3.92853e+07	2.58484e+07	4.06321e+07	3.84368e+07	3.97241e+07	3.87169e+07
HILIC_NEG_132_98129a7_363	HILIC	NEG	7.363	132.981					3.03182e-11	1.00893e-10	471188	678328	597044	657705	646633	610238	597351	662318	642981	577147	562611	590569	605299	603828	709894	709924	735035	692050	749565	751964	767781	818154	778752	731830	758397	762109	279056	633822	622415	593230	602437	570879	658704	679993	614907	635196	591843	595963	587115
HILIC_NEG_133_01228a0_934	HILIC	NEG	0.934	133.012					0.787956	0.801772	2.14381e+06	1.83629e+06	1.83276e+06	2.21526e+06	1.81453e+06	1.34848e+06	2.05744e+06	1.86794e+06	2.60465e+06	764397	2.42341e+06	2.17176e+06	1.80556e+06	1.35286e+06	1.64181e+06	2.23829e+06	1.51078e+06	1.54573e+06	2.71902e+06	2.13581e+06	2.62783e+06	1.7175e+06	1.53333e+06	2.55639e+06	1.48082e+06	1.93121e+06	2.29679e+06	1.40351e+06	1.55113e+06	1.66787e+06	1.16232e+06	1.79885e+06	1.57219e+06	1.79996e+06	2.41615e+06	576462	2.12786e+06	2.43491e+06	1.6429e+06
HILIC_NEG_133_01408a5_636	HILIC	NEG	5.636	133.014	Unknown	115.9208 (100), 132.9237 (8), 71.0133 (3)	4		0.000324543	0.000526131	6212.14	1.04869e+06	1.16007e+06	1.46945e+06	1.19977e+06	724418	998359	959986	1.01971e+06	697963	551316	552020	773506	6853.61	434977	383956	385091	197241	447715	381672	301749	507254	640147	618562	456218	522650	7092.56	649241	755706	661183	764719	688542	755223	649025	753442	760822	777693	806136	851277
HILIC_NEG_133_01411a6_36	HILIC	NEG	6.36	133.014					7.16181e-08	1.70365e-07	22459	59124.4	44264.3	56880.8	39726.4	59070.7	43344.7	66952.2	47527.3	49910.3	51540.5	52907.8	36644.3	15398.6	15206.7	23769.3	38898.5	20209	33353.9	24738.7	25292.1	3346.25	14563.3	34503.5	42063.8	7913.7	10705.9	14380.8	9887.07	5635.25	12671.9	12932.6	3042.78	28898.4	12530.6	36613.7	20757.4	26813.1	33195.8
HILIC_NEG_133_01419a6_116	HILIC	NEG	6.116	133.014	Unknown	115.9207 (100), 115.004 (55), 132.9005 (40), 71.0133 (28)	4		1.87445e-13	7.93772e-13	205010	1.75396e+06	1.81966e+06	1.73373e+06	1.78758e+06	1.42921e+06	1.4792e+06	1.41711e+06	1.47764e+06	1.39168e+06	1.23972e+06	1.26855e+06	1.44761e+06	433380	981482	971404	1.03947e+06	1.04141e+06	931245	1.0095e+06	1.06523e+06	1.16749e+06	1.24467e+06	1.05947e+06	1.10297e+06	1.12439e+06	302994	1.62721e+06	2.3392e+06	1.86834e+06	2.27885e+06	2.09928e+06	1.86926e+06	2.21024e+06	2.23211e+06	2.32991e+06	2.46889e+06	1.87487e+06	2.02371e+06
RP_NEG_133_01419a0_677	RP	NEG	0.677	133.014					8.63598e-05	0.000150346	2088.78	824753	779033	901258	769493	690461	713236	807766	764737	627918	601760	613899	666547	1377.15	399545	419725	416505	462941	462342	464652	529177	481857	605990	591070	465771	545361	10795	785040	857934	780194	927394	859828	927780	931019	924737	848590	868808	847165	835717
RP_NEG_133_01424a0_578	RP	NEG	0.578	133.014					2.436e-07	5.49576e-07	8814.73	6.01996e+06	5.77757e+06	6.4097e+06	5.69329e+06	4.91599e+06	5.30506e+06	5.06271e+06	5.76325e+06	4.65335e+06	3.91003e+06	4.74708e+06	5.10225e+06	8787.74	1.99495e+06	1.84076e+06	1.63213e+06	2.06009e+06	2.06447e+06	2.20694e+06	2.06245e+06	2.06146e+06	2.74566e+06	2.27252e+06	2.2948e+06	2.28424e+06	36472.6	3.4214e+06	3.95309e+06	3.85441e+06	3.77236e+06	3.60313e+06	3.6913e+06	3.95522e+06	3.67761e+06	3.58834e+06	4.02e+06	3.71764e+06	4.19627e+06
HILIC_NEG_133_0143a6_57	HILIC	NEG	6.57	133.014					1.10674e-13	4.85508e-13	331083	712389	482383	693914	406889	655571	682230	686181	829153	650497	607510	753428	673057	21716.4	34633.6	11701.8	10060.2	21933.7	26550.9	17062.1	20518.7	5238.54	14213.9	29625.9	7987.88	36260.5	6549.09	31994.1	7451.08	40524.9	6223.75	22382.4	5759.13	18133.7	9916.61	5844.4	5056.18	6387.63	13909.4
HILIC_NEG_133_01436a5_769	HILIC	NEG	5.769	133.014					0.00105161	0.00159713	9957.34	220744	261082	269765	231731	224574	234090	222126	238422	167077	172159	169706	148091	20071.7	152340	132451	105669	89261.6	157689	129354	109640	154131	181037	136956	167052	171902	26199.4	161665	199312	206060	229724	197313	187507	221797	182588	234981	193991	215250	207484
HILIC_NEG_133_01436a5_903	HILIC	NEG	5.903	133.014					2.95861e-06	6.0347e-06	11016.3	60771.3	47238	45696.3	63462	26256.7	24650.4	49951.2	67233.6	44288.9	43330.8	58234.5	36415.5	24196.6	42398.7	60658.5	82945	69208.1	75821	71137.1	84053.7	103381	57061.4	77258.9	77261.4	117574	10088.5	28770.7	25855.7	27239	25474.1	58811.5	30496.3	25634.3	39521.5	33450.6	14998.8	45224.3	42113.7
HILIC_NEG_133_01445a7_073	HILIC	NEG	7.073	133.014	Unknown	115.9208 (100), 115.0041 (60), 132.9005 (37), 71.0134 (30)	4		2.01887e-09	5.55327e-09	330899	491370	443983	519675	529684	466131	466102	467441	468772	427425	403342	476842	487107	322650	381322	337671	446426	431618	356971	373849	360325	450680	387858	384275	408361	475451	262189	388374	413414	431053	435199	424598	419482	426219	433238	461198	441476	429301	462659
HILIC_NEG_133_0145a5_461	HILIC	NEG	5.461	133.014					0.00323883	0.00465214	10033.8	8990.81	7133.84	42580.9	24650.8	17358	47526.3	13725.8	45662.6	9941.9	33903	17665	20482.5	7244.4	10516.1	37694.2	4055.44	11351.2	12805.7	32581.4	6265.46	5407.42	9459.95	5690.9	10630.8	5748.52	5778.44	18577.2	9205.19	6248.43	17828.3	20746.8	9497.35	12495.4	37392.4	19507.5	42715.6	17984.3	15486.5
HILIC_NEG_133_01451a6_931	HILIC	NEG	6.931	133.015					5.48947e-05	9.78694e-05	3705.94	52011.2	34968.1	64578.8	15510.1	16866.1	7675	19471.4	62965.3	13234.5	26768.5	22526.6	20766	16052.7	31623.1	33734.8	45902.8	42253.9	19379.7	24458.4	74252.1	39873	21970	71149.9	57088.9	119820	9182.73	11614.7	26464.5	31690	43097.4	30134.4	46158.1	34256.8	46183.2	54509.7	22378.9	19800	39374.6
RP_NEG_133_01836a15_396	RP	NEG	15.396	133.018					6.19317e-05	0.000109605	1.53731e+06	1.60491e+06	1.54613e+06	668568	1.71206e+06	1.62391e+06	1.67569e+06	1.65761e+06	1.75248e+06	1.54823e+06	1.60171e+06	1.69456e+06	861057	1.00091e+06	961731	945287	1.98082e+06	1.25712e+06	1.76909e+06	1.2039e+06	928797	1.4071e+06	1.80207e+06	1.10522e+06	2.0437e+06	917697	694647	889949	1.39722e+06	1.47786e+06	882476	1.52976e+06	1.40145e+06	618052	1.44333e+06	1.52872e+06	1.54676e+06	1.35904e+06	1.39655e+06
RP_POS_133_03191a0_744	RP	POS	0.744	133.032					0.000450971	0.000718208	1.27511e+07	9.31511e+06	1.0464e+07	9.54633e+06	9.52042e+06	1.03155e+07	1.11545e+07	9.82838e+06	3.36195e+06	1.04358e+07	1.02523e+07	9.77884e+06	1.05181e+07	1.15487e+07	3.22998e+06	8.00495e+06	7.79682e+06	7.96949e+06	7.18602e+06	8.11328e+06	3.14882e+06	7.53533e+06	3.09044e+06	7.17361e+06	3.08661e+06	8.12106e+06	1.11487e+07	6.88313e+06	6.29576e+06	7.53558e+06	2.62423e+06	2.69413e+06	7.43879e+06	2.70683e+06	6.71933e+06	6.85162e+06	6.73814e+06	7.2634e+06	7.41965e+06
HILIC_POS_133_03195a4_523	HILIC	POS	4.523	133.032	Unknown		4		0.049982	0.0614464	1.83771e+07	1.12095e+07	6.51493e+06	1.30127e+07	1.00775e+07	1.15212e+07	9.74027e+06	6.68257e+06	1.04571e+07	1.31604e+07	6.04103e+06	7.97263e+06	1.21791e+07	1.42433e+07	1.04311e+07	5.77658e+06	1.06153e+07	7.5549e+06	1.10261e+07	6.5646e+06	1.06245e+07	7.80494e+06	6.18272e+06	1.03011e+07	7.85009e+06	6.73181e+06	1.60907e+07	1.04887e+07	1.10907e+07	1.01959e+07	5.72696e+06	7.9471e+06	1.31365e+07	7.92019e+06	6.66499e+06	1.28248e+07	1.03411e+07	5.90528e+06	5.98882e+06
RP_POS_133_032a0_858	RP	POS	0.858	133.032					4.61475e-11	1.50011e-10	4.05207e+07	3.58524e+07	3.45227e+07	3.18898e+07	3.554e+07	3.28268e+07	3.11757e+07	3.38854e+07	3.83669e+07	3.52123e+07	3.61048e+07	3.39507e+07	3.33024e+07	4.1661e+07	3.98532e+07	3.29558e+07	3.29767e+07	3.06589e+07	3.22308e+07	3.1748e+07	3.83633e+07	3.3351e+07	3.71261e+07	3.30551e+07	3.75784e+07	3.24479e+07	3.19674e+07	2.77956e+07	2.77785e+07	2.76172e+07	3.25036e+07	3.26435e+07	2.78023e+07	3.21657e+07	2.80349e+07	2.82601e+07	2.80247e+07	2.85115e+07	2.88765e+07
RP_POS_133_03468a11_216	RP	POS	11.216	133.035					0.087094	0.103328	7.81338e+06	2.23306e+06	2.86416e+06	3.14999e+06	3.57915e+06	7.19058e+06	7.0181e+06	4.08111e+06	6.19273e+06	2.49055e+06	2.58357e+06	5.44244e+06	3.5845e+06	3.98918e+06	6.85495e+06	2.64669e+06	3.9889e+06	4.00585e+06	4.26223e+06	3.90856e+06	7.80643e+06	2.98249e+06	3.26935e+06	2.94013e+06	2.7093e+06	3.23043e+06	2.02398e+06	2.79216e+06	3.07077e+06	2.27017e+06	5.37034e+06	2.17067e+06	1.47288e+06	5.0532e+06	4.66511e+06	3.31177e+06	1.01487e+06	3.97413e+06	2.55183e+06
RP_POS_133_0347a15_366	RP	POS	15.366	133.035	Unknown		4		0.00207867	0.00305719	7.42966e+07	7.70393e+07	7.29854e+07	7.11147e+07	7.37701e+07	7.32098e+07	7.75927e+07	7.26009e+07	7.18099e+07	7.3538e+07	7.27087e+07	7.16219e+07	7.86179e+07	8.00077e+07	7.77206e+07	7.50296e+07	7.94375e+07	7.46943e+07	7.97314e+07	8.22907e+07	7.36524e+07	7.87562e+07	7.5821e+07	7.23382e+07	7.42329e+07	7.36778e+07	6.67255e+07	7.30782e+07	7.30203e+07	7.82518e+07	6.88547e+07	6.72374e+07	7.22812e+07	7.24207e+07	7.68868e+07	6.91927e+07	6.78638e+07	6.78493e+07	6.89609e+07
HILIC_POS_133_06076a6_225	HILIC	POS	6.225	133.061	Asparagine	74.0243 (100), 87.0558 (65), 133.061 (20), 116.0341 (20)	1	HMDB0000168	1.25604e-32	6.31446e-31	4.30805e+07	4.79877e+07	4.82035e+07	4.67948e+07	4.74432e+07	4.70395e+07	4.59024e+07	4.8056e+07	4.45583e+07	4.58105e+07	4.46957e+07	4.45277e+07	4.56851e+07	4.53092e+07	3.72491e+07	3.63101e+07	3.66549e+07	3.61972e+07	3.50093e+07	3.56251e+07	3.63981e+07	3.52394e+07	3.7997e+07	3.58896e+07	3.61575e+07	3.74409e+07	4.21509e+07	3.80918e+07	3.54452e+07	3.68535e+07	3.62217e+07	3.68784e+07	3.84794e+07	3.81374e+07	3.74607e+07	3.73776e+07	3.66991e+07	3.61314e+07	3.78535e+07
HILIC_POS_133_06081a6_483	HILIC	POS	6.483	133.061					4.32631e-06	8.66461e-06	26882.3	158925	130509	139190	78133.2	123715	90889.7	102219	123652	91779	64839	72515.2	87140.6	24840.5	19622.2	25120.1	37076.8	17477.7	15181.6	63812	55864.7	22091.9	45136.5	22712.4	27685.4	12922.3	28972.9	25484.3	38375.6	35991.2	54170.8	24965.1	70294	32538.4	23985.6	32692.1	34684.6	21299.7	17119.3
HILIC_POS_133_09715a7_127	HILIC	POS	7.127	133.097	Ornithine	70.066 (100), 116.0709 (60), 115.0867 (8), 133.0973 (4)	1	HMDB0000214	0.00141288	0.0021137	901201	1.0548e+08	1.04866e+08	1.09562e+08	1.0656e+08	8.80139e+07	9.1074e+07	9.88908e+07	8.33517e+07	6.98574e+07	6.04322e+07	5.96293e+07	7.17083e+07	736387	9.72679e+07	8.96166e+07	9.75912e+07	1.10174e+08	1.1146e+08	1.04917e+08	1.02617e+08	1.10229e+08	1.0666e+08	9.96771e+07	9.98169e+07	1.01443e+08	965900	1.38742e+08	1.51888e+08	1.41009e+08	1.41389e+08	1.39461e+08	1.47816e+08	1.57491e+08	1.37722e+08	1.42497e+08	1.44864e+08	1.18597e+08	1.32593e+08
HILIC_POS_134_02696a2_943	HILIC	POS	2.943	134.027	Unknown	88.0224 (100), 106.0869 (45), 116.0709 (33), 134.0273 (25)	4		2.45693e-10	7.4245e-10	654293	393870	256608	499764	1.31278e+06	405809	850645	1.10506e+06	852142	241063	513420	975689	1.15602e+06	623820	351646	749272	659488	707666	734866	308504	681267	775617	616034	1.15572e+06	987533	478076	3111.16	164561	230044	84503.5	121633	297345	233078	69569.4	42024.6	30250.8	235436	147269	201852
RP_POS_134_02715a0_572	RP	POS	0.572	134.027					1.03374e-11	3.60734e-11	90482.4	1.22054e+07	1.15335e+07	1.1716e+07	1.57185e+07	1.26799e+07	1.13441e+07	1.45249e+07	1.09036e+07	1.22594e+07	1.56245e+07	1.21071e+07	1.74608e+07	80565.1	1.07381e+07	1.66559e+07	1.40685e+07	1.21984e+07	1.65539e+07	1.57036e+07	1.18663e+07	1.22303e+07	1.28504e+07	1.54266e+07	1.63691e+07	1.08447e+07	360224	5.44469e+06	6.15426e+06	4.51096e+06	7.06827e+06	5.71366e+06	6.93017e+06	5.53111e+06	4.89642e+06	4.37649e+06	6.11863e+06	5.15891e+06	6.56258e+06
RP_POS_134_04497a0_837	RP	POS	0.837	134.045					3.26935e-11	1.08451e-10	23086.4	194887	189082	205602	101212	245380	195786	201903	243423	82488.3	103354	161504	81321.8	49098.1	37422.2	29488.5	34877.1	46738.4	33626.9	41064.6	18854.1	52279.7	42670.7	34924.5	66787.8	34041.3	4326.57	182166	182116	132209	133571	98041.7	121884	162969	98926.9	141712	201075	74783.8	144783
HILIC_POS_134_04498a6_742	HILIC	POS	6.742	134.045	Aspartic acid	74.0243 (100), 88.0764 (85), 70.0661 (33), 106.0868 (25), 134.0816 (24), 116.0709 (21)	1	HMDB0000191	3.66332e-26	7.11547e-25	1.10644e+07	5.44408e+06	5.7823e+06	4.7568e+06	5.68933e+06	6.06654e+06	5.93322e+06	6.17146e+06	5.62096e+06	6.31194e+06	7.18148e+06	6.51243e+06	6.32702e+06	1.0121e+07	9.2456e+06	9.36691e+06	9.63595e+06	9.06037e+06	9.34506e+06	8.85942e+06	8.9494e+06	8.67453e+06	8.64271e+06	8.80512e+06	8.85332e+06	8.41345e+06	1.03406e+07	1.06434e+06	660931	1.57663e+06	996846	839826	722081	617669	701787	1.14826e+06	374857	33633	24418.2
RP_NEG_134_04721a3_097	RP	NEG	3.097	134.047	Adenine	134.047 (100), 99.925 (15), 107.0366 (10)	2	HMDB0000034	2.24836e-07	5.08952e-07	8818.64	29669	48085.5	58054.7	35369.3	33514.5	27377.3	31407.5	34534.5	42886.2	39998.2	37413.8	31490.4	19261.1	21397.8	17186	24452.5	15624.8	21408	13682.4	19618.7	13899.2	21237.7	18669.2	15731.7	31228.3	18366.9	48016	50552.4	39638.3	37178.8	34174	35116.8	22623.2	52515.8	32010.9	34270.6	45978.9	34990
HILIC_NEG_134_04736a1_097	HILIC	NEG	1.097	134.047	Unknown	134.0472 (100), 99.9254 (45), 107.0367 (12)	4		0.00553162	0.00771897	4247.59	50526.7	75896.8	82415.7	127385	19351	87607.1	56840.1	28900.5	40369.1	26889.9	93658.8	43607.9	27701.9	23666	7779.12	14579.9	7000.28	11161.9	19070	38940.8	6527.19	11124.7	5781.04	48007.4	41504.6	15566	27421.5	15577.7	23574.9	23829.7	7206.67	19502.9	32602.8	16091.6	3398.31	44508.3	4000.67	4763.12
RP_POS_134_06006a0_988	RP	POS	0.988	134.06	Unknown		4		1.50327e-40	3.28658e-38	57323.6	104665	76451	82924	28540.5	83272.4	47853.7	85993.3	54345.5	27944.2	65282.1	33728.7	61154	7.25316e+06	7.11246e+06	6.76536e+06	6.42428e+06	6.21859e+06	6.50921e+06	6.65518e+06	6.69264e+06	7.00415e+06	6.64163e+06	6.55005e+06	6.5005e+06	6.81139e+06	5.64362e+06	4.95492e+06	4.65403e+06	4.66484e+06	4.50555e+06	4.63532e+06	4.75588e+06	4.67511e+06	3.96198e+06	4.28774e+06	4.60698e+06	4.59561e+06	4.86516e+06
HILIC_POS_134_08115a2_928	HILIC	POS	2.928	134.081					0.00568903	0.00792452	2.86185e+07	2.63015e+07	1.11469e+07	2.93546e+07	2.95614e+07	2.8617e+07	2.88782e+07	3.08284e+07	3.03358e+07	3.0304e+07	2.78002e+07	1.7592e+07	2.29662e+07	2.90388e+07	1.20509e+07	2.99153e+07	2.6931e+07	1.41273e+07	2.70813e+07	2.88033e+07	8.37574e+06	2.58926e+07	2.80196e+07	1.41389e+07	2.73139e+07	2.95817e+07	3.04835e+07	2.71166e+07	2.82368e+07	2.83588e+07	3.00601e+07	2.87101e+07	2.83509e+07	2.65174e+07	2.97473e+07	2.87596e+07	2.9046e+07	3.00249e+07	2.58635e+07
HILIC_POS_134_08115a3_865	HILIC	POS	3.865	134.081					0.000391149	0.000627507	6.64185e+06	6.41662e+06	3.21337e+06	1.53796e+07	8.20317e+06	8.00927e+06	2.18665e+07	2.16891e+07	2.53291e+07	6.12025e+06	5.86108e+06	1.1976e+07	1.58761e+07	6.52888e+06	1.91372e+07	1.30733e+07	3.78869e+07	2.1054e+07	2.02318e+07	2.58282e+07	1.05794e+07	1.00123e+07	2.60191e+07	2.45312e+07	1.06567e+07	2.96319e+07	8.5565e+06	1.63493e+07	4.09859e+06	6.95295e+06	3.40706e+06	4.58117e+06	1.24989e+07	7.28452e+06	4.90335e+06	2.6129e+06	6.48849e+06	2.2255e+06	4.96854e+06
HILIC_POS_134_08116a6_753	HILIC	POS	6.753	134.081					0.783065	0.797141	1.02587e+07	2.60801e+07	3.90094e+07	3.20206e+07	2.8149e+07	2.79533e+07	3.16663e+07	3.54479e+07	3.18105e+07	3.05023e+07	9.15891e+06	2.41121e+07	2.5651e+07	1.36334e+07	3.12296e+07	3.35732e+07	1.84006e+07	2.34193e+07	2.26972e+07	3.50814e+07	2.99451e+07	1.56269e+07	2.72993e+07	2.76112e+07	3.67698e+07	2.66183e+07	2.65641e+07	3.0801e+07	2.97244e+07	2.56953e+07	2.16615e+07	2.15992e+07	2.94388e+07	3.40046e+07	3.38227e+07	1.7012e+07	3.06873e+07	3.2321e+07	2.83742e+07
HILIC_POS_134_0813a7_849	HILIC	POS	7.849	134.081					0.00596404	0.00828795	4.85394e+06	6.51017e+06	9.09754e+06	6.7422e+06	5.1505e+06	6.71103e+06	5.00523e+06	6.64042e+06	1.20585e+07	8.17818e+06	4.84746e+06	5.05933e+06	1.21534e+07	1.08787e+07	8.16044e+06	4.38687e+06	4.61388e+06	6.60944e+06	8.1608e+06	5.27198e+06	1.31192e+07	8.51518e+06	8.28978e+06	8.23071e+06	6.47991e+06	5.64463e+06	9.92689e+06	5.66435e+06	7.32365e+06	4.79919e+06	3.2661e+06	6.83985e+06	9.09218e+06	6.44979e+06	1.07981e+07	9.84576e+06	1.37026e+07	6.51181e+06	8.07774e+06
HILIC_POS_134_08131a8_08	HILIC	POS	8.08	134.081					0.211116	0.235908	7.73847e+06	4.61453e+06	6.16557e+06	3.77912e+06	7.62506e+06	6.95575e+06	5.34102e+06	1.2889e+07	5.45144e+06	9.21793e+06	8.40691e+06	7.78206e+06	6.79271e+06	3.02794e+06	4.54084e+06	7.48488e+06	4.5149e+06	1.13599e+07	1.07713e+07	7.61554e+06	4.47751e+06	1.04778e+07	7.55335e+06	8.28375e+06	5.36668e+06	9.89122e+06	5.02968e+06	5.82035e+06	4.92479e+06	8.12993e+06	6.37079e+06	1.02835e+07	1.24995e+07	4.80538e+06	9.98545e+06	7.25898e+06	9.57572e+06	4.89829e+06	4.88896e+06
HILIC_POS_134_08131a8_51	HILIC	POS	8.51	134.081					0.814172	0.825766	6.40065e+06	6.30093e+06	1.32023e+07	7.53508e+06	1.01859e+07	4.57741e+06	5.61255e+06	3.6826e+06	6.59118e+06	1.20423e+07	7.54217e+06	5.65607e+06	3.73147e+06	9.69142e+06	3.77855e+06	7.7139e+06	3.90936e+06	8.02641e+06	7.5921e+06	6.70107e+06	7.77982e+06	1.15773e+07	6.87183e+06	7.78723e+06	9.89136e+06	1.35633e+07	5.3438e+06	9.63675e+06	4.42836e+06	6.38535e+06	6.39246e+06	6.38783e+06	6.18531e+06	6.33787e+06	7.35453e+06	1.46408e+07	7.65334e+06	1.13775e+07	9.87836e+06
HILIC_POS_134_08133a6_247	HILIC	POS	6.247	134.081					8.53248e-05	0.000148654	1.50981e+07	1.72796e+07	1.29433e+07	1.67795e+07	1.10588e+07	1.81561e+07	1.23336e+07	1.61716e+07	1.9562e+07	1.18654e+07	1.46492e+07	2.28595e+07	1.5436e+07	1.64921e+07	1.65591e+07	1.93788e+07	2.55398e+07	1.99253e+07	1.47519e+07	2.24602e+07	2.66546e+07	2.71587e+07	2.68191e+07	2.54042e+07	2.00679e+07	2.22547e+07	1.60199e+07	1.79353e+07	1.46781e+07	8.52877e+06	1.12083e+07	1.76915e+07	1.39733e+07	1.05122e+07	1.72442e+07	1.93759e+07	1.10688e+07	9.89827e+06	1.65702e+07
HILIC_POS_134_08134a0_544	HILIC	POS	0.544	134.081					0.0719387	0.0863062	2.916e+07	6.62409e+06	9.34522e+06	1.23428e+07	8.97084e+06	1.0311e+07	1.05568e+07	1.70149e+07	3.31072e+07	7.7787e+06	1.5322e+07	1.63698e+07	1.64416e+07	1.73271e+07	8.36008e+06	1.08325e+07	8.92638e+06	1.29389e+07	2.15935e+07	1.69111e+07	1.63479e+07	1.03879e+07	9.24122e+06	1.29799e+07	1.59885e+07	1.38533e+07	7.02501e+06	6.85433e+06	9.8014e+06	7.6597e+06	1.14889e+07	5.50386e+06	7.12009e+06	1.22708e+07	2.35731e+07	1.11613e+07	7.50143e+06	8.93944e+06	1.78634e+07
HILIC_POS_134_08134a7_352	HILIC	POS	7.352	134.081					1.17021e-05	2.23727e-05	1.49873e+07	2.00793e+07	1.6782e+07	1.65823e+07	1.6427e+07	1.64453e+07	1.98834e+07	1.85418e+07	1.60307e+07	2.39139e+07	1.97168e+07	1.88315e+07	2.09965e+07	2.27166e+07	2.34181e+07	2.20217e+07	1.50434e+07	3.05696e+07	2.53314e+07	3.21804e+07	2.48881e+07	2.68458e+07	2.452e+07	1.85024e+07	3.00906e+07	2.36425e+07	1.00284e+07	1.88789e+07	2.09548e+07	1.86364e+07	2.21278e+07	1.52733e+07	2.28547e+07	1.77877e+07	2.16675e+07	2.112e+07	1.7768e+07	2.10233e+07	1.8998e+07
HILIC_POS_134_08136a1_571	HILIC	POS	1.571	134.081	Unknown	74.0612 (100), 134.0815 (20), 116.0708 (15), 56.0506 (15)	4		0.00245916	0.00358873	9.16209e+06	1.77071e+07	1.86987e+07	1.88452e+07	1.74034e+07	1.82123e+07	1.58963e+07	1.29798e+07	1.63123e+07	1.27035e+07	9.71814e+06	1.56711e+07	1.42258e+07	1.1041e+07	1.65802e+07	1.45501e+07	1.58612e+07	1.49543e+07	1.81889e+07	1.57822e+07	1.64343e+07	1.86224e+07	1.5023e+07	1.43187e+07	1.39932e+07	1.84202e+07	9.20064e+06	2.01827e+07	2.30271e+07	2.74441e+07	1.8771e+07	2.02489e+07	2.04894e+07	1.91051e+07	2.10872e+07	1.94274e+07	1.89356e+07	1.90028e+07	1.73167e+07
HILIC_POS_134_08136a6_36	HILIC	POS	6.36	134.081					1.19218e-06	2.52653e-06	1.87207e+07	1.60261e+07	1.8196e+07	1.46375e+07	1.66249e+07	1.9405e+07	1.34438e+07	1.53777e+07	1.72572e+07	1.88951e+07	1.89207e+07	1.87307e+07	2.27233e+07	1.62038e+07	1.80718e+07	1.75831e+07	2.11096e+07	1.90885e+07	1.80267e+07	1.15033e+07	2.01878e+07	1.86123e+07	1.61626e+07	1.6998e+07	2.07799e+07	1.97651e+07	1.62371e+07	1.53063e+07	1.01028e+07	1.25713e+07	1.04993e+07	8.38192e+06	1.37206e+07	1.16766e+07	1.38352e+07	7.35903e+06	1.29571e+07	4.17009e+06	9.90771e+06
HILIC_POS_134_08145a3_126	HILIC	POS	3.126	134.081	Unknown	88.0765 (100), 73.0293 (88), 134.0818 (32), 70.0662 (28)	4		0.000126667	0.00021588	2.86534e+07	3.40125e+07	3.14859e+07	2.96051e+07	3.17068e+07	3.19577e+07	3.25117e+07	2.83774e+07	2.98051e+07	3.15578e+07	3.26768e+07	3.5808e+07	2.85813e+07	3.21154e+07	3.26174e+07	3.03177e+07	3.63947e+07	2.51892e+07	3.34954e+07	3.17167e+07	2.95422e+07	3.4848e+07	2.98563e+07	2.84523e+07	3.33657e+07	3.15491e+07	3.89866e+07	3.71908e+07	3.36534e+07	3.5339e+07	3.31185e+07	2.98539e+07	3.37841e+07	3.83366e+07	3.23989e+07	3.01195e+07	3.41783e+07	3.22632e+07	3.5444e+07
HILIC_POS_134_08145a1_296	HILIC	POS	1.296	134.081					0.000157969	0.000265664	2.77618e+07	3.61348e+07	3.61632e+07	5.13482e+07	3.20289e+07	3.57142e+07	4.40139e+07	3.62114e+07	9.89097e+06	3.20546e+07	4.76201e+07	4.35599e+07	4.69532e+07	4.71212e+07	4.03255e+07	2.36479e+07	6.45655e+07	4.52621e+07	1.96252e+07	1.87517e+07	2.44888e+07	6.32332e+07	2.20116e+07	2.55481e+07	4.7874e+07	1.98482e+07	3.11452e+07	2.88098e+07	1.75273e+07	3.38907e+07	3.42086e+07	3.18195e+07	3.11332e+07	3.1896e+07	1.23479e+07	2.02647e+07	3.39199e+07	1.10751e+07	1.53533e+07
RP_POS_134_11765a0_567	RP	POS	0.567	134.118					1.49975e-05	2.83799e-05	55643.8	390704	638703	367191	937407	581256	665931	1.14925e+06	582406	837740	614886	755569	1.25391e+06	27382.1	384634	156665	86416.3	744463	134184	90540.2	279276	841748	837889	124176	95078	332375	379773	55237.6	38461.6	104646	333100	33416.1	299985	57308.3	69125.7	88842	47258.9	99469.9	55651.2
HILIC_POS_134_11771a1_126	HILIC	POS	1.126	134.118					0.0148607	0.0196105	67377.6	466103	3.10715e+06	309663	7.93027e+06	543372	2.82414e+06	8.99243e+06	444131	2.90433e+06	458366	374499	9.45652e+06	10767	3.86337e+06	385948	163571	9.33175e+06	103959	452313	3.06433e+06	9.88373e+06	9.43279e+06	301106	576878	3.56984e+06	3.95075e+06	392125	207261	479904	3.11676e+06	143147	2.96378e+06	125372	388555	691092	230157	1.01768e+06	303474
RP_NEG_134_89458a11_25	RP	NEG	11.25	134.895					0.0294804	0.0373662	1.00673e+06	524394	347875	696867	578157	637880	722451	668374	487433	1.00728e+06	864547	711074	389577	505095	434933	666257	303203	726183	288716	596426	499847	225634	564445	388174	461915	260315	479904	503990	750309	607851	487321	535479	688736	445428	522398	891353	445072	514086	533184
RP_NEG_134_89461a7_624	RP	NEG	7.624	134.895					8.67135e-12	3.06004e-11	612317	659551	378414	268973	467851	565497	439477	476363	379785	442606	510521	442020	210815	423426	710268	1.91285e+06	625606	1.15956e+06	1.3651e+06	744024	982999	500556	1.85322e+06	1.34593e+06	731965	627397	452705	1.30436e+06	2.03868e+06	1.03121e+06	1.55993e+06	910312	831958	684210	1.14143e+06	1.28607e+06	1.46193e+06	1.15426e+06	1.41568e+06
RP_NEG_134_89462a10_256	RP	NEG	10.256	134.895					3.22634e-07	7.1874e-07	1.08596e+06	1.16181e+06	871698	931576	802868	781955	1.23355e+06	1.20573e+06	928557	1.03681e+06	961642	862396	805074	787786	1.00453e+06	898919	1.10877e+06	1.06586e+06	1.18217e+06	790900	913953	881535	1.04436e+06	961612	792494	1.08167e+06	1.2781e+06	1.27902e+06	1.25499e+06	1.17138e+06	1.14493e+06	1.1904e+06	1.46697e+06	1.19321e+06	1.38695e+06	1.39935e+06	1.20915e+06	1.19332e+06	1.05169e+06
RP_NEG_134_89462a10_365	RP	NEG	10.365	134.895					0.16027	0.182453	1.07889e+06	1.71327e+06	1.05942e+06	1.058e+06	1.24198e+06	1.11576e+06	1.13274e+06	1.28067e+06	924177	1.11056e+06	1.2425e+06	1.01139e+06	1.11592e+06	946033	929786	1.20679e+06	1.40571e+06	1.14473e+06	1.19754e+06	1.32407e+06	1.31269e+06	1.36965e+06	1.35788e+06	1.0376e+06	1.2215e+06	1.32773e+06	1.18665e+06	1.3855e+06	1.28711e+06	1.18842e+06	1.27877e+06	1.12036e+06	1.20933e+06	1.12473e+06	1.13597e+06	1.18316e+06	1.27822e+06	1.45058e+06	1.39132e+06
RP_NEG_134_89462a15_494	RP	NEG	15.494	134.895					3.95814e-05	7.17241e-05	1.68244e+06	1.78926e+06	1.79318e+06	1.63345e+06	1.64967e+06	1.67574e+06	1.67685e+06	1.8096e+06	1.76706e+06	1.77508e+06	1.70721e+06	1.63848e+06	1.70173e+06	1.71998e+06	1.69045e+06	1.76378e+06	1.69118e+06	1.71026e+06	1.75187e+06	1.88318e+06	1.64141e+06	1.6013e+06	1.63568e+06	1.82892e+06	1.69882e+06	1.65324e+06	1.94841e+06	1.64163e+06	1.71477e+06	1.71827e+06	1.67858e+06	1.75934e+06	1.68048e+06	1.79729e+06	1.76868e+06	1.97347e+06	1.56792e+06	1.68765e+06	2.04512e+06
RP_NEG_134_89464a8_008	RP	NEG	8.008	134.895	Unknown		4		0.000573232	0.000901013	580540	1.06479e+06	474751	886489	479545	694900	1.19739e+06	708087	1.1261e+06	1.12748e+06	783689	420789	298331	535566	523048	733502	892241	1.70715e+06	1.01808e+06	615478	494588	663828	548307	972159	599682	642489	1.83855e+06	855666	738417	1.2622e+06	856887	803529	833154	583804	420782	872489	1.20833e+06	1.61492e+06	708516
RP_NEG_134_89464a1_418	RP	NEG	1.418	134.895					0.000300364	0.000488196	7.77424e+06	7.23117e+06	7.03063e+06	7.43439e+06	7.35902e+06	7.70638e+06	5.84284e+06	6.21682e+06	5.81579e+06	8.16182e+06	7.5805e+06	7.17158e+06	6.83466e+06	7.51674e+06	5.37101e+06	7.08746e+06	4.10837e+06	6.01115e+06	7.18968e+06	6.41169e+06	5.62001e+06	4.2523e+06	6.75501e+06	5.58288e+06	5.23099e+06	4.78504e+06	9.03714e+06	5.57122e+06	1.13436e+07	8.60977e+06	6.69945e+06	6.3265e+06	1.14012e+07	7.86271e+06	6.70223e+06	5.42071e+06	7.29833e+06	7.96839e+06	8.23063e+06
RP_NEG_134_89465a4_849	RP	NEG	4.849	134.895	Unknown		4		0.00131074	0.00196967	2.71214e+06	3.56048e+06	4.14283e+06	3.91199e+06	3.54637e+06	2.60059e+06	1.9492e+06	2.83383e+06	3.45571e+06	1.61141e+06	2.6327e+06	2.92651e+06	2.76392e+06	3.629e+06	3.58861e+06	4.83266e+06	4.85257e+06	4.49314e+06	3.53084e+06	3.58465e+06	3.96482e+06	3.95836e+06	3.72184e+06	3.78811e+06	4.35829e+06	3.78403e+06	3.36452e+06	3.0406e+06	3.59356e+06	4.09529e+06	2.98911e+06	3.21504e+06	2.80272e+06	3.33689e+06	3.22364e+06	3.66391e+06	4.23437e+06	3.59886e+06	3.89282e+06
RP_NEG_134_89465a2_152	RP	NEG	2.152	134.895					6.78591e-05	0.000119465	9.78518e+06	9.64772e+06	9.54115e+06	9.53216e+06	9.13072e+06	8.64673e+06	8.8183e+06	8.89695e+06	7.21381e+06	9.04983e+06	9.29395e+06	9.75558e+06	9.11601e+06	1.07456e+07	9.67096e+06	9.42001e+06	7.86662e+06	8.05462e+06	9.29726e+06	9.43087e+06	9.36263e+06	8.39377e+06	1.0107e+07	9.29261e+06	9.10941e+06	8.57239e+06	7.61106e+06	9.48087e+06	9.12185e+06	8.67036e+06	8.10543e+06	9.19277e+06	8.35584e+06	9.27092e+06	8.48288e+06	8.71058e+06	7.84272e+06	9.53449e+06	8.44829e+06
RP_NEG_134_89468a1_289	RP	NEG	1.289	134.895	Unknown		4		0.141793	0.162562	2.3416e+06	1.44926e+06	5.23485e+06	748191	4.46386e+06	1.03873e+06	1.72429e+06	4.5546e+06	1.63064e+06	818362	1.80118e+06	2.54449e+06	1.31922e+06	1.46966e+06	2.38679e+06	1.37092e+06	3.76049e+06	1.87869e+06	3.89522e+06	737989	2.28182e+06	849725	3.12257e+06	1.80928e+06	1.08e+06	990876	1.75701e+06	2.38568e+06	4.80859e+06	2.52324e+06	1.61172e+06	4.52366e+06	2.16323e+06	813370	831366	1.40015e+06	745094	1.54155e+06	2.61406e+06
RP_NEG_134_89468a0_561	RP	NEG	0.561	134.895					1.0118e-09	2.87021e-09	3.82602e+07	6.31147e+07	6.66225e+07	6.34553e+07	6.47228e+07	6.37545e+07	6.32792e+07	6.71459e+07	6.28646e+07	6.26147e+07	5.95658e+07	6.62778e+07	6.42979e+07	7.17406e+07	4.34254e+07	6.76637e+07	6.5248e+07	6.32382e+07	6.91923e+07	6.7914e+07	4.38433e+07	6.54335e+07	6.82406e+07	6.58752e+07	6.77626e+07	6.45065e+07	6.29062e+07	6.28042e+07	4.84473e+07	6.55707e+07	5.41891e+07	6.32612e+07	6.61603e+07	6.71775e+07	6.3751e+07	6.27567e+07	5.06143e+07	6.31568e+07	6.72069e+07
RP_NEG_134_89468a1_993	RP	NEG	1.993	134.895					3.35768e-07	7.46408e-07	3.14826e+06	3.96008e+06	4.14451e+06	1.46459e+06	8.45675e+06	3.91848e+06	4.75092e+06	9.18458e+06	4.41847e+06	4.44238e+06	2.98712e+06	5.93157e+06	5.06738e+06	1.34762e+06	1.78439e+06	1.13569e+06	1.24388e+06	1.91595e+06	1.54864e+06	1.27885e+06	2.2161e+06	1.73157e+06	1.42613e+06	1.41848e+06	1.24855e+06	948428	742800	1.01423e+06	936163	2.06792e+06	2.01034e+06	775082	1.01597e+06	821628	863470	859015	1.00949e+06	675115	1.83611e+06
RP_NEG_134_89468a2_877	RP	NEG	2.877	134.895					0.000256604	0.000420414	5.06083e+06	3.83924e+06	4.67099e+06	4.08105e+06	4.4363e+06	4.9451e+06	3.54882e+06	3.48481e+06	4.32827e+06	4.53406e+06	4.07915e+06	4.04095e+06	3.88557e+06	5.278e+06	2.48611e+06	3.02787e+06	2.33488e+06	1.80734e+06	978363	1.57604e+06	2.40852e+06	2.54029e+06	3.25848e+06	2.13536e+06	3.24508e+06	2.74689e+06	3.37284e+06	3.92758e+06	4.2788e+06	3.93629e+06	3.48351e+06	3.29997e+06	3.78819e+06	3.91024e+06	3.78231e+06	3.57086e+06	4.2439e+06	4.44458e+06	3.90808e+06
RP_NEG_134_89468a11_667	RP	NEG	11.667	134.895					0.271801	0.298784	267296	1.17263e+06	1.05942e+06	438929	456340	617630	354062	468305	306105	1.00066e+06	418079	1.24937e+06	1.32458e+06	441661	352796	376679	421713	292371	379003	820033	851166	222940	1.03385e+06	405522	949768	557971	494983	305199	371068	723544	642129	226410	442773	630923	226725	2.44892e+06	387281	479998	316380
HILIC_NEG_134_89471a5_772	HILIC	NEG	5.772	134.895	Unknown	134.8946 (100)	4		3.38104e-09	9.09186e-09	1.39118e+08	1.66775e+08	1.67695e+08	1.67884e+08	1.65478e+08	1.54432e+08	1.55237e+08	1.66811e+08	1.67254e+08	1.19732e+08	1.48962e+08	1.71339e+08	1.69988e+08	1.37991e+08	1.61897e+08	1.24581e+08	1.66781e+08	1.54608e+08	1.69799e+08	1.34757e+08	1.55947e+08	1.64095e+08	1.37592e+08	1.30742e+08	1.55153e+08	1.95164e+08	1.21993e+08	1.1213e+08	1.08368e+08	1.27643e+08	1.2169e+08	1.38359e+08	1.09681e+08	1.16988e+08	1.16541e+08	1.29106e+08	1.11563e+08	1.19687e+08	1.16071e+08
HILIC_NEG_134_89471a7_901	HILIC	NEG	7.901	134.895					3.01415e-06	6.14264e-06	1.79363e+07	7.48256e+07	7.09373e+07	4.81941e+07	6.89189e+07	3.54679e+07	5.00811e+07	3.44596e+07	7.23954e+07	4.31862e+07	2.98242e+07	4.65105e+07	5.52298e+07	3.49568e+07	1.14206e+08	8.10393e+07	1.10033e+08	1.35163e+08	1.09299e+08	8.85949e+07	9.43045e+07	1.0337e+08	1.16048e+08	9.20761e+07	1.00304e+08	8.31562e+07	9.66563e+06	6.99161e+07	8.02149e+07	6.19104e+07	3.598e+07	6.99116e+07	7.1454e+07	8.94182e+07	8.43078e+07	6.2887e+07	6.24446e+07	6.269e+07	9.10009e+07
RP_NEG_134_89471a2_577	RP	NEG	2.577	134.895	Unknown		4		0.0020347	0.0029958	3.56649e+06	5.82708e+06	4.84369e+06	4.79872e+06	3.81488e+06	1.69789e+06	5.32461e+06	4.8251e+06	4.76155e+06	3.68278e+06	4.83123e+06	3.55583e+06	4.33297e+06	3.06558e+06	3.30625e+06	4.95719e+06	2.52984e+06	4.2009e+06	2.59342e+06	5.23532e+06	2.70742e+06	5.76222e+06	5.14202e+06	4.00139e+06	4.5525e+06	4.40179e+06	3.32823e+06	3.42702e+06	3.82162e+06	3.3767e+06	2.58281e+06	1.43239e+06	4.14886e+06	4.46118e+06	3.76513e+06	3.54651e+06	3.70428e+06	2.23444e+06	1.63671e+06
HILIC_NEG_134_89473a5_429	HILIC	NEG	5.429	134.895					0.16321	0.185508	3.89159e+07	6.95763e+07	2.52525e+07	3.85763e+07	3.93868e+07	2.50494e+07	3.76638e+07	1.78591e+07	5.85988e+07	3.44258e+07	2.99502e+07	5.08399e+07	3.74609e+07	3.9836e+07	1.02986e+07	2.92537e+07	3.16362e+07	2.7729e+07	2.3447e+07	4.47008e+07	5.70853e+07	3.7076e+07	4.33944e+07	2.61932e+07	3.27146e+07	4.16265e+07	5.15347e+07	3.04794e+07	1.14549e+07	2.92853e+07	2.68948e+07	2.67509e+07	4.85251e+07	2.01989e+07	2.90171e+07	2.96868e+07	2.7464e+07	3.00232e+07	2.53895e+07
HILIC_NEG_134_89473a6_368	HILIC	NEG	6.368	134.895					1.89544e-07	4.32082e-07	7.80959e+07	5.07519e+07	6.81948e+07	2.59407e+07	7.94805e+07	4.19518e+07	4.95855e+07	6.27293e+07	3.48787e+07	3.3347e+07	6.4397e+07	3.06111e+07	3.49901e+07	5.3711e+07	8.33415e+07	5.61581e+07	4.76541e+07	5.72008e+07	3.49346e+07	6.21999e+07	6.24094e+07	6.98877e+07	7.3023e+07	6.46331e+07	6.81259e+07	5.12792e+07	4.63953e+07	3.42447e+07	3.05565e+07	3.71874e+07	3.21127e+07	5.37533e+07	3.05557e+07	4.43028e+07	3.11579e+07	3.69941e+07	3.4854e+07	1.9446e+07	2.68001e+07
RP_NEG_134_89473a5_767	RP	NEG	5.767	134.895					3.43326e-08	8.38775e-08	4.89408e+06	5.01074e+06	4.59466e+06	3.83835e+06	4.03171e+06	4.00964e+06	4.88916e+06	4.14064e+06	4.95923e+06	4.42635e+06	4.61562e+06	4.40256e+06	4.91456e+06	5.36199e+06	4.05607e+06	4.96283e+06	4.39274e+06	5.02475e+06	4.38319e+06	5.1115e+06	5.20424e+06	5.9079e+06	4.60168e+06	4.41378e+06	4.31128e+06	5.29908e+06	4.04424e+06	4.09438e+06	3.93815e+06	3.76674e+06	4.04759e+06	4.4331e+06	4.24957e+06	3.94472e+06	4.10878e+06	4.29476e+06	4.14516e+06	4.14779e+06	3.89751e+06
HILIC_NEG_134_89474a6_243	HILIC	NEG	6.243	134.895	Unknown	134.8946 (100), 99,9252 (2.5)	4		0.000965525	0.00147424	5.76362e+07	5.94198e+07	5.78459e+07	6.12349e+07	5.9473e+07	6.17207e+07	5.85366e+07	6.06751e+07	5.74193e+07	5.53007e+07	6.04086e+07	5.92238e+07	6.26849e+07	5.90167e+07	5.69369e+07	5.64005e+07	5.82074e+07	5.4297e+07	5.58665e+07	5.20597e+07	5.60202e+07	6.25408e+07	5.71069e+07	5.14306e+07	5.48153e+07	5.75911e+07	5.73116e+07	5.6728e+07	5.89412e+07	5.93231e+07	6.81989e+07	6.21757e+07	5.74231e+07	7.00303e+07	6.41247e+07	6.35896e+07	6.2658e+07	5.85311e+07	6.59608e+07
HILIC_NEG_134_89474a4_517	HILIC	NEG	4.517	134.895	Unknown		4		0.00148215	0.00221311	2.95152e+08	7.80948e+07	1.76859e+08	1.26126e+08	3.80667e+08	1.00072e+08	3.5059e+08	2.53237e+08	1.69155e+08	2.14236e+08	6.75786e+07	8.81061e+07	3.99814e+08	3.58143e+08	3.72805e+08	2.48855e+08	2.94249e+08	3.77549e+08	2.50819e+08	2.66586e+08	2.11804e+08	8.10442e+07	1.39848e+08	1.94912e+08	2.88881e+08	1.39385e+08	2.25791e+08	8.8403e+07	8.92e+07	1.28549e+08	4.25782e+07	1.97488e+08	1.9143e+08	6.90927e+07	4.15272e+07	4.86934e+07	7.91425e+07	2.50074e+08	7.49062e+07
HILIC_NEG_134_89474a0_685	HILIC	NEG	0.685	134.895					2.85242e-07	6.38771e-07	5.38578e+07	5.39653e+07	5.54663e+07	5.47057e+07	1.6482e+07	5.39497e+07	6.44543e+07	5.80469e+07	1.50641e+07	5.7582e+07	7.3869e+07	5.79893e+07	5.12685e+07	2.8818e+07	2.66296e+07	3.08133e+07	2.76473e+07	2.83207e+07	2.82202e+07	3.16563e+07	2.89476e+07	3.20306e+07	2.8932e+07	2.98701e+07	2.89125e+07	2.63356e+07	1.66716e+07	2.14653e+07	1.69801e+07	2.00412e+07	2.20691e+07	1.6801e+07	2.09824e+07	3.92731e+07	2.33161e+07	1.67317e+07	2.08763e+07	2.3166e+07	2.12995e+07
HILIC_NEG_134_89474a1_319	HILIC	NEG	1.319	134.895					0.09881	0.116114	3.25714e+07	2.72605e+07	5.08898e+07	5.06343e+07	2.41611e+07	2.48406e+07	3.24496e+07	3.64621e+07	5.12859e+07	3.59516e+07	3.4579e+07	4.46412e+07	4.41451e+07	3.00521e+07	3.67446e+07	3.66047e+07	4.73416e+07	6.14387e+07	3.00791e+07	5.70381e+07	4.48978e+07	4.56482e+07	4.73226e+07	5.07307e+07	4.17711e+07	5.0557e+07	5.77848e+07	2.77768e+07	3.48266e+07	4.34629e+07	4.49573e+07	3.00026e+07	2.54928e+07	2.40549e+07	4.99249e+07	3.98396e+07	3.36902e+07	2.37584e+07	1.91269e+07
HILIC_NEG_134_89474a1_693	HILIC	NEG	1.693	134.895					0.0127812	0.0170024	2.1941e+08	3.36723e+07	4.76433e+07	1.07643e+08	4.81216e+07	1.01037e+08	1.53924e+08	8.67721e+07	8.06302e+07	1.34485e+08	7.70661e+07	6.59021e+07	1.64582e+08	1.54003e+08	2.72307e+07	3.08366e+07	4.75328e+07	1.52981e+07	5.57853e+07	5.92961e+07	9.86781e+06	3.33899e+07	8.18031e+07	4.007e+07	2.6966e+07	2.92581e+07	1.22915e+08	4.49503e+07	2.21605e+07	1.92997e+07	5.24884e+07	3.7687e+07	2.7669e+07	3.38015e+07	7.21948e+07	2.42268e+07	3.07396e+07	3.47853e+07	6.46603e+07
HILIC_NEG_134_89474a4_426	HILIC	NEG	4.426	134.895					0.0414451	0.0514786	2.9726e+07	2.91186e+08	1.85849e+08	1.94673e+08	3.22017e+07	1.88589e+08	3.61756e+07	2.57351e+08	1.64346e+08	2.1175e+08	2.06917e+08	2.15945e+08	3.03166e+07	2.14277e+07	2.3435e+07	1.48354e+08	1.98577e+08	2.33917e+08	2.16296e+08	2.01276e+08	1.62024e+08	1.88161e+08	1.77702e+08	7.09685e+07	2.06213e+08	1.95541e+08	2.82639e+08	1.79238e+08	2.23609e+08	1.18795e+08	1.95827e+08	2.31324e+08	2.40558e+08	1.66267e+08	2.26912e+08	2.05933e+08	1.27594e+08	3.12926e+08	2.14785e+08
HILIC_NEG_134_89474a4_912	HILIC	NEG	4.912	134.895					0.179902	0.203057	6.67903e+07	5.80595e+08	1.64383e+08	1.77972e+08	3.64333e+08	1.46012e+08	2.96857e+08	1.63526e+08	5.10469e+07	1.00926e+08	2.12396e+08	1.95399e+08	2.06984e+08	9.66443e+07	1.15575e+08	1.47918e+08	6.43942e+07	1.92181e+08	1.04681e+08	1.30366e+08	3.33059e+08	1.31088e+08	1.29178e+08	8.36246e+07	1.13175e+08	9.57452e+07	1.73788e+08	9.19422e+07	3.46899e+08	3.78129e+08	1.42464e+08	1.26917e+08	1.39906e+08	1.11888e+08	1.18055e+08	1.60138e+08	1.89994e+08	6.80931e+07	2.27127e+08
HILIC_NEG_134_89474a6_706	HILIC	NEG	6.706	134.895					0.0287608	0.0365083	4.50069e+07	1.86182e+07	1.52419e+07	2.37557e+07	1.39335e+07	1.45674e+07	3.89041e+07	2.21004e+07	1.41197e+07	2.07448e+07	1.50068e+07	2.31284e+07	2.31303e+07	1.46413e+07	2.81817e+07	5.79446e+07	2.51861e+07	7.03696e+07	2.1903e+07	1.58651e+07	7.6425e+07	1.7131e+07	1.44983e+07	5.7791e+07	1.6655e+07	2.03881e+07	1.09324e+07	1.03192e+07	2.93825e+07	1.93292e+07	1.19369e+07	1.58986e+07	1.48368e+07	1.30807e+07	1.89645e+07	3.37101e+07	1.15995e+07	2.85009e+07	1.67136e+07
HILIC_NEG_134_89476a4_848	HILIC	NEG	4.848	134.895	Unknown	134.8946 (100)	4		0.00490735	0.00688627	2.40157e+08	4.23567e+08	3.37362e+08	2.89457e+08	2.10047e+08	2.92749e+08	1.79443e+08	2.62824e+08	1.36639e+08	4.02912e+08	2.57758e+08	1.63581e+08	4.20561e+08	7.31594e+07	3.13385e+08	1.07878e+08	2.21617e+08	1.69999e+08	3.17942e+08	2.46769e+08	1.20425e+08	1.88638e+08	2.34612e+08	2.29818e+08	2.32297e+08	2.50463e+08	3.10648e+08	3.36917e+08	1.04936e+08	3.07791e+08	2.94047e+08	2.7012e+08	1.32233e+08	9.48987e+07	1.19608e+08	6.20781e+07	1.86697e+08	2.33575e+08	3.09177e+08
HILIC_NEG_134_89476a5_905	HILIC	NEG	5.905	134.895	Unknown	134.8946 (100)	4		2.2889e-14	1.0759e-13	9.94182e+07	9.0496e+07	9.87362e+07	9.08443e+07	9.03889e+07	8.95081e+07	8.04014e+07	8.95644e+07	8.53507e+07	8.35781e+07	9.98488e+07	1.00502e+08	9.52111e+07	1.27742e+08	1.5944e+08	1.53481e+08	1.66767e+08	1.37988e+08	1.59159e+08	1.49976e+08	1.66783e+08	1.56792e+08	1.47886e+08	1.39243e+08	1.64049e+08	1.81437e+08	1.12414e+08	1.03009e+08	7.35644e+07	6.54626e+07	6.89341e+07	7.47154e+07	7.21006e+07	8.45973e+07	7.97927e+07	7.58245e+07	8.0956e+07	8.52139e+07	7.55087e+07
HILIC_NEG_134_89476a1_209	HILIC	NEG	1.209	134.895	Unknown		4		0.214947	0.23999	1.48441e+07	3.61289e+07	6.63574e+07	8.82484e+07	6.72291e+07	3.08379e+07	3.68196e+07	5.06788e+07	5.77233e+07	6.98027e+07	7.69189e+07	3.37027e+07	6.80447e+07	1.24023e+07	7.48449e+07	7.81174e+07	6.30469e+07	4.09699e+07	6.51935e+07	4.54649e+07	5.97235e+07	7.38008e+07	4.43987e+07	5.58636e+07	3.71638e+07	6.59049e+07	3.12929e+07	5.05477e+07	5.56322e+07	5.53543e+07	2.67909e+07	3.13729e+07	5.79509e+07	5.65541e+07	7.03796e+07	5.13871e+07	3.49161e+07	6.65078e+07	4.39098e+07
HILIC_NEG_134_89476a3_749	HILIC	NEG	3.749	134.895	Unknown		4		0.0124304	0.0165592	4.85934e+08	1.02529e+08	3.07211e+08	3.82505e+08	5.29183e+08	4.63745e+08	4.59485e+08	4.42935e+08	1.94154e+08	4.86567e+08	3.00418e+08	2.67022e+08	4.80167e+08	5.34571e+08	2.94e+08	4.48157e+08	4.62523e+08	3.9637e+08	4.30996e+08	2.75941e+08	4.76014e+08	4.69427e+08	2.8376e+08	1.31738e+08	2.74529e+08	8.07563e+07	3.39279e+08	3.05957e+08	2.61563e+08	2.01279e+08	3.57224e+08	2.84825e+08	3.69259e+08	2.83291e+08	3.64936e+08	2.64625e+08	2.41286e+08	3.6707e+08	9.68774e+07
HILIC_NEG_134_89476a7_735	HILIC	NEG	7.735	134.895	Unknown		4		0.726247	0.742922	5.80244e+07	6.26794e+07	4.69876e+07	5.03364e+07	5.08682e+07	4.72165e+07	6.38457e+07	5.59685e+07	6.04192e+07	5.92489e+07	5.658e+07	6.49653e+07	6.07814e+07	4.44137e+07	6.84593e+07	5.25814e+07	5.93736e+07	5.29437e+07	5.72345e+07	5.61143e+07	6.44913e+07	5.45384e+07	4.60793e+07	7.27618e+07	6.14918e+07	8.77167e+07	4.75236e+07	5.37946e+07	4.94011e+07	4.84797e+07	5.81958e+07	4.06031e+07	4.92278e+07	6.96903e+07	6.70113e+07	6.56848e+07	5.53558e+07	6.12556e+07	5.54644e+07
HILIC_NEG_134_89476a3_892	HILIC	NEG	3.892	134.895					0.0156789	0.0206496	3.37154e+07	3.72033e+07	3.09593e+07	3.189e+07	2.20968e+07	3.47511e+07	3.36762e+07	3.15559e+07	2.39918e+08	3.72921e+07	3.5199e+07	3.2271e+07	3.275e+07	3.55902e+07	4.63936e+07	3.06314e+07	1.6353e+07	4.14335e+07	3.77406e+07	3.1501e+07	1.69924e+07	1.89109e+07	4.08339e+07	3.2585e+07	1.83222e+07	3.19732e+07	3.24596e+07	5.27912e+07	3.57109e+07	2.32379e+07	3.49808e+07	3.85749e+07	2.43127e+07	2.43489e+07	3.58034e+07	3.69121e+07	4.16898e+07	804208	3.74637e+07
HILIC_NEG_134_89476a5_378	HILIC	NEG	5.378	134.895					6.79562e-05	0.000119614	2.54697e+07	9.56087e+07	4.63544e+07	5.13903e+07	3.25089e+07	3.48435e+07	1.91737e+07	5.70533e+07	3.37462e+07	2.06055e+07	6.2007e+07	2.23592e+07	2.93548e+07	4.07419e+07	4.40477e+07	3.22377e+07	3.87276e+07	7.75212e+07	1.05497e+08	3.61533e+07	2.39205e+07	2.71869e+07	5.94056e+07	4.30338e+07	5.90634e+07	3.09252e+07	2.68854e+07	3.28876e+07	4.03475e+07	3.98761e+07	4.41613e+07	2.49564e+07	5.43024e+07	3.30497e+07	4.44061e+07	2.75383e+07	2.92167e+07	3.71355e+07	3.37028e+07
HILIC_NEG_134_89476a6_982	HILIC	NEG	6.982	134.895					0.02241	0.0288914	2.30577e+07	1.177e+07	2.55745e+07	2.1812e+07	3.08668e+07	1.54026e+07	1.76419e+07	2.23938e+07	1.34167e+07	2.18729e+07	2.133e+07	1.3928e+07	1.99234e+07	2.20445e+07	2.01852e+07	3.64101e+07	3.42866e+07	2.08237e+07	2.08008e+07	2.35468e+07	2.98334e+07	2.18126e+07	1.42078e+07	3.9025e+07	2.49773e+07	3.58997e+07	2.30321e+07	1.57511e+07	1.35483e+07	2.53962e+07	1.60376e+07	1.35983e+07	2.21387e+07	1.63903e+07	2.2251e+07	1.18239e+07	1.65108e+07	2.67413e+07	1.73267e+07
HILIC_NEG_134_89478a0_836	HILIC	NEG	0.836	134.895					8.65326e-22	9.18164e-21	1.99914e+08	1.55473e+08	1.61121e+08	1.46041e+08	1.67349e+08	1.63677e+08	1.59507e+08	1.65644e+08	1.54209e+08	1.71858e+08	1.6665e+08	1.59868e+08	1.72585e+08	3.0483e+07	5.57952e+07	5.231e+07	6.60347e+07	5.59627e+07	5.68837e+07	2.31384e+07	7.09063e+07	5.78699e+07	5.22057e+07	5.4551e+07	5.03556e+07	5.63756e+07	2.80496e+07	4.2605e+07	4.13888e+07	4.02042e+07	5.00244e+07	4.93912e+07	4.64179e+07	4.29247e+07	3.98515e+07	4.91026e+07	1.92803e+07	4.53177e+07	4.38051e+07
HILIC_NEG_134_89478a5_572	HILIC	NEG	5.572	134.895					0.123447	0.142993	2.60121e+07	3.12537e+07	3.11308e+07	4.4333e+07	4.38917e+07	3.87914e+07	3.4872e+07	4.34828e+07	3.71926e+07	4.65493e+07	4.5235e+07	4.56258e+07	5.179e+07	3.3967e+07	3.74412e+07	4.42607e+07	5.03309e+07	6.45588e+07	3.15272e+07	4.60103e+07	7.4849e+07	2.93502e+07	3.29199e+07	3.81869e+07	7.37842e+07	4.63524e+07	2.08311e+07	6.13859e+07	6.46124e+07	2.36029e+07	3.39399e+07	2.85409e+07	5.92725e+07	2.42984e+07	2.84859e+07	3.67994e+07	7.24167e+07	2.42669e+07	2.5298e+07
HILIC_NEG_134_89478a5_713	HILIC	NEG	5.713	134.895					0.0387759	0.0483593	2.77772e+07	2.91245e+07	2.74317e+07	3.01527e+07	3.06131e+07	2.83053e+07	2.79925e+07	2.91619e+07	2.95828e+07	2.92097e+07	2.61253e+07	2.86746e+07	2.92693e+07	2.73651e+07	2.88867e+07	2.61023e+07	2.72043e+07	2.79052e+07	2.84511e+07	2.60629e+07	2.66552e+07	2.78217e+07	2.8927e+07	2.97532e+07	2.96852e+07	2.9485e+07	2.75875e+07	2.54222e+07	2.61001e+07	2.7074e+07	2.81908e+07	2.90527e+07	2.39424e+07	2.54022e+07	2.61551e+07	2.30401e+07	3.00084e+07	2.74212e+07	2.79416e+07
HILIC_NEG_134_89478a7_369	HILIC	NEG	7.369	134.895					2.33269e-05	4.33906e-05	1.18611e+08	1.29719e+08	1.10305e+08	1.06142e+08	1.06782e+08	1.07332e+08	9.93973e+07	1.09238e+08	9.28895e+07	1.07003e+08	1.14446e+08	1.07449e+08	6.99404e+07	1.11984e+08	9.85764e+07	7.00412e+07	6.47837e+07	5.28047e+07	1.07825e+08	5.7595e+07	5.27827e+07	5.05259e+07	6.4857e+07	6.39544e+07	5.86868e+07	5.72504e+07	1.41469e+08	1.44534e+08	1.43818e+08	1.27443e+08	5.09423e+07	1.16964e+08	1.22487e+08	1.40206e+08	7.47322e+07	1.36029e+08	1.2157e+08	1.58006e+08	1.27273e+08
RP_NEG_134_89478a0_674	RP	NEG	0.674	134.895					9.84505e-05	0.000170197	2.14403e+07	2.0174e+07	8.0994e+06	9.93108e+06	9.32508e+06	7.60485e+06	1.03398e+07	1.20304e+07	8.53317e+06	8.83706e+06	1.03457e+07	3.489e+06	1.08616e+07	2.32164e+07	9.73763e+06	3.11394e+07	3.73225e+07	3.1353e+07	3.1109e+07	3.17736e+07	3.07809e+07	3.54478e+07	3.09876e+06	5.04696e+06	3.06016e+07	3.7739e+07	4.094e+06	1.21062e+07	4.66508e+06	4.40392e+06	1.95131e+06	1.26159e+07	3.07973e+06	1.31332e+07	5.24447e+06	2.74873e+06	5.62452e+06	1.24445e+07	3.85409e+06
HILIC_NEG_134_89479a1_468	HILIC	NEG	1.468	134.895					0.188667	0.212185	2.9411e+07	6.81084e+07	6.90888e+07	6.13485e+07	5.6917e+07	4.49741e+07	4.2296e+07	5.79638e+07	8.07544e+07	1.12086e+08	6.65596e+07	7.64646e+07	7.10072e+07	2.0263e+07	4.02081e+07	5.29833e+07	5.14632e+07	1.28804e+08	8.02623e+07	5.35156e+07	5.19947e+07	4.87026e+07	8.26364e+07	9.12006e+07	5.77608e+07	7.52109e+07	2.56702e+07	5.48291e+07	5.34202e+07	2.79998e+07	8.27112e+07	5.94603e+07	4.58605e+07	5.88724e+07	3.48647e+07	6.06148e+07	6.26477e+07	4.45086e+07	7.15227e+07
HILIC_NEG_134_89479a5_08	HILIC	NEG	5.08	134.895					0.000255547	0.000418755	9.94878e+07	1.68188e+08	2.96236e+08	2.77604e+08	1.2361e+08	1.67241e+08	1.86508e+08	1.24229e+08	1.21082e+08	1.49515e+08	1.23734e+08	1.35185e+08	1.54584e+08	1.00551e+08	1.28038e+08	1.29331e+08	1.16227e+08	9.99222e+07	1.33133e+08	1.26284e+08	1.28579e+08	1.11566e+08	1.29387e+08	1.42658e+08	1.10858e+08	1.15345e+08	1.06019e+08	1.53728e+08	2.06349e+08	2.99671e+08	8.99542e+07	2.03904e+08	2.21147e+08	1.35013e+08	1.9866e+08	2.62678e+08	1.43056e+08	2.08854e+08	2.06724e+08
HILIC_NEG_134_89479a6_103	HILIC	NEG	6.103	134.895					0.400578	0.427838	3.44647e+07	3.73777e+07	3.94409e+07	3.06866e+07	4.04208e+07	4.28364e+07	4.55576e+07	4.03765e+07	3.86541e+07	3.37886e+07	4.29399e+07	3.28373e+07	4.27089e+07	3.3136e+07	4.46878e+07	3.14215e+07	3.75536e+07	4.84517e+07	4.13633e+07	3.40511e+07	4.06123e+07	4.41682e+07	3.27636e+07	3.6418e+07	4.74296e+07	4.34003e+07	3.39763e+07	3.63817e+07	3.37302e+07	3.40433e+07	3.98342e+07	4.00632e+07	5.29127e+07	3.48736e+07	4.20185e+07	4.22141e+07	3.28585e+07	3.77572e+07	4.37839e+07
HILIC_NEG_134_89479a6_853	HILIC	NEG	6.853	134.895					0.647015	0.667463	6.51295e+07	6.55499e+07	4.4386e+07	6.48728e+07	4.77536e+07	9.01769e+06	4.61296e+07	4.99348e+07	3.53981e+07	7.20816e+07	2.59187e+07	6.10995e+07	4.81068e+07	2.65134e+07	4.99912e+07	6.61415e+07	6.22404e+07	6.95532e+07	5.20748e+07	4.81549e+07	4.04743e+07	6.73656e+07	5.6621e+07	7.3265e+07	3.66447e+07	6.00917e+07	3.81746e+07	4.17933e+07	4.22618e+07	3.74476e+07	4.19125e+07	6.58283e+07	5.39551e+07	5.73386e+07	4.82618e+07	4.66314e+07	6.62131e+07	4.12488e+07	5.67891e+07
HILIC_NEG_134_89481a6_156	HILIC	NEG	6.156	134.895	Unknown		4		1.56118e-11	5.35058e-11	9.21806e+07	8.70616e+07	8.79979e+07	9.04633e+07	9.04021e+07	9.36536e+07	8.82161e+07	9.27483e+07	9.14751e+07	9.78799e+07	9.40537e+07	9.0573e+07	9.47538e+07	1.00936e+08	8.20984e+07	7.64351e+07	8.29877e+07	8.09022e+07	7.82874e+07	7.69902e+07	7.55118e+07	8.59072e+07	8.07837e+07	7.69988e+07	8.23343e+07	8.59247e+07	9.79921e+07	9.68023e+07	1.00813e+08	1.01711e+08	9.73598e+07	9.90145e+07	9.94636e+07	1.02253e+08	9.45131e+07	1.02891e+08	9.91131e+07	1.01097e+08	9.90131e+07
HILIC_NEG_134_89481a2_941	HILIC	NEG	2.941	134.895					0.00741249	0.0101863	1.34508e+09	1.36529e+09	1.20672e+09	1.35545e+09	1.43431e+09	1.365e+09	1.40723e+09	1.36253e+09	1.03395e+09	1.39094e+09	1.44282e+09	1.26729e+09	1.36121e+09	1.31357e+09	1.41118e+09	1.38267e+09	1.45969e+09	1.31948e+09	1.44543e+09	1.29679e+09	1.20572e+09	1.37872e+09	1.33149e+09	1.27444e+09	1.341e+09	1.34302e+09	1.22323e+09	1.25676e+09	1.3013e+09	1.16989e+09	1.39258e+09	1.27683e+09	1.27991e+09	1.25682e+09	1.35526e+09	9.18203e+08	1.4079e+09	6.37879e+08	1.20089e+09
HILIC_NEG_134_89481a5_148	HILIC	NEG	5.148	134.895					0.0432718	0.0536036	1.41874e+08	1.39848e+08	3.38654e+08	2.86596e+08	1.48101e+08	1.22927e+08	9.77443e+07	1.74492e+08	1.32708e+08	1.81104e+08	1.63038e+08	1.36545e+08	1.24489e+08	1.12144e+08	1.18254e+08	1.29155e+08	1.06492e+08	1.04607e+08	1.17435e+08	1.08025e+08	1.60992e+08	7.75464e+07	1.56086e+08	1.17665e+08	9.32812e+07	8.97944e+07	1.30063e+08	2.9154e+08	9.63555e+07	4.13924e+08	6.38111e+07	7.10298e+07	5.16734e+07	1.03914e+08	7.43632e+07	3.56921e+08	2.05549e+08	7.80003e+07	6.46525e+07
HILIC_NEG_134_89482a0_944	HILIC	NEG	0.944	134.895	Unknown		4		5.38278e-11	1.73835e-10	2.09469e+07	2.55332e+07	2.50507e+07	2.92247e+07	2.73945e+07	2.38489e+07	2.36783e+07	2.53082e+07	2.66054e+07	2.58182e+07	2.36947e+07	2.48466e+07	2.40694e+07	1.94933e+07	2.32318e+07	2.5263e+07	2.2198e+07	2.36423e+07	2.37723e+07	2.3182e+07	2.35587e+07	2.51287e+07	2.50847e+07	2.5901e+07	2.34478e+07	2.11572e+07	2.34259e+07	2.62795e+07	2.93435e+07	2.61272e+07	2.40845e+07	2.52212e+07	2.64889e+07	2.88017e+07	2.81652e+07	3.17286e+07	2.55013e+07	2.70674e+07	2.71089e+07
HILIC_NEG_134_89482a3_106	HILIC	NEG	3.106	134.895	Unknown		4		0.0340888	0.0428377	1.59312e+09	1.77892e+09	1.58854e+09	1.72366e+09	1.70361e+09	1.67848e+09	1.68974e+09	8.73699e+08	1.74269e+09	1.70377e+09	1.67573e+09	1.48234e+09	1.82738e+09	1.6624e+09	1.71596e+09	1.72309e+09	1.664e+09	1.76319e+09	1.6047e+09	1.74822e+09	1.6525e+09	1.61976e+09	1.75484e+09	1.81878e+09	1.72576e+09	1.70645e+09	1.50523e+09	1.71506e+09	1.66909e+09	1.76997e+09	1.78868e+09	9.9538e+08	1.67642e+09	1.66473e+09	1.76684e+09	1.82779e+09	1.65968e+09	1.55523e+09	1.68077e+09
RP_POS_134_95877a15_512	RP	POS	15.512	134.959					0.00765658	0.0105018	4.62794e+06	5.73353e+06	3.98409e+06	6.60622e+06	7.78754e+06	6.79921e+06	7.20675e+06	5.68369e+06	7.99474e+06	6.32388e+06	9.13568e+06	4.87483e+06	6.04269e+06	7.70984e+06	6.98633e+06	3.35632e+06	7.94425e+06	6.37319e+06	9.28919e+06	6.46905e+06	5.59002e+06	4.55943e+06	9.20303e+06	7.74295e+06	6.75358e+06	6.55855e+06	5.09439e+06	5.39943e+06	3.70216e+06	6.29499e+06	6.75706e+06	6.25002e+06	5.57805e+06	6.54834e+06	5.46565e+06	7.43651e+06	6.7226e+06	3.43293e+06	4.70661e+06
RP_POS_134_95883a0_677	RP	POS	0.677	134.959					0.030368	0.0384291	1.07208e+06	803915	1.95865e+06	1.00376e+06	1.22976e+06	1.63603e+06	719247	691880	1.82736e+06	853397	1.96143e+06	2.14906e+06	1.27308e+06	800212	646881	1.60892e+06	1.46855e+06	916704	1.33751e+06	1.07745e+06	1.01883e+06	615915	806719	640726	911213	2.78043e+06	1.23181e+06	4.04478e+06	1.41368e+06	1.54165e+06	2.54354e+06	2.00979e+06	2.17339e+06	4.52604e+06	666464	997333	4.32999e+06	1.71027e+06	3.00153e+06
RP_NEG_134_98793a15_552	RP	NEG	15.552	134.988					4.52341e-08	1.09543e-07	1.06466e+06	952200	1.0889e+06	1.06347e+06	841374	666470	900313	821252	824063	688222	912938	706209	767733	1.07646e+06	1.22134e+06	898481	1.29988e+06	1.30114e+06	1.53119e+06	877305	679155	1.18292e+06	1.07278e+06	829926	1.05244e+06	1.27783e+06	1.38353e+06	1.54861e+06	1.69385e+06	576309	1.41565e+06	748076	1.76622e+06	1.46035e+06	1.48691e+06	1.22173e+06	530393	1.25077e+06	1.38193e+06
RP_POS_134_99654a15_391	RP	POS	15.391	134.997	Unknown		4		1.57776e-05	2.97782e-05	4.25477e+07	4.23185e+07	4.21863e+07	4.20281e+07	4.2261e+07	4.24519e+07	4.39551e+07	4.12966e+07	4.2408e+07	4.30761e+07	4.25475e+07	4.2512e+07	4.33773e+07	4.2374e+07	4.19252e+07	4.27374e+07	4.20126e+07	4.33811e+07	4.28527e+07	4.20381e+07	4.19218e+07	4.37991e+07	4.38448e+07	4.20191e+07	4.18317e+07	4.20148e+07	4.26462e+07	4.0934e+07	4.24044e+07	4.15035e+07	4.03909e+07	4.05309e+07	4.13042e+07	4.0988e+07	4.11728e+07	4.06988e+07	4.1531e+07	4.18697e+07	4.02192e+07
RP_POS_134_99658a15_504	RP	POS	15.504	134.997					0.223189	0.248927	6.74961e+06	7.20676e+06	6.27834e+06	7.03766e+06	7.25707e+06	7.35598e+06	7.82253e+06	8.51582e+06	7.34687e+06	7.02874e+06	8.12647e+06	5.56314e+06	5.7793e+06	5.46808e+06	8.438e+06	7.4999e+06	7.00427e+06	5.23742e+06	7.17813e+06	6.18728e+06	5.65835e+06	5.03839e+06	7.52821e+06	6.00977e+06	7.06121e+06	6.16304e+06	7.83907e+06	7.45571e+06	7.62495e+06	7.10286e+06	6.57921e+06	7.21564e+06	6.46692e+06	6.59558e+06	1.65157e+06	5.4433e+06	6.15329e+06	7.54151e+06	6.2642e+06
HILIC_NEG_135_01074a0_934	HILIC	NEG	0.934	135.011					0.0092846	0.0125952	1.81723e+06	1.61636e+06	1.10817e+06	1.43584e+06	1.70981e+06	1.42544e+06	1.51469e+06	1.59274e+06	2.11384e+06	856100	1.90534e+06	1.89419e+06	731686	1.49645e+06	1.75341e+06	1.76889e+06	1.68462e+06	1.55856e+06	2.33566e+06	943661	2.26862e+06	1.71947e+06	1.60184e+06	2.37644e+06	1.58732e+06	1.76141e+06	906378	1.248e+06	1.41242e+06	1.49134e+06	600458	1.20459e+06	1.54917e+06	1.07735e+06	1.88714e+06	715317	1.86388e+06	1.92691e+06	1.48785e+06
RP_POS_135_0278a0_835	RP	POS	0.835	135.028					1.61018e-05	3.03658e-05	1.07841e+06	1.18409e+06	441962	1.24879e+06	1.71567e+06	1.16964e+06	1.35146e+06	1.25351e+06	1.41926e+06	379120	610439	1.1885e+06	1.35701e+06	1.99311e+06	1.99523e+06	1.81419e+06	2.37355e+06	3.73886e+06	1.44487e+06	1.83037e+06	1.97855e+06	3.5283e+06	1.84626e+06	1.71318e+06	1.8591e+06	809609	1.24911e+06	804945	970138	824604	450134	588410	1.32263e+06	847752	1.29655e+06	503084	1.31758e+06	798814	1.33266e+06
HILIC_NEG_135_02974a5_637	HILIC	NEG	5.637	135.03	Unknown	134.8946 (100), 75.0079 (4)	4		1.23626e-07	2.87248e-07	493728	6.70278e+06	7.21246e+06	6.99296e+06	7.33746e+06	7.37964e+06	7.02047e+06	7.06231e+06	6.93853e+06	7.01081e+06	7.25462e+06	7.33984e+06	7.03566e+06	104807	8.11134e+06	8.32931e+06	7.80242e+06	7.24397e+06	7.0271e+06	7.67332e+06	6.78657e+06	7.99769e+06	6.60419e+06	7.74493e+06	7.63959e+06	7.09437e+06	28636.6	3.67989e+06	3.93553e+06	3.6149e+06	4.11112e+06	3.86989e+06	3.59345e+06	4.36435e+06	3.88039e+06	4.03606e+06	4.10722e+06	4.34355e+06	4.62203e+06
RP_NEG_135_02991a0_547	RP	NEG	0.547	135.03					0.0877817	0.104131	1.71577e+06	1.70808e+07	1.87714e+07	1.77775e+07	1.8022e+07	1.77985e+07	1.90014e+07	1.85424e+07	1.78927e+07	1.95013e+07	1.79018e+07	1.78494e+07	1.88454e+07	1.04631e+06	1.72311e+07	1.8098e+07	1.72797e+07	1.58466e+07	1.69572e+07	1.63774e+07	1.76855e+07	1.61273e+07	1.60455e+07	1.5273e+07	1.67254e+07	1.58126e+07	1.24864e+06	1.41192e+07	1.36977e+07	1.36209e+07	1.34931e+07	1.3585e+07	1.4556e+07	1.49955e+07	1.41948e+07	1.34258e+07	1.3808e+07	1.36009e+07	1.39115e+07
HILIC_NEG_135_03006a5_771	HILIC	NEG	5.771	135.03					8.47078e-07	1.82479e-06	127460	1.07143e+06	949983	1.00221e+06	985012	1.08526e+06	1.1344e+06	1.2057e+06	866842	1.30116e+06	1.06062e+06	1.02926e+06	1.08088e+06	75675	1.16115e+06	1.1563e+06	1.26639e+06	1.19113e+06	1.03537e+06	1.01476e+06	976621	1.03349e+06	883232	1.06027e+06	952765	1.35151e+06	28878.4	835910	712125	640669	674554	759791	634582	702849	824280	631235	669785	684220	763478
HILIC_NEG_135_03127a1_349	HILIC	NEG	1.349	135.031	Hypoxanthine	134.8946 (100), 92.0254 (13)	2	HMDB0000157	1.37978e-08	3.50197e-08	7.71264e+06	5.74767e+06	5.90799e+06	4.7996e+06	5.1905e+06	3.2706e+06	3.53064e+06	3.67415e+06	2.33619e+06	3.6931e+06	3.69044e+06	2.60052e+06	2.60172e+06	7.18898e+06	467324	938717	487342	459489	669819	648042	345428	592174	1.49996e+06	338352	516960	1.08247e+06	5.49074e+06	3.61107e+06	2.81578e+06	4.74753e+06	4.15787e+06	3.9915e+06	3.72524e+06	3.84884e+06	4.05939e+06	3.86943e+06	3.80272e+06	2.30987e+06	576195
RP_NEG_135_03145a0_956	RP	NEG	0.956	135.031					0.00247162	0.00360411	9.23791e+06	2.68704e+06	3.23564e+06	2.91906e+06	3.38526e+06	1.2115e+06	1.40797e+06	1.83124e+06	884259	1.42775e+06	1.30562e+06	993875	988432	8.32347e+06	56971.8	42988.1	32182.7	132530	102865	112939	124270	131186	260715	58194	44635.2	233639	6.7314e+06	1.77286e+06	1.39884e+06	1.83339e+06	1.56193e+06	1.39192e+06	1.44197e+06	1.50397e+06	1.8274e+06	1.82832e+06	1.20329e+06	854441	796994
RP_POS_135_03285a15_386	RP	POS	15.386	135.033					0.00600964	0.00834637	3.69641e+07	3.61863e+07	3.58579e+07	3.63099e+07	3.61674e+07	3.88718e+07	3.9037e+07	3.89624e+07	3.69745e+07	3.78199e+07	3.73697e+07	3.75925e+07	3.70082e+07	3.7219e+07	3.71356e+07	3.67983e+07	3.72681e+07	3.82127e+07	3.6481e+07	3.86239e+07	3.69652e+07	3.89683e+07	3.53923e+07	3.62711e+07	3.83704e+07	3.58089e+07	3.55068e+07	3.5556e+07	1.81408e+07	3.55618e+07	3.57302e+07	3.55109e+07	3.47204e+07	3.65875e+07	3.57671e+07	3.56634e+07	3.53754e+07	3.64225e+07	3.65745e+07
RP_POS_135_06538a6_516	RP	POS	6.516	135.065	Unknown		4		2.05404e-17	1.30738e-16	3.81199e+06	3.01363e+06	3.32978e+06	3.14871e+06	3.08938e+06	3.02891e+06	3.09276e+06	3.25392e+06	3.04768e+06	3.54752e+06	2.91606e+06	3.11478e+06	3.06873e+06	4.2332e+06	4.66007e+06	4.66629e+06	5.08473e+06	5.43101e+06	4.99131e+06	4.85294e+06	4.49843e+06	5.04868e+06	4.76325e+06	5.02462e+06	5.30305e+06	5.06411e+06	4.75662e+06	4.58142e+06	4.97471e+06	4.86836e+06	4.88953e+06	5.14857e+06	4.86803e+06	5.23067e+06	4.95069e+06	5.09346e+06	4.27702e+06	4.44046e+06	4.8892e+06
RP_POS_135_08035a7_983	RP	POS	7.983	135.08	Unknown		4		0.000123955	0.000211527	1.0214e+07	8.67722e+06	8.95901e+06	7.03467e+06	7.99273e+06	8.59541e+06	9.07608e+06	8.01892e+06	8.90608e+06	9.56075e+06	8.83307e+06	7.90951e+06	7.88197e+06	7.72435e+06	9.89413e+06	9.10772e+06	7.09445e+06	8.97571e+06	7.21723e+06	9.05599e+06	9.5391e+06	6.99281e+06	8.03831e+06	9.2349e+06	9.24645e+06	9.9215e+06	1.37576e+07	9.76696e+06	1.13926e+07	1.27062e+07	1.05772e+07	1.23558e+07	1.0688e+07	8.53376e+06	8.72962e+06	9.67586e+06	9.2563e+06	1.1965e+07	1.15743e+07
RP_POS_135_0804a4_851	RP	POS	4.851	135.08	Unknown		4		4.7968e-05	8.62726e-05	5.71629e+06	5.75239e+06	5.05965e+06	5.69286e+06	5.85182e+06	5.54731e+06	2.88494e+06	4.03138e+06	6.48203e+06	5.23405e+06	4.90156e+06	6.06841e+06	5.39049e+06	7.09644e+06	6.72697e+06	7.33584e+06	7.19544e+06	4.96344e+06	4.40476e+06	6.64543e+06	6.72964e+06	7.02419e+06	7.2043e+06	8.83642e+06	7.35795e+06	6.70616e+06	5.31735e+06	6.10772e+06	4.93639e+06	6.34177e+06	4.86566e+06	4.42928e+06	3.81084e+06	3.18205e+06	2.9863e+06	3.22645e+06	5.67281e+06	4.91188e+06	3.52221e+06
RP_POS_135_08041a7_63	RP	POS	7.63	135.08	Unknown	135.081 (100), 91.0546 (10)	4		3.22996e-11	1.07183e-10	1.63638e+06	1.44618e+06	1.39009e+06	1.30689e+06	1.48692e+06	1.43609e+06	1.03531e+06	1.41073e+06	1.21056e+06	1.4902e+06	1.22424e+06	1.34735e+06	1.05111e+06	2.49899e+06	1.93527e+06	2.0035e+06	2.21977e+06	1.87529e+06	1.59933e+06	1.99665e+06	2.17727e+06	2.01929e+06	2.14356e+06	2.68688e+06	2.04832e+06	2.08743e+06	2.26972e+06	2.24822e+06	2.1535e+06	2.44619e+06	2.31729e+06	2.14566e+06	1.88232e+06	1.66548e+06	1.77614e+06	1.88762e+06	1.8851e+06	2.07143e+06	1.7662e+06
RP_POS_135_08044a10_26	RP	POS	10.26	135.08					3.89642e-23	4.91681e-22	4.02079e+06	4.02569e+06	3.73327e+06	4.02618e+06	3.83007e+06	3.89582e+06	4.21046e+06	4.17444e+06	3.79658e+06	3.91317e+06	4.00656e+06	3.96634e+06	3.92334e+06	3.92001e+06	4.13697e+06	3.58578e+06	3.32089e+06	4.38061e+06	3.82331e+06	4.08775e+06	3.9853e+06	3.80924e+06	4.12896e+06	4.26463e+06	3.74722e+06	3.8998e+06	2.62092e+06	2.7745e+06	2.72115e+06	2.52557e+06	2.52058e+06	2.39236e+06	2.55714e+06	2.59577e+06	2.51865e+06	2.67502e+06	2.54026e+06	2.74995e+06	2.392e+06
RP_POS_135_08052a5_357	RP	POS	5.357	135.081					0.0431552	0.0534733	378347	544774	331997	509065	509783	528276	125824	456458	895343	313786	213271	508471	423520	307894	619677	417605	649582	317002	229375	647825	514742	789129	740916	745648	759868	839704	323773	322810	459175	430520	218409	342896	514691	475352	209427	293624	641706	513547	501273
RP_POS_135_08054a8_915	RP	POS	8.915	135.081	Unknown		4		0.139386	0.160153	1.34351e+06	1.5255e+06	951261	855644	892196	1.54322e+06	3.03233e+06	807345	797791	865159	644079	1.09662e+06	852437	1.30414e+06	652659	649095	2.29849e+06	2.01823e+06	756003	892422	3.01078e+06	799831	2.30099e+06	867022	4.03129e+06	793157	938598	693516	920108	1.67617e+06	536174	2.08433e+06	450758	2.1704e+06	1.20036e+06	885744	603854	1.19776e+06	1.06629e+06
RP_POS_135_08054a8_104	RP	POS	8.104	135.081					0.000827196	0.00127358	701964	630366	706830	831665	487555	827119	616735	764599	695020	841154	605407	694090	621984	682730	617350	773239	655366	800745	857369	740320	656046	696672	644249	614847	866281	647350	1.01042e+06	818026	947232	801780	933151	704794	746717	653455	777445	905470	888162	934326	919133
RP_POS_135_08054a8_502	RP	POS	8.502	135.081					0.0126894	0.0168851	772934	304807	381829	844614	636712	288238	497219	798658	408683	359169	564220	360849	317402	333252	833322	1.07716e+06	1.32707e+06	1.08269e+06	399251	419745	531853	457274	993260	507511	770944	639921	395948	456358	351200	740285	395408	658906	338837	612762	230430	225534	530025	648132	938640
RP_POS_135_08054a10_365	RP	POS	10.365	135.081					2.4503e-16	1.39777e-15	2.86268e+06	3.05473e+06	2.45711e+06	2.93198e+06	2.30379e+06	2.47483e+06	2.81711e+06	2.11991e+06	2.07291e+06	3.61008e+06	2.13849e+06	2.83827e+06	2.49345e+06	2.7235e+06	2.97655e+06	2.37394e+06	2.51768e+06	2.33837e+06	2.18607e+06	2.6265e+06	2.77969e+06	2.67441e+06	3.18185e+06	2.79926e+06	2.49727e+06	2.39567e+06	1.33334e+06	1.42569e+06	1.45425e+06	1.38193e+06	1.36819e+06	1.51717e+06	1.29174e+06	1.15742e+06	1.4834e+06	1.481e+06	1.61393e+06	1.11869e+06	1.1258e+06
RP_POS_135_08057a11_782	RP	POS	11.782	135.081					0.312248	0.339672	207104	391772	411899	326235	496510	211940	257087	249267	756909	330123	288275	538791	242546	307476	211562	370365	165801	472859	265344	476929	321427	535300	241913	244722	339025	449758	218940	304167	315558	544743	319343	433792	117272	274570	285219	184906	308745	416879	247093
RP_POS_135_08061a4_989	RP	POS	4.989	135.081					0.000697991	0.00108352	364467	282607	657681	773912	516164	783071	306275	432910	1.16167e+06	369443	498396	914415	1.11604e+06	978025	990810	905434	1.12271e+06	547787	326850	915695	1.03572e+06	1.5915e+06	986915	1.19491e+06	1.67324e+06	827167	430764	679043	544021	571588	220056	646651	459524	248756	225771	396579	1.14816e+06	434037	367660
RP_POS_135_08063a10_115	RP	POS	10.115	135.081					0.0220138	0.0284157	732168	739046	796832	761236	943266	944031	761925	543608	669114	707466	885010	854157	604537	798726	1.08846e+06	887190	557780	997354	866912	892444	848845	550792	900776	636564	801514	547461	890578	612540	597657	751684	505155	658695	686221	578558	706417	436451	495486	495710	751365
RP_POS_135_08067a4_687	RP	POS	4.687	135.081					0.00204769	0.00301399	708752	886518	921880	1.26012e+06	826944	989412	890746	975251	1.20468e+06	675918	648026	1.1428e+06	964281	1.07789e+06	1.18028e+06	1.08474e+06	1.30579e+06	770743	561004	1.10734e+06	1.10129e+06	1.63448e+06	1.10081e+06	1.51319e+06	1.4815e+06	1.26413e+06	936031	978696	992267	989239	769640	599430	686170	663503	289044	406516	937687	775141	618629
RP_POS_135_08072a8_324	RP	POS	8.324	135.081					0.00010977	0.000188415	1.28724e+06	1.22907e+06	1.32874e+06	1.19629e+06	1.30754e+06	979079	1.4406e+06	982354	1.36481e+06	1.23065e+06	1.34626e+06	1.18213e+06	1.00743e+06	1.45825e+06	1.21555e+06	1.53641e+06	1.40981e+06	1.61918e+06	1.28203e+06	1.37878e+06	1.22478e+06	1.14555e+06	1.4945e+06	1.51123e+06	1.55658e+06	1.50036e+06	1.24442e+06	1.12243e+06	1.19344e+06	1.52605e+06	1.04666e+06	1.19158e+06	966560	1.19242e+06	898659	1.3668e+06	1.39306e+06	1.31868e+06	1.1359e+06
RP_POS_135_1017a3_136	RP	POS	3.136	135.102	Unknown		4		4.67046e-06	9.32493e-06	6282.21	13374.2	9272.69	11026.6	2140.33	6174.71	13700.1	7512.15	7191.17	2686	5611.93	3503.06	2790.97	2587.01	2679.02	4459.6	5991.57	2527.8	6456.03	3861.88	10004.2	3808.85	7600.41	8398.6	13582.1	7615.62	19273.6	19115.8	9973.04	12125	11899.7	5399.51	27599.8	12927.4	32592.2	13298.7	5174.54	4799.72	10380.7
RP_POS_135_11685a8_895	RP	POS	8.895	135.117					0.000705412	0.0010936	697994	913034	905966	787126	691846	829479	319361	686976	963467	801747	969606	715353	419366	931812	1.05221e+06	832369	923566	882457	458281	657523	761875	784298	851135	811969	806942	752429	446791	353549	610634	659268	713851	748501	623876	804395	237445	689415	695147	743388	709370
RP_POS_135_11687a8_802	RP	POS	8.802	135.117					0.000420931	0.000672874	566494	652304	588435	365686	631148	612764	512518	408423	595700	511044	729752	461598	524553	533393	603367	606842	556738	400383	612511	299446	380435	490432	619181	567597	419765	343723	484538	406330	524622	585643	461953	596252	530904	578763	416946	586989	413298	595791	566098
RP_POS_135_81755a11_673	RP	POS	11.673	135.818					0.385025	0.412869	292516	2.04881e+06	2.11415e+06	121520	268310	537077	79663.3	139950	13533.1	1.66627e+06	61825.4	2.05827e+06	2.39048e+06	6546.33	64771.5	24656.5	42151	23228.5	31536.7	1.6392e+06	1.22894e+06	154079	1.28075e+06	15685	1.48467e+06	56709.3	8649.57	116346	195363	74910.1	587546	76941.5	160654	1.01871e+06	241724	4.43904e+06	27245.2	174819	84352.5
HILIC_NEG_135_97105a5_024	HILIC	NEG	5.024	135.971					0.000181396	0.000302789	395910	262447	432441	341873	141887	264378	183651	314036	424539	243326	360245	264716	424052	225522	203642	278378	185673	512542	186007	283510	291612	318950	375615	409276	394171	254145	379543	332134	164761	165603	157684	134159	144648	131932	157493	118887	144114	197354	220475
RP_POS_136_02287a0_571	RP	POS	0.571	136.023					3.57042e-12	1.31115e-11	46013.1	457864	545200	406569	589534	494676	438420	519114	489436	441547	588095	433526	581980	105631	424280	654305	613919	433626	666188	614893	412563	530687	558705	624224	668483	410708	92306.8	179856	252153	175485	246884	182061	267087	226830	188266	149983	244440	183796	229357
HILIC_POS_136_06175a1_099	HILIC	POS	1.099	136.062					7.53021e-05	0.000131926	43878.7	570595	512696	679495	594749	410468	475125	477478	495254	467273	495298	618696	479321	24695.7	209925	119279	233583	201461	282350	228630	232872	193882	270022	271073	313616	271425	53704.4	326241	289446	293357	262916	273886	280567	262634	304954	242416	294492	243685	194140
RP_POS_136_06175a3_102	RP	POS	3.102	136.062	Unknown	136.0617 (100), 104.9637 (20), 90.9484 (12)	4		0.299466	0.326637	39698.5	131186	80946	64544	69904.1	133006	117971	152285	60278.5	136428	197386	112870	158329	66025.5	91286.9	95956.5	104498	42164.2	150921	58789.2	70779.8	77140.6	56542.9	115076	121581	148652	64094.6	101260	99351	185597	130026	87656.1	195864	111289	77732.5	137778	89755.1	94048.3	118368
RP_POS_136_06189a0_575	RP	POS	0.575	136.062					0.0039685	0.00562968	25952.6	71881	205214	120242	161582	140540	52422	117803	96443.7	131801	113700	124818	167191	56700.9	53136.2	37751.1	54083.4	68191	92444.4	113987	44846.5	57021.7	38578.9	42156.3	136831	48058.4	65026.4	138181	82784.2	148595	85650.6	48616.3	73793.5	111517	53388.9	97584.8	71680.2	139152	90331.2
HILIC_POS_136_0619a0_71	HILIC	POS	0.71	136.062	Adenine	136.1119 (100), 119.035 (1.5)	2	HMDB0000034	0.246985	0.273391	12204.1	52763.3	35320.3	49251.4	74550.6	61603.5	55587.1	76431.7	122248	45385.6	56298.8	57117.7	49465.2	31818.1	51150.5	47345.5	34558.5	29527.8	67634	27390.1	38789.9	42977.4	45254.1	36281	53669.5	54698	41846.4	64498.1	89214.2	43919.4	61449.9	31321.1	39598.8	26490.4	46568.9	58638.2	43004.2	19857.8	12992.5
RP_POS_136_07568a0_992	RP	POS	0.992	136.076	p-Octopamine	136.0.755 (100), 91.0548 (100), 119.0496 (65)	2	HMDB0004825	3.27993e-12	1.20778e-11	8.50563e+07	7.47147e+07	8.46283e+07	7.79766e+07	8.08241e+07	7.31243e+07	7.69898e+07	7.60995e+07	7.26743e+07	8.0899e+07	7.14793e+07	7.79391e+07	8.01104e+07	8.4732e+07	6.54495e+07	7.08288e+07	6.37525e+07	6.27053e+07	6.23988e+07	6.5227e+07	6.92934e+07	7.0645e+07	6.79566e+07	5.88244e+07	6.51701e+07	6.41389e+07	6.49649e+07	5.72065e+07	6.26841e+07	6.46651e+07	6.17827e+07	5.58139e+07	5.92213e+07	5.65156e+07	5.96427e+07	6.15821e+07	5.94201e+07	5.32852e+07	5.78245e+07
HILIC_POS_136_07576a3_919	HILIC	POS	3.919	136.076	2-Aminoacetophenone	136.1119 (100), 118.0654 (50), 94.066 (7), 91.0549 (2)	2	HMDB0032630	1.50907e-08	3.81467e-08	26053.6	43735.9	20338	62878.3	183705	50380.3	36417.2	40800.3	10506.4	35574.2	43727	10662.5	30863.4	19161.2	2.50192e+06	1.8735e+06	2.12376e+06	2.71728e+06	2.65624e+06	2.45678e+06	355954	2.74601e+06	684328	2.15279e+06	2.48935e+06	451199	8334.34	6274.29	31182.5	34296.2	38214.3	11921.8	17580.9	18306.4	11210.4	5978.44	28795.6	12717.4	24532.3
HILIC_POS_136_07578a5_082	HILIC	POS	5.082	136.076	fragment of L-Tyrosine	91.0548 (100), 136.0756 (100), 119.0497 (70)			4.28359e-06	8.5874e-06	3.31442e+07	1.8082e+07	1.82828e+07	1.69708e+07	1.79889e+07	1.98002e+07	1.89585e+07	2.00633e+07	1.73506e+07	1.98239e+07	2.23012e+07	2.10471e+07	2.07549e+07	3.46158e+07	1.89512e+07	1.82692e+07	1.9686e+07	1.73181e+07	1.82858e+07	1.78821e+07	1.78858e+07	1.77055e+07	1.69177e+07	1.71082e+07	1.7836e+07	1.72794e+07	2.39243e+07	1.15634e+07	1.09838e+07	1.07728e+07	1.09107e+07	1.08556e+07	1.11815e+07	1.13792e+07	1.09076e+07	1.12888e+07	1.07973e+07	1.09859e+07	1.11217e+07
RP_POS_136_0759a1_918	RP	POS	1.918	136.076	Unknown	118.066 (100), 136.0752 (80), 90.9483 (35), 104.9636 (25), 72.9378 (20)	4		2.53328e-12	9.44679e-12	99287.5	632016	593507	668007	1.33862e+06	1.18267e+06	594494	550236	833354	556034	606582	609059	671929	59804.3	1.52286e+07	1.02361e+07	1.51195e+07	1.55772e+07	9.76325e+06	1.50739e+07	1.481e+07	1.53072e+07	9.04732e+06	1.49435e+07	1.49503e+07	1.49087e+07	77961.3	77408.7	112699	82951.8	157989	143559	117458	75808.3	169242	176498	272372	197795	142669
RP_POS_136_07591a1_218	RP	POS	1.218	136.076	p-Octopamine	137.0753 (100), 91.0547 (90), 119.0495 (70)	2	HMDB0004825	1.44145e-14	6.91732e-14	1.12988e+08	1.03591e+08	1.04593e+08	1.01494e+08	1.06579e+08	1.0095e+08	1.03391e+08	1.07993e+08	9.61733e+07	1.06472e+08	1.02427e+08	1.02924e+08	1.03432e+08	1.08751e+08	9.07482e+07	8.81068e+07	8.53667e+07	9.2624e+07	7.40183e+07	9.14851e+07	8.90273e+07	8.93666e+07	8.32298e+07	8.88247e+07	8.26079e+07	7.89319e+07	8.48267e+07	7.71203e+07	8.37053e+07	8.35626e+07	8.60891e+07	8.15911e+07	8.45129e+07	8.38194e+07	8.76858e+07	8.62307e+07	7.61964e+07	8.37353e+07	8.57666e+07
RP_POS_136_58461a11_673	RP	POS	11.673	136.585					0.388054	0.415453	1.31184e+06	8.68242e+06	8.94423e+06	755147	1.09972e+06	2.41341e+06	543129	760641	198355	7.52802e+06	392757	8.8969e+06	1.01241e+07	229512	452957	266442	189608	260737	285793	7.01548e+06	5.38898e+06	797682	5.6843e+06	215305	6.48416e+06	176435	146883	880533	149357	704458	2.67928e+06	657003	174197	4.43443e+06	151669	1.93755e+07	480253	1.11771e+06	748147
RP_NEG_136_89157a0_562	RP	NEG	0.562	136.892					3.14866e-12	1.16035e-11	1.76419e+07	1.98539e+07	2.18371e+07	2.08743e+07	2.12951e+07	2.01645e+07	2.04889e+07	2.15568e+07	2.0743e+07	1.99848e+07	1.94873e+07	2.10641e+07	2.08276e+07	1.84301e+07	1.39143e+07	2.16538e+07	1.36278e+07	2.05664e+07	1.44787e+07	1.44672e+07	1.3228e+07	1.27652e+07	2.25698e+07	2.10479e+07	2.23094e+07	1.21044e+07	2.04231e+07	2.02577e+07	2.05337e+07	2.41906e+07	1.85957e+07	2.01532e+07	2.19336e+07	1.73319e+07	2.12799e+07	1.72512e+07	2.00549e+07	1.70433e+07	2.17281e+07
RP_NEG_136_89159a15_498	RP	NEG	15.498	136.892					0.00280144	0.00405674	1.33351e+06	1.54317e+06	1.05641e+06	1.08654e+06	1.624e+06	1.13169e+06	1.12608e+06	1.54766e+06	1.45805e+06	1.57125e+06	1.27862e+06	1.4313e+06	1.42324e+06	1.50234e+06	1.01488e+06	969230	850593	1.34499e+06	957421	1.51118e+06	813965	1.06812e+06	974111	1.61971e+06	1.2351e+06	870267	1.6748e+06	1.12201e+06	1.18992e+06	1.08365e+06	1.30798e+06	1.55658e+06	1.51752e+06	1.12297e+06	1.51212e+06	1.11454e+06	1.0968e+06	1.52064e+06	1.86662e+06
RP_NEG_136_8916a2_149	RP	NEG	2.149	136.892					0.0236662	0.0304344	2.30818e+06	2.28846e+06	2.57427e+06	2.76474e+06	1.77472e+06	2.43791e+06	1.70288e+06	3.04212e+06	2.10943e+06	2.35345e+06	2.81154e+06	1.80796e+06	1.76163e+06	2.68614e+06	1.73729e+06	3.01128e+06	1.37209e+06	2.17339e+06	1.79717e+06	1.8744e+06	2.32408e+06	1.77694e+06	1.94773e+06	1.69563e+06	2.35207e+06	1.80671e+06	3.25371e+06	2.00766e+06	3.10803e+06	2.56329e+06	2.22557e+06	2.9041e+06	2.10446e+06	2.09146e+06	2.92909e+06	1.90728e+06	2.19103e+06	2.26799e+06	2.71736e+06
[truncated: 8,632 more rows]
[truncated: 39 more columns]
