# Supplementary material for: Effects of alcohol on the transcriptome, methylome and metabolome of in vitro gastrulating human embryonic cells
Source: Dis Model Mech. 2025 Jun 18;18(6):dmm052150. doi: 10.1242/dmm.052150 (PMC12208196; doi:10.1242/dmm.052150)
Supplement: Table S17. EtOH-induced significantly altered extracellular metabolites of all germ layer cells. [file dmm-18-052150-TableS17.xlsx]

## Sheet: Contents
Supplementary tables: Effects of alcohol on the transcriptome, methylome, and metabolome of in vitro gastrulating human embryonic cells
Table S1		EtOH-induced DEGs in the endodermal cells analyzed by mRNA-seq
Table S2		GO pathway analysis of DEGs in the endodermal cells
Table S3		EtOH-induced DEGs in the mesodermal cells analyzed by mRNA-seq
Table S4		EtOH-induced DEGs in the ectodermal cells analyzed by mRNA-seq
Table S5		GO pathway analysis of DEGs in the ectodermal cells
Table S6		EtOH-induced DMPs in the endodermal cells analyzed by microarrays
Table S7		EtOH-induced DMRs in the endodermal cells analyzed by microarrays
Table S8		GO pathway analysis of DMPs in the endodermal cells
Table S9		EtOH-induced DMPs in the mesodermal cells analyzed by microarrays
Table S10		EtOH-induced DMRs in the mesodermal cells analyzed by microarrays
Table S11		EtOH-induced DMPs in the ectodermal cells analyzed by microarrays
Table S12		EtOH-induced DMRs in the ectodermal cells analyzed by microarrays
Table S13		GO pathway analysis of DMPs in the ectodermal cells
Table S14		Common genes in the current study and previous early alcohol exposure gene expression and/or DNAm studies
Table S15		Common genes in the current study and previous DNAm studies of children with FASD
Table S16		Characteristics, statistical results, and reference spectras for all metabolic features
Table S17		EtOH-induced significantly altered extracellular metabolites of all germ layer cells
Table S18		SMPDB enrichment analysis of the annotated metabolites significantly altered by EtOH
Table S19		Correlations between omics analyses

## Sheet: Table S17
Supplementary table 17. EtOH-induced significantly altered extracellular metabolites of all germ layer cells. Metabolites are in alphabetical order according to their chemical properties. Red / blue background, increased / decreased compared to controls; gray background, p or q value < 0.05; d, Cohen's d effect size; p, raw p-value; q, false discovery rate corrected q-value.
					20 mM EtOH Endoderm				70 mM EtOH Endoderm				20 mM EtOH Mesoderm				70 mM EtOH Mesoderm				20 mM EtOH Ectoderm				70 mM EtOH Ectoderm
Metabolites					t-test	FDR	Cohen's		t-test	FDR	Cohen's		t-test	FDR	Cohen's		t-test	FDR	Cohen's		t-test	FDR	Cohen's		t-test	FDR	Cohen's
ORGANIC COMPOUNDS					p	q	d		p	q	d		p	q	d		p	q	d		p	q	d		p	q	d
BENZENOIDS
			4-Hydroxybenzoic acid		0.00686879	0.273617	-1.11367		7.88422e-05	0.00926495	-2.28982		0.963038	0.994565	0.0272829		0.0509417	0.799505	-1.52014		0.0121973	0.947656	-1.25807		0.0377875	0.541525	-1.45696
LIPIDS AND LIPID-LIKE MOLECULES
	Fatty acids and conjugates
			3-Hydroxy-3-methylglutaric acid		0.16714	0.838914	-1.13056		0.220887	0.733248	-0.794719		0.56979	0.933367	0.458717		0.78121	0.95453	-0.204648		0.0279775	0.929387	-1.35061		0.0106847	0.312919	-1.60038
			Butyrobetaine		0.0875625	0.744955	-1.07647		0.081939	0.52797	-1.4339		0.80806	0.972548	0.185263		0.161506	0.828322	1.11235		0.970567	0.997083	0.0272719		0.000789918	0.0863491	1.08074
			Erucamide		0.578791	0.89982	0.285262		0.019122	0.252835	-1.49148		0.196044	0.963414	0.851924		0.657335	0.926199	0.406442		0.424295	0.922906	-0.600288		0.130595	0.76351	-0.923596
			FA 16:0;O		0.223782	0.828259	-0.91871		0.086848	0.545032	-1.45819		0.238207	0.948892	0.857395		0.0814523	0.834132	1.44915		0.000565568	0.408993	1.53303		0.00288905	0.159765	1.93083
			FA 18:1;O		0.19829	0.823011	0.887774		0.970309	0.995186	-0.0280481		0.732379	0.958392	-0.287473		0.971897	0.996706	0.0258262		0.0241435	0.941796	1.4326		0.496044	0.870832	0.391142
			FA 20:1		0.640062	0.91796	-0.436268		0.566285	0.876032	-0.43242		0.688631	0.957099	-0.34877		0.560002	0.90706	-0.356006		0.0397569	0.939081	0.771648		0.000326331	0.0511306	2.04906
			FA 20:2		0.0155727	0.399996	-1.69602		0.294562	0.775464	-0.763634		0.26148	0.942189	0.661648		0.390501	0.862975	-0.640557		0.0318117	0.911775	0.692446		0.000185631	0.0387804	2.17416
			FA 20:3		0.0392662	0.565301	-1.75518		0.00342656	0.0852199	-1.31564		0.969402	0.994473	0.0230285		0.101591	0.826889	-1.35106		0.269099	0.952485	0.664925		0.0373594	0.541165	1.37909
			FA 22:2		0.527431	0.892437	0.495983		0.0811702	0.525538	1.41756		0.174503	0.98588	0.401071		0.560584	0.906753	-0.550563		0.408858	0.919319	0.582314		0.00869761	0.272554	1.26504
			FA 24:4		0.00871284	0.30793	-1.79722		0.00699446	0.133107	-1.97141		0.162506	1	-0.918136		0.345187	0.851734	-0.822153		0.562724	0.937143	-0.328136		0.0332497	0.518376	-1.42113
			NAE 18:5		0.986606	0.998502	0.0111065		0.435157	0.830473	0.618587		0.200861	0.969848	1.121		0.0305045	0.711595	1.23047		0.581888	0.936861	-0.26377		0.444657	0.862612	0.615783
	Glycerolipids
			DG 32:1		0.0239414	0.480925	-1.77703		0.0266896	0.304501	-1.62353		0.537832	0.928416	-0.166927		0.214759	0.800535	1.13226		0.872858	0.986741	-0.123814		0.635143	0.921163	-0.346461
			DG 34:7		0.525089	0.892652	-0.396801		0.258703	0.757889	-0.94285		0.047668	1	-1.22167		0.242235	0.814177	-0.967293		0.469652	0.924262	0.561055		0.3888	0.855196	0.530275
			MG 14:0 (14:0/0:0/0:0)		0.668303	0.924609	0.339564		0.832651	0.961286	-0.151155		0.253312	0.94612	0.66021		1.03693e-05	0.0194964	1.99943		0.634358	0.947957	-0.373684		0.675855	0.935057	-0.355344
	Glycerophospholipids
		Glycerophosphoethanolamines
			LPE 16:0		0.010345	0.328557	-1.30586		0.000441531	0.0259427	-2.11858		0.407353	0.927021	-0.591106		0.861357	0.975381	-0.15098		0.468806	0.923757	-0.589221		0.27875	0.828496	-0.53623
			LPE 16:1		0.0951452	0.763843	-0.996417		0.0108853	0.178903	-1.93712		0.66169	0.955978	0.400118		0.734306	0.94474	0.274056		0.268571	0.952768	-0.65081		0.206989	0.807092	-0.973307
			LPE 18:0		0.148501	0.834463	-1.10707		0.468498	0.844392	-0.531955		0.569121	0.933736	-0.432143		0.837377	0.970317	-0.186128		0.0224969	0.948401	1.47707		0.0878392	0.705189	1.12117
			LPE 18:1		0.0237331	0.479817	-1.10923		0.00228192	0.0687574	-2.16007		0.566417	0.932555	-0.304258		0.243701	0.813865	0.979518		0.366013	0.920515	0.525861		0.063838	0.645312	1.32965
			LPE 20:1		0.00624868	0.268237	-1.48551		0.00560743	0.11637	-1.94935		0.882731	0.982775	-0.124287		0.283733	0.831735	-0.704547		0.183543	0.964501	0.871796		0.143894	0.786941	0.918799
			LPE 20:2		0.00744841	0.283492	-1.56241		0.000906926	0.0396559	-2.17449		0.489251	0.924327	0.213068		0.430322	0.873371	-0.746859		0.695521	0.958738	-0.252793		0.450799	0.861549	0.481886
			LPE 20:3		0.375389	0.872874	-0.852895		0.39682	0.816661	-0.820682		0.595082	0.936138	0.456905		0.999151	0.99947	-0.00062872		0.344914	0.930961	-0.579816		0.0214747	0.438877	-1.39487
			PE 32:1 (14:0/18:1)		0.198715	0.822599	-1.02825		0.00525941	0.110612	-1.57089		0.602001	0.93901	0.42475		0.357031	0.854929	-0.582492		0.32235	0.935311	0.615945		0.522214	0.881705	0.433196
			PE 34:1 (16:0/18:1)		0.0870852	0.745618	-0.869571		0.00745828	0.138022	-1.95168		0.436049	0.923266	-0.470287		0.736957	0.945692	0.294676		0.300777	0.941278	-0.808663		0.63609	0.921826	-0.298383
			PE 34:2 (16:1/18:1)		0.679561	0.928704	-0.249607		0.0257008	0.29792	-1.67486		0.384835	0.925987	0.579396		0.178545	0.81998	1.09343		0.777285	0.970677	0.212426		0.951751	0.991953	0.0404321
			PE 34:3 (16:1/18:2)		0.809487	0.965	-0.208276		0.428879	0.829267	-0.553293		0.772201	0.965739	-0.125675		0.788001	0.955624	0.264197		0.0283643	0.929102	-1.50212		0.195604	0.807232	-0.642363
			PE 36:2 (18:1/18:1)		0.026333	0.489241	-1.26378		0.00365083	0.0871103	-2.0649		0.376284	0.923615	-0.626719		0.446396	0.873194	0.653726		0.447451	0.924909	-0.33095		0.0219523	0.443815	1.40299
			PE 38:4		0.407765	0.876806	0.727354		0.155172	0.662175	-0.515872		0.897383	0.984514	0.112598		0.360859	0.855595	-0.817741		0.280682	0.943399	0.343284		0.0355475	0.532986	1.57601
		Glycerophosphocholines
			Glycerophosphocholine		0.00214774	0.154129	-1.41807		0.000132453	0.011973	-2.25155		0.00805461	1	0.704931		0.00283862	0.317689	2.14725		0.0841852	0.958141	1.28721		0.277764	0.829234	0.524481
			LPC 14:0 (0:0/14:0)		0.00341475	0.188836	-1.53683		1.97069e-05	0.00430848	-2.22133		0.402549	0.925499	-0.627143		0.414099	0.868766	-0.764603		0.170904	0.97021	1.04899		0.0530213	0.606391	1.02938
			LPC 14:0 (14:0/0:0)		8.07023e-06	0.0151737	-1.58787		8.57219e-06	0.00287811	-2.25402		0.046048	1	-1.53684		0.367325	0.855181	-0.703854		0.460505	0.92465	0.497913		0.0164439	0.397402	1.36152
			LPC 16:0 (16:0/0:0)		2.34127e-05	0.0200094	-1.58996		3.8145e-06	0.00275847	-2.25073		0.394591	0.922774	0.862268		0.480787	0.885209	0.0485252		0.0888582	0.957977	0.643841		0.000514877	0.0654102	1.99489
			LPC O-16:0		0.0036475	0.19707	-1.39554		0.00156138	0.0539653	-2.26039		0.484216	0.926168	-0.572241		0.107324	0.829732	-1.33047		0.727611	0.963147	0.248288		0.12709	0.762459	0.870012
			LPC 16:1 (16:1/0:0)		0.000963461	0.10177	-1.98396		4.78264e-05	0.00737076	-1.88791		0.422529	0.924627	0.591394		0.358172	0.8557	0.697192		0.71716	0.962184	0.242285		0.359132	0.849999	0.649185
			LPC 18:0 (18:0/0:0)		0.00785284	0.294122	-1.18257		0.000587077	0.0306617	-2.14138		0.22157	0.947241	1.00168		0.962994	0.995175	-0.0276993		0.0840443	0.957698	-1.16398		0.661924	0.930296	-0.235182
			LPC 18:1 (0:0/18:1)		0.000131418	0.0411822	-1.55555		7.04085e-06	0.00300869	-2.24054		0.901894	0.985552	-0.0971241		0.79353	0.957389	-0.205767		0.01654	0.965791	0.627458		0.000207923	0.0398916	2.12867
			LPC 18:1 (18:1/0:0)		2.88694e-05	0.020877	-1.70212		2.99346e-06	0.00255832	-2.23204		0.497011	0.923947	-0.277988		0.346783	0.852986	0.862061		0.0295355	0.938051	0.552277		6.38083e-06	0.00499884	2.16664
			LPC 20:1 (20:1/0:0)		0.0013037	0.122561	-1.68753		0.000278051	0.0195071	-2.04843		0.851362	0.9806	0.176005		0.364804	0.855242	0.586778		0.0663781	0.94692	0.405646		3.03713e-06	0.00475867	2.15043
			LPC 20:2 (20:2/0:0)		0.381153	0.877165	0.798103		0.399421	0.816827	0.438094		0.812971	0.973102	-0.22701		0.442587	0.874294	-0.701556		0.759935	0.968173	-0.171533		0.0255619	0.472117	1.2932
			LPC 28:0		0.207806	0.821181	-0.808805		0.778238	0.943175	-0.231239		0.0328452	1	1.5499		0.164903	0.829898	0.905785		0.681488	0.957362	-0.343021		0.949651	0.991632	0.0232459
			PC 30:0		0.0751086	0.701188	-1.3504		0.0429005	0.384468	-1.40819		0.583326	0.935491	-0.173384		0.262754	0.823383	1.03572		0.882833	0.98792	0.075184		0.874901	0.975213	-0.12935
			PC 32:1		0.245346	0.840253	-0.809242		0.0412956	0.376912	-1.77603		0.193122	0.96366	-0.926594		0.753795	0.949923	0.264835		0.376588	0.921715	-0.525359		0.160107	0.798495	-1.01703
			PC 32:2 (16:1/16:1)		0.369234	0.871278	-0.799371		0.031618	0.335866	-1.20666		0.8775	0.983592	-0.124795		0.64934	0.926179	-0.393335		0.107668	0.969527	-1.18364		0.0887935	0.705023	-1.27467
			PC 38:4 (18:0/20:4)		0.0815371	0.719071	-1.32877		0.0433149	0.385609	-1.41678		0.715289	0.957351	-0.15151		0.450436	0.873284	-0.741254		0.207826	0.947512	-0.826526		0.606341	0.910286	-0.401533
			PC 40:6		0.364642	0.870051	-0.82374		0.14839	0.65617	0.423104		0.0437846	1	1.47394		0.107679	0.831108	1.20297		0.563741	0.93701	-0.440516		0.809011	0.962844	-0.202868
		Glycerophosphoglycerols
			LPG 18:1 (18:1/0:0)		0.0469327	0.608571	1.45828		0.0366843	0.356269	1.60248		0.784843	0.969427	0.16943		0.0406518	0.796182	-1.48867		0.31031	0.937713	-0.256568		0.359686	0.850241	0.746743
			LPG 18:2		0.0890958	0.750528	-0.903094		0.0784379	0.515301	-1.49417		0.503426	0.925441	-0.580076		0.743475	0.946818	0.294983		0.110721	0.964679	-1.26382		0.018415	0.417156	-0.973566
	Sphingolipids
			Lactosylceramide (d18:1/16:0)		0.0249516	0.488688	-0.968015		0.000744473	0.0344768	-2.18505		0.490643	0.92454	-0.473133		0.125793	0.837524	1.10062		0.492229	0.926044	-0.501516		0.868221	0.973654	0.122344
			SM 32:0;2O		0.754364	0.949495	-0.286091		0.304563	0.781228	-0.860435		0.241744	0.948514	0.702619		0.0360177	0.755809	1.67045		0.465456	0.923935	0.474825		0.782666	0.956807	0.197975
			SM 32:1;2O (18:1;2O/14:0)		0.260389	0.839767	-0.776768		0.0407396	0.375851	-1.7468		0.759981	0.965875	-0.207037		0.748153	0.948024	0.289743		0.287891	0.941706	-0.880906		0.808624	0.962994	-0.0749741
			SM 32:2;2O		0.407943	0.876588	0.690994		0.598851	0.887421	-0.320813		0.837996	0.977783	-0.0805171		0.11814	0.836324	1.30724		0.0466849	0.933797	-1.06088		0.694323	0.940132	0.237421
			SM 34:1;2O (18:1;2O/16:0)		0.209764	0.819613	-0.703143		0.0236128	0.285327	-1.77612		0.321075	0.927036	-0.22276		0.173654	0.822428	1.21935		0.50039	0.927112	-0.490537		0.52287	0.882021	-0.507696
			SPB 18:0 (Sphinganine)		0.0298319	0.509908	-1.69797		0.00270935	0.0749135	-1.78384		0.871551	0.983135	0.163662		0.663694	0.928342	0.446212		0.558298	0.935739	0.465145		0.337692	0.842528	0.543747
			SPB 18:1		0.00864187	0.306574	-1.05691		0.101362	0.579976	-1.51883		0.191483	0.965738	1.13274		0.402591	0.868264	0.479715		0.86275	0.985266	0.145369		0.548145	0.888315	0.290432
			Sphingosine		0.553005	0.896654	-0.518654		0.405354	0.818632	-0.749501		0.799883	0.972166	0.16437		0.0695025	0.82395	1.30789		0.474606	0.924912	0.532094		0.0120237	0.337417	1.13651
	Steroids and steroid derivates
			7a-hydroxy-3-oxo-4-cholestenoic acid		0.000356297	0.0656774	-1.48772		2.66505e-05	0.00501083	-2.2493		0.65633	0.954247	0.15014		0.00225514	0.282674	1.91305		0.510217	0.926512	0.429464		2.85125e-06	0.00536092	1.57883
			7-Ketocholesterol		0.426059	0.877987	0.69963		0.699723	0.921948	0.361451		0.328762	0.924527	0.517636		0.00029415	0.0987608	1.93003		0.0866757	0.956383	-1.2802		0.116275	0.744621	-1.00074
			ST 27:1		0.0114407	0.348072	-1.13434		0.000166957	0.0136483	-2.19486		0.856946	0.982457	-0.0739782		0.081136	0.832707	1.42177		0.0611641	0.953572	1.11693		0.0372157	0.541586	1.35711
			ST 27:2		0.714051	0.937148	-0.333624		0.134991	0.631684	-0.877594		0.0482733	1	1.05606		0.084155	0.82842	1.48005		0.726459	0.963385	0.264982		0.54902	0.888354	-0.275355
NUCLEOSIDES, NUCLEOTIDES, AND ANOLOGUES
			1-Methyladenosine		0.00560804	0.254692	-0.879735		0.00327979	0.0831086	-2.1525		0.254778	0.94596	1.06938		0.246894	0.816696	1.10469		0.198103	0.953591	1.08954		0.324166	0.839759	0.784943
			Adenosine		0.134956	0.81906	1.18941		0.0559335	0.438924	1.73609		0.747532	0.962414	-0.258966		0.462873	0.877843	0.524822		0.16496	0.974112	0.890779		0.00701737	0.248009	1.49545
			Adenosine monophosphate (AMP)		0.271693	0.837437	0.866345		0.450339	0.835201	0.576652		0.417064	0.924722	-0.821098		0.500313	0.890804	-0.6632		0.0161811	0.956719	-1.40763		0.00883273	0.273146	-1.57336
			Guanosine		0.00121118	0.117385	-1.82556		5.27189e-07	0.00165203	-2.11206		0.0404249	1	0.598838		0.0342541	0.750636	1.85737		0.618212	0.943782	0.214884		0.00569725	0.22224	-1.64988
			Inosine		0.0150349	0.399274	-1.61313		0.00495097	0.107741	-1.99265		0.536921	0.928549	-0.580863		0.236546	0.806297	-0.555532		0.532932	0.929171	-0.40648		0.00666974	0.242094	-1.45187
			N2,N2-Dimethylguanosine		0.00495303	0.237569	-0.981872		7.67903e-05	0.00937539	-2.25424		0.0181412	1	1.25054		0.430332	0.873203	0.695118		0.166017	0.969997	1.17906		0.34482	0.845944	0.747664
			Nicotinamide adenine dinucleotide (NAD+)		0.315099	0.85171	-1.0259		0.0138593	0.205832	-0.416522		0.216496	0.95598	1.16858		0.184789	0.817893	1.283		0.00849327	0.858551	-1.20709		0.000290194	0.0496021	-2.07458
			5'-Methylthioadenosine (MTA)		0.0700707	0.694136	-1.25948		0.0258323	0.297975	-1.74778		0.0718882	1	1.04978		0.0122252	0.563379	1.81064		0.00782302	0.845336	-0.634821		7.39823e-07	0.00173877	-2.22782
			S-Adenosylmethionine (SAM)		0.16857	0.838035	-0.779749		0.0466797	0.404085	-1.67086		0.471104	0.927702	0.483474		0.865382	0.976176	0.164575		0.620648	0.944281	-0.341873		0.122725	0.760036	-1.12386
			Deoxyuridine		0.00350996	0.191844	-0.955891		0.000269217	0.0191736	-2.228		0.0243321	1	0.622176		0.0176708	0.610748	1.97046		0.00328418	0.630094	1.76235		0.0745135	0.675508	1.06792
ORGANIC ACIDS AND DERIVATES
	Carboxylic acids and derivatives
			Citric acid		0.657495	0.923105	-0.341979		0.24128	0.748604	-0.920982		0.0708084	1	1.25073		0.0234043	0.679086	1.55814		0.014388	0.939317	0.858389		0.000342833	0.0528356	2.09234
			Succinic acid		0.551087	0.896172	-0.290377		0.00972188	0.165272	-1.81972		0.196163	0.962491	-1.17441		0.339388	0.849691	-0.849387		0.890538	0.988658	-0.0717252		0.0133789	0.357317	-1.439
		Amino acids and derivates
			1-Methylhistidine		0.00180551	0.145073	-1.06271		5.05077e-05	0.00765843	-2.28235		0.163754	1	0.545654		0.210925	0.797949	1.20314		0.0124674	0.945213	1.46921		0.992119	0.999883	0.00483776
			4-Guanidinobutanoic acid		0.686514	0.930495	0.339666		0.900402	0.976995	-0.0817607		0.0469961	1	-1.4368		0.145706	0.829669	-1.03004		0.973856	0.997192	0.0259675		0.763714	0.951202	-0.232555
			Alanine		0.0301483	0.509755	-1.47949		0.0149453	0.217157	-1.94951		0.216866	0.955368	0.519714		0.0180539	0.612726	1.81256		0.113995	0.964593	0.577692		0.000557586	0.0680762	2.09273
			Alanylleucine		0.788457	0.961635	-0.188709		0.12532	0.62368	-1.36292		0.0011033	0.518605	1.43529		0.00708206	0.449854	2.01152		0.720356	0.963036	0.225205		0.077029	0.677409	-0.956234
			Arginine		0.277693	0.840228	0.529267		0.00806692	0.146404	1.84238		0.0724581	1	-1.31247		0.0264742	0.687524	-1.82887		0.809431	0.977703	0.0949814		0.00713118	0.25015	1.64149
			Asparagine		0.192874	0.825685	-1.07922		0.0214015	0.272254	-1.34113		0.864148	0.981379	-0.130133		0.467144	0.877621	-0.608195		0.249535	0.9463	0.935039		0.483328	0.867793	0.283863
			Aspartic acid		0.160259	0.833293	0.697965		0.00562394	0.116199	1.91425		0.192717	0.965227	-0.83531		0.0263389	0.689727	-1.90962		0.144621	0.979526	-0.648045		0.00320104	0.162665	-2.03941
			Aspartylphenylalanine		0.193448	0.825137	-0.866819		0.0201851	0.2621	-1.71872		0.0252049	1	-1.71382		0.238474	0.809348	-0.602472		0.208931	0.947497	0.864952		0.981653	0.997462	0.0148014
			Citrulline		0.369027	0.871226	-0.568381		0.0291999	0.321438	-1.53799		0.0786611	1	0.905316		0.198357	0.802044	1.19455		0.979543	0.997583	-0.00732796		0.0188547	0.422032	1.59572
			Creatine		0.0165494	0.409422	-1.09735		0.00142796	0.0508496	-2.14812		0.461972	0.929183	-0.760286		0.658255	0.926663	-0.442032		0.511472	0.92575	-0.57015		0.571816	0.900442	-0.485142
			Creatinine		0.00431773	0.217064	-1.68948		0.00244913	0.0710626	-1.96651		0.286762	0.929923	-0.729287		0.987566	0.99915	-0.0117475		0.122876	0.971541	1.22818		0.100395	0.715555	1.3377
			Cystathionine		0.018511	0.438343	-1.13707		0.00202153	0.0637732	-2.21431		0.448718	0.925494	0.614104		0.340886	0.84982	-0.56785		0.0656841	0.948535	-0.921691		0.00135516	0.112742	-1.92685
			Cystine		0.0592626	0.665625	-0.862322		0.00239999	0.0702876	-2.13652		0.909453	0.987043	-0.102216		0.402837	0.868395	-0.673729		0.013627	0.948941	1.15842		0.108504	0.729124	-0.74025
			γ-Glutamylcysteine		0.0255285	0.489783	-1.33609		0.00737637	0.137317	-1.92825		0.221409	0.948278	0.714022		0.0703804	0.823968	1.51882		0.122003	0.971988	-0.876345		0.318272	0.837179	-0.704409
			γ-Glutamylglutamine		0.0237835	0.478777	-1.37611		0.00494679	0.108151	-1.97498		0.125167	1	1.04085		0.026836	0.681851	1.77509		0.00609087	0.773788	1.69116		0.0401252	0.549079	1.17636
			γ-Glutamylleucine		0.00818417	0.298215	-1.2206		0.00602166	0.121741	-2.03181		0.00345731	0.792736	1.88302		0.00428353	0.359549	1.6869		0.135932	0.980735	1.05153		0.638302	0.922755	0.301381
			Glutamic Acid		0.46361	0.881552	-0.505605		0.33252	0.792602	-0.77743		0.0440091	1	1.23693		0.0137224	0.573353	1.78635		0.15685	0.979116	-0.538344		0.00157689	0.121511	-2.08029
			Glutamylleucine		0.00364679	0.19817	-1.70189		2.41777e-05	0.00473529	-2.10542		0.185499	0.973686	1.25938		0.239784	0.809994	0.450052		0.19077	0.960592	0.942337		0.762651	0.951013	-0.199088
			Glutathione (oxidized)		0.270192	0.837756	0.9633		0.551966	0.8724	0.337418		0.737021	0.96019	0.343019		0.755257	0.949855	0.315503		0.0111192	0.950289	0.506035		0.396473	0.856444	-0.67639
			Glutathione (reduced)		0.00976476	0.320974	-1.34726		0.00627649	0.124747	-1.95834		0.0169023	1	1.12438		0.0689347	0.820323	1.59012		0.936279	0.993898	0.0569516		0.208548	0.806817	-0.711015
			Glycine betaine		0.0380506	0.558055	-0.892373		0.000237093	0.0175505	-2.18337		0.469287	0.928206	0.586002		0.422297	0.871765	0.714456		0.00728597	0.83531	1.62218		0.013602	0.360203	1.52454
			Glycyl-Isoleucine		0.0192218	0.443991	-1.61488		0.0147392	0.214827	-1.83573		0.716291	0.957738	-0.337456		0.914472	0.986115	0.0931105		0.325304	0.934937	-0.715862		0.879068	0.976039	-0.118668
			Glycylleucine		0.0449287	0.600817	-1.02937		0.00533127	0.111873	-2.03642		0.541974	0.928745	0.478959		0.277227	0.830797	0.831923		0.0817444	0.954632	-0.517112		0.0607616	0.64038	-1.50832
			Histidine		0.0364017	0.553742	0.712657		0.0102509	0.171474	1.9919		0.44091	0.925428	-0.563808		0.104368	0.831494	-1.32657		0.0961596	0.959657	1.06611		0.35975	0.850179	-0.414084
			Isoleucine		0.714017	0.937234	-0.298495		0.540846	0.868105	0.389911		0.0425636	1	-1.11176		0.229323	0.805629	-1.05154		0.309883	0.937929	0.850694		0.360081	0.849893	0.746007
			Kynurenine		0.0373693	0.557633	-1.29571		0.003757	0.0880787	-1.87572		0.750227	0.962588	-0.201935		0.0357822	0.75593	-1.59376		0.307533	0.93898	-0.696943		0.0469554	0.580063	-1.53395
			Leucine		0.0477299	0.61132	1.64068		0.0962812	0.56927	1.15546		0.994756	0.997728	0.0063255		0.611511	0.918048	-0.382817		0.852374	0.982729	0.125951		0.143102	0.786264	0.94589
			Methioninesulfoxide		0.388295	0.875596	0.808091		0.0635029	0.467861	0.891347		0.00680731	1	-1.58588		0.00581775	0.414339	-1.85839		0.639106	0.948719	0.401983		0.651261	0.927371	0.356937
			N6,N6,N6-Trimethyl-lysine		0.00368765	0.198101	-1.11729		0.000123738	0.0117501	-2.23633		0.0215915	1	1.06633		0.0310265	0.716658	1.78414		0.0967248	0.9602	1.0425		0.566046	0.896311	-0.324435
			N-Acetylalanine		0.0393074	0.565029	-1.01602		0.00279581	0.0759635	-2.00647		0.2694	0.938359	0.83715		0.103874	0.831081	1.41983		0.31044	0.937504	0.824544		0.82167	0.965082	0.174259
			N-Acetylaspartic acid		0.192525	0.826451	-1.09505		0.00693171	0.132719	-1.44855		0.0568659	1	1.62338		0.0884963	0.822902	0.919081		0.208461	0.946735	0.920234		0.261094	0.824225	0.596656
			N-Acetylaspartylglutamic acid		0.278781	0.840545	-0.49876		0.0303871	0.328733	-1.71742		0.309612	0.928144	0.68152		0.973914	0.996818	-0.0274007		0.619701	0.944062	0.270954		0.0249761	0.470542	-1.29907
			N-Acetyllysine		0.0477494	0.610738	-0.926341		0.00154889	0.053731	-2.10352		0.303649	0.925617	-0.701205		0.0408013	0.794147	-1.61167		0.131287	0.978771	0.926704		0.965413	0.994723	-0.0288336
			N-Acetylmethionine		0.00997449	0.322234	-1.12322		0.000359161	0.0234477	-2.22061		0.0218262	1	0.797125		0.000155029	0.0767067	2.22329		0.00620844	0.767967	1.01344		0.000438854	0.0625101	2.10944
			N,N-Dimethylarginine		0.00663368	0.269971	-1.03077		0.000148932	0.012501	-2.23902		0.088708	1	1.07118		0.0355053	0.75517	1.72077		0.0254372	0.934122	1.45021		0.700787	0.94062	0.179057
			Ornithine		0.0115297	0.348524	-0.887314		0.00039423	0.0245441	-2.24549		0.136607	1	1.34301		0.518299	0.894369	0.50293		0.407724	0.920513	0.329022		0.000880812	0.0909946	-1.57039
			Phenylalanine		0.26836	0.838434	-0.984497		0.825445	0.9585	-0.112952		0.150191	1	-0.572373		0.167855	0.829654	-1.29788		0.0467833	0.929831	1.46394		0.131969	0.76583	0.943532
			Serine		0.525313	0.89271	0.328942		0.0179988	0.241379	1.86005		0.639501	0.948107	-0.391676		0.862042	0.975922	-0.11577		0.10829	0.966793	0.559019		0.00311618	0.161852	1.89904
			Serylleucine		0.040944	0.571089	-1.18842		0.0257752	0.298047	-1.68806		0.449598	0.925887	-0.719603		0.744203	0.946719	-0.303249		0.669084	0.956082	0.318576		0.359616	0.850289	0.615636
			Targinine		0.0301577	0.508087	-0.931626		0.000866701	0.0384333	-2.19728		0.319122	0.92795	0.578212		0.0790649	0.831419	1.51468		0.122791	0.971681	0.813654		0.261548	0.823999	-0.666341
			Tyrosine		0.104435	0.784808	0.788813		0.00116468	0.0450583	2.02018		0.378726	0.924539	-0.63919		0.0783184	0.829135	-1.52797		0.591205	0.937571	0.40629		0.218252	0.806836	0.869261
	Other acids and derivatives
			p-Cresol sulfate		0.842011	0.971258	-0.159919		0.299485	0.778827	-0.801898		0.628068	0.943054	0.462486		0.580769	0.909816	0.52021		0.100785	0.971775	1.00095		0.0291675	0.500372	1.42136
			12-Hydroxydodecanoic acid		0.0155656	0.40091	-0.955569		0.00039235	0.0245899	-2.18371		0.386102	0.925956	0.574021		0.00703274	0.452841	1.74931		0.602932	0.939059	-0.408952		0.347598	0.845258	-0.589835
			Phosphonoacetate		0.57118	0.898237	-0.391492		0.026522	0.303695	-1.62282		0.751924	0.96332	0.190441		0.740836	0.946792	-0.30046		0.870314	0.986832	0.10843		0.345457	0.845079	-0.694522
ORGANOHETEROCYCLIC COMPOUNDS
			Thymine		0.000692333	0.0823876	-1.43874		7.73314e-05	0.00932041	-2.21025		0.216597	0.955527	0.280501		0.0244878	0.685149	1.8361		0.00795992	0.8408	1.50762		0.343056	0.844701	-0.412312
			Guanine		0.00041687	0.072574	-1.63757		1.69663e-06	0.00227858	-2.21101		0.0614171	1	0.580777		0.0838189	0.830328	1.6127		0.827047	0.981081	0.0788759		0.0024041	0.143955	-1.81772
			Hypoxanthine		0.000537795	0.0815454	-1.74524		1.97821e-05	0.00422663	-2.11263		0.0708336	1	0.458784		0.131937	0.838631	1.45347		0.75149	0.967245	-0.107555		0.00161484	0.122428	-1.93318
			Dehydroascorbic acid		0.528729	0.892065	-0.590132		0.673821	0.912503	0.232718		0.321752	0.926145	-0.881149		0.252228	0.820766	-1.09181		0.0543493	0.958608	1.44645		0.038346	0.543727	1.01005
			Cytidine diphosphate choline (CDP-choline)		0.785738	0.960937	-0.249301		0.506025	0.858071	-0.638649		0.469523	0.928087	-0.635986		0.275398	0.829812	-0.753721		0.031759	0.915849	-1.0329		3.27945e-05	0.0181354	-2.0706
			Pyridoxal (Vitamin B6)		0.246157	0.840581	-0.666174		0.00360898	0.0872185	-1.84078		0.609089	0.9407	0.244532		0.0108774	0.552746	1.87331		0.0306098	0.928267	1.57761		0.147256	0.791057	0.619673
			Pyridoxamine (Vitamin B6)		0.0914768	0.760366	1.02789		0.0131784	0.200794	1.7617		0.450431	0.925574	0.636157		0.524699	0.895714	0.541649		0.652373	0.95188	0.324342		0.912711	0.983765	0.0782421
			Pyridoxine (Vitamin B6)		0.924868	0.987471	0.0518544		0.0667328	0.479996	-1.37298		0.262478	0.941815	0.715385		0.0215096	0.658669	1.6347		0.036302	0.935001	1.4526		0.402387	0.856428	0.477632
ORGANONITROGEN COMPOUNDS
			Choline		0.0465719	0.607243	1.00209		0.391596	0.814469	0.777544		0.558485	0.931899	-0.467021		0.531217	0.896422	-0.487542		0.87243	0.986613	0.108174		0.3553	0.846899	0.655138
			Phosphocholine		0.718126	0.938044	0.175635		0.132368	0.629118	1.2726		0.478187	0.926704	-0.0433407		0.0440177	0.803515	1.69532		0.622407	0.945122	-0.283113		0.327921	0.841142	0.723495
			Spermidine		0.575499	0.899313	-0.429735		0.858833	0.968673	0.166581		0.16804	0.993551	-0.86891		0.435402	0.874993	0.533212		0.529386	0.929367	-0.474418		0.0113897	0.32845	-1.09169
			Putrescine		0.297854	0.845703	-0.659993		0.0867865	0.545374	-1.34007		0.218194	0.95141	0.895742		0.00469543	0.364808	1.68029		0.905091	0.991928	0.0871915		0.489917	0.869166	0.459785
ORGANOOXYGEN COMPOUNDS
			Pantothenic acid (Vitamin B5)		0.278898	0.840627	-0.755879		0.0963939	0.569579	-1.30151		0.325635	0.927102	0.837624		0.972858	0.996496	0.023531		0.0106656	0.928401	1.62031		0.0134196	0.357387	1.36969
			Fructose 1,6-biphosphate		0.0142088	0.387179	-1.82646		0.0411005	0.378068	-1.32376		0.640113	0.948118	0.281238		0.868951	0.976453	0.155804		0.125709	0.978303	1.09619		0.244175	0.815738	0.682736
			Hydroxyphenyllactate		0.0408766	0.570996	-0.661798		0.000338899	0.0225956	-2.15416		0.024657	1	1.43596		0.021141	0.658101	1.76259		0.000370273	0.348093	1.95203		0.283765	0.833128	0.397484
