# Supplementary material for: Effects of alcohol on the transcriptome, methylome and metabolome of in vitro gastrulating human embryonic cells
Source: Dis Model Mech. 2025 Jun 18;18(6):dmm052150. doi: 10.1242/dmm.052150 (PMC12208196; doi:10.1242/dmm.052150)
Supplement: Table S18. SMPDB enrichment analysis of the annotated metabolites significantly altered by EtOH. [file dmm-18-052150-TableS18.xlsx]

## Sheet: Contents
Supplementary tables: Effects of alcohol on the transcriptome, methylome, and metabolome of in vitro gastrulating human embryonic cells
Table S1		EtOH-induced DEGs in the endodermal cells analyzed by mRNA-seq
Table S2		GO pathway analysis of DEGs in the endodermal cells
Table S3		EtOH-induced DEGs in the mesodermal cells analyzed by mRNA-seq
Table S4		EtOH-induced DEGs in the ectodermal cells analyzed by mRNA-seq
Table S5		GO pathway analysis of DEGs in the ectodermal cells
Table S6		EtOH-induced DMPs in the endodermal cells analyzed by microarrays
Table S7		EtOH-induced DMRs in the endodermal cells analyzed by microarrays
Table S8		GO pathway analysis of DMPs in the endodermal cells
Table S9		EtOH-induced DMPs in the mesodermal cells analyzed by microarrays
Table S10		EtOH-induced DMRs in the mesodermal cells analyzed by microarrays
Table S11		EtOH-induced DMPs in the ectodermal cells analyzed by microarrays
Table S12		EtOH-induced DMRs in the ectodermal cells analyzed by microarrays
Table S13		GO pathway analysis of DMPs in the ectodermal cells
Table S14		Common genes in the current study and previous early alcohol exposure gene expression and/or DNAm studies
Table S15		Common genes in the current study and previous DNAm studies of children with FASD
Table S16		Characteristics, statistical results, and reference spectras for all metabolic features
Table S17		EtOH-induced significantly altered extracellular metabolites of all germ layer cells
Table S18		SMPDB enrichment analysis of the annotated metabolites significantly altered by EtOH
Table S19		Correlations between omics analyses

## Sheet: Table S18
Supplementary table 18. SMPDB enrichment analysis of the annotated metabolites significantly altered by EtOH. Significantly enriched terms identified in the SMPDB enrichment analysis of annotated metabolites altered by EtOH across all germ layers (P < 0.05). Gray background, p or q value < 0.05.
a) Terms identified in SMPDB enrichment analysis for annotated metabolites in the 20 mM EtOH-exposed supernatant of endodermal cells
Pathway name	total	expected	hits	Raw p	Holm p	FDR	Significant metabolites in set		Summary of pathways altered by alcohol in germ layers. X = ​​P< 0.05; X* = FDR < 0.05.
Glutathione Metabolism	20	0.479	3	0.0105	1	0.523	glutathione, alanine, γ-glutamylcysteine
Glycine and Serine Metabolism	59	1.41	5	0.0107	1	0.523	betaine, creatine, cystathionine, alanine, ornithine
b) Terms identified in SMPDB enrichment analysis for annotated metabolites in the 70 mM EtOH-exposed supernatant of endodermal cells
Pathway name	total	expected	hits	Raw p	Holm p	FDR	Significant metabolites in set
Glycine and Serine Metabolism	59	2.06	9	9.76e-05	0.00956	0.00826	glycine betaine, creatine, cystathionine, alanine, serine, ornithine, arginine, NAD+, S-adenosylmethionine
Arginine and Proline Metabolism	52	1.82	8	0.000243	0.0236	0.00826	creatine, aspartic acid, ornithine, succinic acid, arginine, NAD+, citrulline, S-adenosylmethionine
Urea Cycle	28	0.978	6	0.000253	0.0243	0.00826	alanine, aspartic acid, ornithine, arginine, NAD+, citrulline
Methionine Metabolism	42	1.47	6	0.00246	0.234	0.0604	betaine, cystathionine, serine, NAD+, 5'-methylthioadenosine, S-adenosylmethionine
Ammonia Recycling	31	1.08	5	0.00342	0.321	0.067	asparagine, histidine, serine, aspartic acid, NAD+
Glutamate Metabolism	48	1.68	6	0.00494	0.46	0.0723	glutathione (reduced), alanine, aspartic acid, succinic acid, NAD+, γ-glutamylcysteine
Carnitine Synthesis	22	0.768	4	0.00584	0.537	0.0723	succinic acid, NAD+, S-adenosylmethionine, N6,N6,N6-trimethyl-lysine
Aspartate Metabolism	35	1.22	5	0.0059	0.537	0.0723	asparagine, aspartic acid, arginine, N-acetylaspartic acid, citrulline
Methylhistidine Metabolism	4	0.14	2	0.00681	0.613	0.0741	histidine, S-adenosylmethionine
Spermidine and Spermine Biosynthesis	18	0.629	3	0.0222	1	0.218	ornithine, 5'-methylthioadenosine, S-adenosylmethionine
Glutathione Metabolism	20	0.699	3	0.0296	1	0.256	glutathione (reduced), alanine, γ-glutamylcysteine
Betaine Metabolism	21	0.734	3	0.0337	1	0.256	betaine, NAD+, S-adenosylmethionine
Purine Metabolism	73	2.55	6	0.0362	1	0.256	guanine, guanosine, hypoxanthine, aspartic acid, inosine, NAD+
Homocysteine Degradation	9	0.314	2	0.0366	1	0.256	cystathionine, serine
Malate-Aspartate Shuttle	10	0.349	2	0.0447	1	0.292	aspartic acid, NAD+
c) Terms identified in SMPDB enrichment analysis for annotated metabolites in the 20 mM EtOH-exposed supernatant of mesodermal cells
Pathway name	total	expected	hits	Raw p	Holm p	FDR	Significant metabolites in set
Glutathione Metabolism	20	0.16	2	0.00987	0.967	0.967	glutathione (reduced), glutamic acid
d) Terms identified in SMPDB enrichment analysis for annotated metabolites in the 70 mM EtOH-exposed supernatant of mesodermal cells
Pathway name	total	expected	hits	Raw p	Holm p	FDR	Significant metabolites in set
Urea Cycle	28	0.503	4	0.00114	0.112	0.112	glutamic acid, alanine, aspartic acid, arginine
Malate-Aspartate Shuttle	10	0.18	2	0.0126	1	0.497	glutamic acid, aspartic acid
Glucose-Alanine Cycle	13	0.234	2	0.0212	1	0.497	glutamic acid, alanine
Aspartate Metabolism	35	0.629	3	0.0222	1	0.497	glutamic acid, aspartic acid, arginine
Alanine Metabolism	17	0.305	2	0.0354	1	0.497	glutamic acid, alanine
Methionine Metabolism	42	0.754	3	0.036	1	0.497	5'-methylthioadenosine, putrescine, methionine sulfoxide
Spermidine and Spermine Biosynthesis	18	0.323	2	0.0394	1	0.497	5'-methylthioadenosine, putrescine
Vitamin B6 Metabolism	19	0.341	2	0.0435	1	0.497	pyridoxine, pyridoxal
Glutathione Metabolism	20	0.359	2	0.0478	1	0.497	glutamic acid, alanine
e) Terms identified in SMPDB enrichment analysis for annotated metabolites in the 20 mM EtOH-exposed supernatant of ectodermal cells
Pathway name	total	expected	hits	Raw p	Holm p	FDR	Significant metabolites in set
Methionine Metabolism	42	0.629	3	0.0219	1	0.699	betaine, NAD+, 5'-methylthioadenosine
Vitamin B6 Metabolism	19	0.284	2	0.0309	1	0.699	pyridoxine, pyridoxal
Betaine Metabolism	21	0.314	2	0.0373	1	0.699	betaine, NAD+
Transfer of Acetyl Groups into Mitochondria	22	0.329	2	0.0407	1	0.699	citric acid, NAD+
Pyrimidine Metabolism	57	0.853	3	0.0488	1	0.699	deoxyuridine, thymine, adenosine monophosphate
f) Terms identified in SMPDB enrichment analysis for annotated metabolites in the 70 mM EtOH-exposed supernatant of ectodermal cells
Pathway name	total	expected	hits	Raw p	Holm p	FDR	Significant metabolites in set
Urea Cycle	28	0.782	7	4.8e-06	0.00047	0.00047	glutamic acid, alanine, aspartic acid, ornithine, arginine, NAD+, citrulline
Methionine Metabolism	42	1.17	7	8.39e-05	0.00814	0.0036	betaine, adenosine, cystathionine, serine, NAD+, 5'-methylthioadenosine, spermidine
Glycine and Serine Metabolism	59	1.65	8	0.00011	0.0106	0.0036	betaine, cystathionine, glutamic acid, alanine, serine, ornithine, arginine, NAD+
Arginine and Proline Metabolism	52	1.45	7	0.000344	0.0327	0.00842	glutamic acid, aspartic acid, ornithine, succinic acid, arginine, NAD+, citrulline
Purine Metabolism	73	2.04	8	0.000514	0.0483	0.0101	adenosine, guanine, guanosine, glutamic acid, aspartic acid, inosine, NAD+
Malate-Aspartate Shuttle	10	0.279	3	0.00206	0.192	0.0336	glutamic acid, aspartic acid, NAD+
Glucose-Alanine Cycle	13	0.363	3	0.00464	0.427	0.065	glutamic acid, alanine, NAD+
Selenoamino Acid Metabolism	27	0.754	4	0.00551	0.501	0.0675	adenosine, alanine, serine, NAD+
Glutamate Metabolism	48	1.34	5	0.00873	0.785	0.0895	glutamic acid, alanine, aspartic acid, succinic acid, NAD+
Ammonia Recycling	31	0.866	4	0.00914	0.813	0.0895	glutamic acid, serine, aspartic acid, NAD+
Spermidine and Spermine Biosynthesis	18	0.503	3	0.012	1	0.104	ornithine, 5'-methylthioadenosine, spermidine
Beta-Alanine Metabolism	34	0.95	4	0.0127	1	0.104	glutamic acid, aspartic acid, pantothenic acid, NAD+
Aspartate Metabolism	35	0.978	4	0.0141	1	0.106	glutamic acid, aspartic acid, arginine, citrulline
Betaine Metabolism	21	0.587	3	0.0186	1	0.129	betaine, adenosine, NAD+
Tryptophan Metabolism	59	1.65	5	0.0206	1	0.129	glutamic acid, alanine, kynurenine, NAD+, adenosine monophosphate
Carnitine Synthesis	22	0.615	3	0.0211	1	0.129	succinic acid, NAD+, butyrobetaine
Homocysteine Degradation	9	0.251	2	0.024	1	0.138	cystathionine, serine
Ketone Body Metabolism	13	0.363	2	0.0486	1	0.264	succinic acid, NAD+
g) Terms identified in SMPDB enrichment analysis for all annotated significantly altered metabolites
Pathway name	total	expected	hits	Raw p	Holm p	FDR	Significant metabolites in set
Methionine Metabolism	42	2.26	11	4.75e-06	0.000465	0.000465	betaine, adenosine, choline, cystathione, serine, NAD+, 5'-methylthioadenosine, S-adenosylmethionine, spermidine, putrescine, methionine sulfoxide
Urea Cycle	28	1.51	7	0.000438	0.0425	0.0215	glutamic acid, alanine, aspartic acid, ornithine, arginine, NAD+, citrulline
Glycine and Serine Metabolism	59	3.18	10	0.000725	0.0696	0.0237	betaine, creatine, cystathionine, glutamic acid, alanine, serine, ornithine, arginine, NAD+, S-adenosylmethionine
Arginine and Proline Metabolism	52	2.8	9	0.00119	0.113	0.0291	creatine, glutamic acid, aspartic acid, ornithine, succinic acid, arginine, NAD+, citrulline, S-adenosylmethionine
Spermidine and Spermine Biosynthesis	18	0.97	5	0.00189	0.178	0.0371	ornithine, 5'-methylthioadenosine, S-adenosylmethionine, spermidine, putrescine
Glutamate Metabolism	48	2.59	8	0.00296	0.275	0.0441	glutathione, glutamic acid, alanine, aspartic acid, succinic acid, NAD+, γ-glutamylcysteine, glutathione (oxidized)
Glutathione Metabolism	20	1.08	5	0.00315	0.29	0.0441	glutathione, glutamic acid, alanine, γ-glutamylcysteine, glutathione (oxidized)
Betaine Metabolism	21	1.13	5	0.00396	0.361	0.0482	betaine, adenosine, choline, NAD+, S-adenosylmethionine
Ammonia Recycling	31	1.67	6	0.00479	0.431	0.0482	glutamic acid, asparagine, histidine, serine, aspartic acid, NAD+
Carnitine Synthesis	22	1.19	5	0.00492	0.438	0.0482	succinic acid, NAD+, butyrobetaine; S-Adenosylmethionine; N6,N6,N6-Trimethyl-L-lysine
Aspartate Metabolism	35	1.89	6	0.00893	0.786	0.0795	glutamic acid, asparagine, aspartic acid, arginine, N-acetylaspartic acid, citrulline
Malate-Aspartate Shuttle	10	0.539	3	0.0136	1	0.111	glutamic acid, aspartic acid, NAD+
Methylhistidine Metabolism	4	0.216	2	0.016	1	0.12	histidine, S-adenosylmethionine
Glucose-Alanine Cycle	13	0.701	3	0.0288	1	0.202	glutamic acid, alanine, NAD+
Beta-Alanine Metabolism	34	1.83	5	0.0317	1	0.207	glutamic acid, histidine, aspartic acid, pantothenic acid (vitamin B5), NAD+
Phosphatidylcholine Biosynthesis	14	0.754	3	0.0353	1	0.21	choline, adenosylmethionine, phosphorylcholine
Purine Metabolism	73	3.93	8	0.0364	1	0.21	adenosine, guanine, guanosine, glutamic acid, hypoxanthine, aspartic acid, inosine, NAD+
