# Supplementary material for: Effects of alcohol on the transcriptome, methylome and metabolome of in vitro gastrulating human embryonic cells
Source: Dis Model Mech. 2025 Jun 18;18(6):dmm052150. doi: 10.1242/dmm.052150 (PMC12208196; doi:10.1242/dmm.052150)
Supplement: Table S19. Correlations between omics analyses [file dmm-18-052150-TableS19.xlsx]

## Sheet: Contents
Supplementary tables: Effects of alcohol on the transcriptome, methylome, and metabolome of in vitro gastrulating human embryonic cells
Table S1		EtOH-induced DEGs in the endodermal cells analyzed by mRNA-seq
Table S2		GO pathway analysis of DEGs in the endodermal cells
Table S3		EtOH-induced DEGs in the mesodermal cells analyzed by mRNA-seq
Table S4		EtOH-induced DEGs in the ectodermal cells analyzed by mRNA-seq
Table S5		GO pathway analysis of DEGs in the ectodermal cells
Table S6		EtOH-induced DMPs in the endodermal cells analyzed by microarrays
Table S7		EtOH-induced DMRs in the endodermal cells analyzed by microarrays
Table S8		GO pathway analysis of DMPs in the endodermal cells
Table S9		EtOH-induced DMPs in the mesodermal cells analyzed by microarrays
Table S10		EtOH-induced DMRs in the mesodermal cells analyzed by microarrays
Table S11		EtOH-induced DMPs in the ectodermal cells analyzed by microarrays
Table S12		EtOH-induced DMRs in the ectodermal cells analyzed by microarrays
Table S13		GO pathway analysis of DMPs in the ectodermal cells
Table S14		Common genes in the current study and previous early alcohol exposure gene expression and/or DNAm studies
Table S15		Common genes in the current study and previous DNAm studies of children with FASD
Table S16		Characteristics, statistical results, and reference spectras for all metabolic features
Table S17		EtOH-induced significantly altered extracellular metabolites of all germ layer cells
Table S18		SMPDB enrichment analysis of the annotated metabolites significantly altered by EtOH
Table S19		Correlations between omics analyses

## Sheet: Table S19
Supplementary table 19. Correlations between omics analyses.
a) Correlation between DEGs and the corresponding probes, calculated for each gene separately in the endodermal cells
gene	cpg	gen_loc			pval	cor	FDR	Bonferroni
LDHA	cg09436562	TSS200;TSS1500;TSS1500;TSS1500;TSS1500;TSS1500;TSS1500;TSS1500			0.000850544	-0.954	0.0195625	0.0195625
ACTA1	cg04030615	TSS1500;TSS200;TSS200			0.00112167	0.9485	0.00893826	0.0157034
CLN8	cg15999700	1stExon;5'UTR;TSS1500			0.0012643	-0.946	0.0243356	0.0341362
FAM162A	cg01833061	5'UTR			0.00127586	-0.9458	0.0153104	0.0153104
ACTA1	cg05347845	TSS1500;TSS200;TSS200			0.00127689	0.9458	0.00893826	0.0178765
SMPDL3B	cg21676740	5'UTR			0.00146216	0.9427	0.0160838	0.0160838
SLC3A2	ch.11.1222938R	TSS1500;5'UTR;5'UTR;5'UTR;5'UTR			0.00176527	-0.9382	0.0388359	0.0388359
CLN8	cg11410538	5'UTR;5'UTR;5'UTR			0.00180264	0.9376	0.0243356	0.0486713
FGF17	cg09433588	TSS200;TSS200			0.00195047	0.9356	0.0273066	0.0273066
PTTG1	cg17367077	5'UTR;TSS1500;5'UTR			0.00201741	-0.9347	0.0363135	0.0363135
IDH1	cg26657111	TSS1500;TSS1500;TSS1500;5'UTR			0.00238645	-0.9301	0.0190916	0.0190916
PALLD	cg21966319	5'UTR			0.00255674	0.9281	0.216423	0.255674
TNRC6B	cg00543524	5'UTR			0.00265804	0.927	0.159483	0.159483
SERPINE2	cg08529333	TSS1500;TSS1500;TSS1500;TSS1500;TSS1500			0.00297696	0.9236	0.0148848	0.0148848
ACTA1	cg07777790	TSS1500;TSS1500;TSS1500			0.00339862	0.9193	0.0132941	0.0475807
ACTA1	cg20025656	TSS1500;TSS1500;TSS1500			0.00379832	0.9156	0.0132941	0.0531764
MIXL1	cg02360862	TSS1500			0.00382459	-0.9153	0.0497197	0.0497197
LDHA	cg11166108	5'UTR;5'UTR;5'UTR;5'UTR;5'UTR;5'UTR;5'UTR;5'UTR;5'UTR;TSS1500;TSS1500;TSS1500			0.00405515	-0.9133	0.0466342	0.0932685
PCSK9	cg25795075	TSS200			0.00414437	0.9125	0.124331	0.124331
PALLD	cg00661673	5'UTR;5'UTR;5'UTR			0.00432846	-0.911	0.216423	0.432846
AGAP3	cg04978747	TSS200			0.00470095	-0.9079	0.319665	0.319665
B3GNT7	cg09004241	5'UTR;5'UTR;5'UTR;TSS1500			0.00532365	-0.9031	0.0692075	0.0692075
TAGLN	cg03276022	TSS1500;TSS1500;TSS200;TSS200;TSS200			0.00583421	0.8994	0.0461643	0.0758447
CAP1	cg16219264	TSS1500;TSS1500;TSS1500;TSS1500;TSS1500;TSS1500;TSS1500;TSS1500;TSS1500;TSS1500;TSS1500;TSS1500;TSS1500;TSS1500;TSS1500;TSS1500			0.00593632	0.8987	0.189962	0.189962
TNRC6B	cg13060572	5'UTR			0.00603758	0.898	0.181128	0.362255
RPL13	cg09554007	TSS1500;TSS1500;5'UTR;5'UTR;5'UTR;5'UTR;5'UTR;5'UTR;5'UTR;5'UTR;5'UTR;5'UTR;TSS200;1stExon;5'UTR;1stExon;5'UTR			0.00613696	-0.8973	0.0675066	0.0675066
SCRN2	cg24937796	5'UTR;1stExon			0.00633797	0.8959	0.0570417	0.0570417
TXNIP	cg21170529	TSS1500;TSS200;5'UTR			0.00636236	-0.8958	0.114522	0.114522
RPS15A	cg12485986	5'UTR;TSS1500;TSS1500;TSS200;1stExon;TSS200;TSS200;TSS200			0.00639347	-0.8956	0.0511478	0.0511478
ACKR3	cg26358225	TSS1500;5'UTR			0.00695781	0.8919	0.0278312	0.0278312
TAGLN	cg11861562	TSS1500;TSS1500;TSS1500;TSS1500;TSS1500			0.0071022	0.891	0.0461643	0.0923286
ACTA1	cg02767613	TSS1500;TSS200;TSS200			0.00714402	0.8907	0.0200033	0.100016
PDLIM1	cg11908711	TSS1500;TSS1500			0.00757209	-0.8881	0.0605767	0.0605767
ACTA1	cg00064261	TSS1500;TSS1500;TSS1500			0.00861224	0.882	0.0200952	0.120571
LDHA	cg19631472	TSS1500;TSS1500;TSS1500;TSS1500;TSS1500;TSS1500;TSS1500;TSS1500			0.00886058	-0.8806	0.0679311	0.203793
B3GNT2	cg11194220	TSS1500			0.00975049	-0.8758	0.243762	0.243762
LASP1	cg14572758	TSS200;TSS200;5'UTR;1stExon;1stExon;5'UTR			0.0121982	-0.8638	0.256162	0.256162
RPLP2	cg19216994	5'UTR;5'UTR;5'UTR;TSS1500;1stExon;5'UTR;TSS200			0.0137786	0.8568	0.124007	0.124007
ACTA1	cg11689813	TSS1500;TSS1500;TSS1500			0.0142451	0.8548	0.0284902	0.199431
ODC1	cg25091134	5'UTR;TSS1500;1stExon;5'UTR			0.0144835	-0.8538	0.159319	0.159319
SLC3A2	cg15795544	TSS1500;TSS1500;TSS1500;TSS1500			0.014882	0.8522	0.163702	0.327403
TAGLN	cg02293759	5'UTR;5'UTR;5'UTR;5'UTR;5'UTR;1stExon;5'UTR;TSS1500;5'UTR;5'UTR;1stExon			0.0149797	-0.8518	0.0489653	0.194737
TAGLN	cg16524733	TSS1500;TSS200;TSS200;TSS200;1stExon;5'UTR			0.0150662	0.8514	0.0489653	0.195861
ERBB2	cg11993754	1stExon;1stExon;5'UTR;5'UTR			0.0152482	-0.8507	0.294552	0.51844
LRAT	cg23303074	TSS1500;TSS1500;1stExon;5'UTR;5'UTR			0.0154726	0.8498	0.122466	0.263033
ACTC1	cg13716584	TSS1500;TSS200;5'UTR			0.0159141	-0.848	0.114679	0.270541
CRMP1	cg11060856	TSS1500			0.0159659	-0.8478	0.27142	0.27142
TNNT1	cg22711187	TSS1500;TSS1500			0.0160882	-0.8473	0.17697	0.17697
SLC7A5	cg05911082	5'UTR			0.0178343	-0.8406	0.279544	0.445857
RNF213	cg06751007	TSS1500;TSS1500;TSS1500			0.0181199	-0.8396	0.431736	0.525478
VIM	cg06460869	TSS1500;TSS1500;TSS1500;TSS1500;TSS1500;TSS200			0.0192317	0.8356	0.390403	0.596183
ACTC1	cg08190298	5'UTR;1stExon;TSS1500;5'UTR			0.0194544	0.8348	0.114679	0.330725
LRAT	cg23587449	5'UTR;TSS1500;TSS1500;5'UTR;5'UTR			0.0195107	-0.8346	0.122466	0.331682
ERBB2	cg27052442	TSS200;1stExon;5'UTR			0.0195385	-0.8345	0.294552	0.664309
PTGR1	cg24148557	TSS1500;TSS1500;TSS1500;TSS1500			0.019919	-0.8332	0.19919	0.19919
ACTA1	cg09926178	5'UTR;5'UTR;TSS1500			0.0200307	0.8328	0.0350537	0.280429
ACTC1	cg16043370	5'UTR;1stExon;TSS200;5'UTR			0.0206042	0.8308	0.114679	0.350272
SLC7A5	cg27555036	TSS1500			0.024075	-0.8195	0.279544	0.601875
STMN2	cg15827214	TSS1500;TSS1500;TSS1500			0.0241783	-0.8191	0.459387	0.459387
NODAL	cg02439077	TSS1500			0.0246582	0.8176	0.320556	0.320556
PALLD	cg10900543	5'UTR			0.0250347	0.8165	0.83449	1
VIM	cg20198108	TSS1500;TSS1500;TSS1500;TSS1500;TSS1500;TSS200			0.0251873	0.816	0.390403	0.780806
ETV4	cg24679082	TSS1500;TSS1500;TSS1500;TSS200;TSS200			0.0252118	-0.8159	0.352965	0.352965
FGF17	cg10194829	5'UTR;1stExon;5'UTR;1stExon			0.025379	0.8154	0.111326	0.355306
ERBB2	cg05616858	TSS1500			0.0259899	0.8136	0.294552	0.883656
SLC3A2	cg03193698	TSS1500;TSS1500;TSS1500;TSS1500;TSS1500;TSS1500;TSS1500;TSS1500;TSS1500;TSS1500;1stExon;5'UTR			0.0261788	0.813	0.18482	0.575935
ACKR3	cg20195763	TSS200;5'UTR			0.026185	0.813	0.0523701	0.10474
KLF6	cg05412141	TSS200;TSS200;TSS1500;TSS1500;TSS1500			0.0269311	-0.8108	0.296242	0.296242
ACTC1	cg06048973	5'UTR;1stExon;TSS200;5'UTR			0.0269833	0.8106	0.114679	0.458715
MYL4	cg17233517	5'UTR;TSS1500;TSS1500;TSS1500;TSS1500;TSS1500;TSS1500;TSS1500			0.0286813	-0.8058	0.114725	0.114725
EIF4A2	cg05789925	5'UTR;5'UTR;5'UTR;5'UTR;5'UTR;5'UTR;TSS1500;TSS1500;TSS1500;TSS1500;TSS1500;5'UTR;TSS1500;TSS1500			0.0290435	0.8047	0.232348	0.232348
FGF17	cg26069514	5'UTR;1stExon;5'UTR;1stExon			0.0290714	0.8046	0.111326	0.407
TNRC6B	cg22163752	5'UTR;5'UTR			0.0295087	0.8034	0.590174	1
AKAP9	cg24393212	TSS1500;TSS1500;TSS1500;TSS1500			0.0299137	-0.8023	0.620355	0.897411
CAP1	cg15881027	TSS200			0.0306886	-0.8002	0.491018	0.982036
FGF17	cg04432720	5'UTR;1stExon;5'UTR;1stExon			0.0318075	0.7971	0.111326	0.445306
ACTN1	cg18655522	5'UTR;5'UTR;5'UTR			0.0318282	0.7971	0.533344	1
B3GNT2	cg01026385	TSS200;5'UTR			0.0330865	-0.7938	0.400483	0.827163
LRAT	cg05763228	TSS200;TSS200;5'UTR;5'UTR;5'UTR			0.0331028	0.7937	0.122466	0.562747
SLC7A5	cg26529851	5'UTR			0.0335453	-0.7926	0.279544	0.838632
LRAT	cg11793897	5'UTR;TSS200;TSS200;5'UTR			0.034026	-0.7913	0.122466	0.578442
ABCA7	cg08197142	TSS1500;TSS200;1stExon;1stExon;5'UTR			0.0346914	-0.7896	0.993501	1
SLC3A2	cg02192780	TSS1500;TSS1500;TSS1500;TSS1500;TSS1500;TSS1500;TSS1500;TSS200;TSS1500;TSS1500;TSS1500			0.0347873	-0.7894	0.18482	0.76532
P4HB	cg09221994	TSS1500;TSS1500;1stExon;TSS1500;TSS1500;5'UTR;TSS200;TSS200;TSS200;TSS200;TSS200;TSS200;TSS200;TSS200;TSS200;TSS200;TSS200;TSS1500			0.0348804	0.7891	0.383685	0.383685
TSKU	cg13405878	TSS1500;5'UTR;5'UTR;5'UTR;5'UTR			0.0355449	-0.7874	0.675352	0.675352
LRAT	cg21969395	TSS200;TSS200;5'UTR;5'UTR;5'UTR			0.0360195	-0.7863	0.122466	0.612332
PCSK9	cg25011934	TSS1500;5'UTR			0.0366299	-0.7847	0.485443	1
CRELD2	cg00475109	TSS1500;5'UTR;5'UTR			0.0367298	-0.7845	0.477487	0.477487
SOX4	cg23780597	TSS200;TSS200			0.0374121	-0.7828	0.36234	0.486358
OXTR	cg27501759	5'UTR			0.037653	0.7822	0.544653	0.564795
RNF213	cg24626411	5'UTR			0.0390254	-0.7789	0.431736	1
VIM	cg18876173	TSS1500;TSS1500;TSS1500;TSS1500;TSS1500;TSS1500			0.0392899	0.7783	0.405996	1
FADS2	cg22796604	5'UTR;5'UTR			0.0396385	-0.7775	0.920543	1
LEFTY2	cg11788916	TSS1500			0.0412396	-0.7737	0.145405	0.247438
NETO2	cg04937274	TSS200			0.0415659	0.773	0.400438	0.70662
SEC11C	cg15358743	TSS200;TSS200			0.041611	0.7729	0.374499	0.374499
SLC3A2	cg10174343	TSS1500;TSS1500;TSS1500;TSS1500;TSS1500;TSS1500;TSS1500;TSS1500;TSS1500;TSS1500;TSS1500;TSS1500;TSS1500;TSS1500;TSS1500;TSS1500			0.0420045	0.772	0.18482	0.924099
ATP6V0E1	cg07331747	TSS200;5'UTR;1stExon;5'UTR;1stExon;5'UTR;1stExon			0.0428287	-0.7701	0.252562	0.471116
AGAP3	cg08758387	5'UTR;5'UTR;5'UTR;5'UTR			0.0435889	-0.7684	0.679077	1
RPL18	cg23972869	5'UTR;5'UTR;TSS1500;TSS1500;TSS1500;TSS1500;TSS1500;TSS1500;TSS1500;TSS1500;TSS1500;TSS1500;TSS1500;TSS200			0.0449105	0.7654	0.449105	0.449105
PALLD	cg01805035	5'UTR			0.0452221	-0.7647	0.873493	1
AGAP3	cg12513870	TSS1500;5'UTR;5'UTR;5'UTR;5'UTR;5'UTR			0.0457119	-0.7636	0.679077	1
TTN	cg15133917	TSS1500;TSS1500;TSS1500;TSS1500			0.0458586	0.7633	0.899228	1
NETO2	cg04272459	TSS1500			0.0471103	0.7606	0.400438	0.800876
ATP6V0E1	cg17837526	TSS1500;TSS1500;TSS1500;TSS1500			0.047946	-0.7588	0.252562	0.527406
LEFTY2	cg11967457	TSS1500;1stExon;1stExon			0.0484683	-0.7577	0.145405	0.29081
PCSK9	cg14214659	TSS1500;TSS1500;TSS200			0.0485443	0.7576	0.485443	1
GLIPR2	cg14062007	5'UTR			0.0487533	-0.7571	0.585039	0.585039
PDLIM1	cg11911874	TSS1500;TSS1500			0.0491472	-0.7563	0.196589	0.393178
ARL4D	cg25673373	1stExon;5'UTR			0.0494339	-0.7557	0.444905	0.444905
CENPF	cg17283526	TSS200			0.0498525	-0.7548	0.991307	1
b) Correlation between DEGs and the corresponding probes, calculated for each gene separately in the mesodermal cells
gene	cpg	gen_loc			pval	cor	FDR	Bonferroni
CMKLR1	cg20321132	5'UTR;5'UTR;5'UTR;5'UTR;5'UTR;5'UTR			0.0112204	0.9122	0.207919	0.336612
CMKLR1	cg13262048	5'UTR;5'UTR;5'UTR;5'UTR;5'UTR;5'UTR			0.0138613	0.9023	0.207919	0.415839
BMP4	cg05923197	1stExon;5'UTR			0.0149677	0.8984	0.359224	0.359224
PMP22	cg08343834	TSS200;TSS200;TSS200			0.0195535	-0.8835	0.0977674	0.0977674
PRSS23	cg23214764	TSS1500;TSS1500;TSS1500;TSS200;5'UTR			0.0210676	-0.879	0.26442	0.52669
TDO2	cg08121954	5'UTR;5'UTR;5'UTR;5'UTR			0.0210878	0.879	0.126527	0.126527
PRSS23	cg14391737	5'UTR;5'UTR;5'UTR;5'UTR;5'UTR;5'UTR			0.0233248	-0.8726	0.26442	0.583121
BRI3	cg11366934	5'UTR;5'UTR			0.0265685	0.8638	0.285073	0.425096
TAGLN	cg16858957	5'UTR;5'UTR;5'UTR;5'UTR;5'UTR;1stExon;5'UTR;TSS1500;5'UTR;5'UTR;1stExon			0.0270977	-0.8624	0.230454	0.35227
PRSS23	cg08031306	TSS1500;TSS1500;TSS1500;TSS200;5'UTR			0.0317305	0.8508	0.26442	0.793261
BMP4	cg04245766	5'UTR;5'UTR;5'UTR;TSS1500;TSS1500			0.0320617	-0.85	0.38474	0.76948
BRI3	cg06524039	5'UTR;5'UTR			0.0356342	0.8416	0.285073	0.570147
CMKLR1	cg02201457	5'UTR;5'UTR;5'UTR;5'UTR;5'UTR;5'UTR			0.038113	0.8361	0.38113	1
GRM3	cg21295221	TSS200;TSS200			0.0394713	0.8331	0.596366	1
GRM3	cg04946588	TSS1500			0.0397577	0.8324	0.596366	1
CLDN11	cg06023994	5'UTR;TSS1500;TSS1500;TSS1500;TSS1500			0.0406286	0.8306	0.886368	0.975086
IGFBP5	cg19675223	TSS1500;TSS1500;TSS200;5'UTR			0.0427439	-0.8261	0.512926	0.512926
TAGLN	cg15534755	TSS1500;TSS1500;TSS1500;TSS1500;TSS200			0.044609	-0.8222	0.230454	0.579917
c) Correlation between DEGs and the corresponding probes, calculated for each gene separately in the ectodermal cells
gene	cpg	gen_loc			pval	cor	FDR	Bonferroni
LHX2	cg13585776	5'UTR			0.000261136	0.9523	0.00382436	0.00783408
NRXN3	cg18029503	TSS200;1stExon;5'UTR;5'UTR			0.000327068	0.9486	0.048079	0.048079
LHX2	cg05777357	TSS1500			0.000382436	0.9458	0.00382436	0.0114731
IGDCC3	cg03700567	TSS200			0.000393408	-0.9453	0.0161297	0.0161297
LHX2	cg03709033	TSS200;5'UTR			0.000698984	0.9335	0.00524238	0.0209695
LHX2	cg03559209	TSS200;5'UTR			0.000917312	0.9665	0.00275194	0.00275194
LHX2	cg20939662	TSS1500			0.00133853	0.9171	0.00803121	0.040156
NEUROD4	cg05735075	5'UTR			0.00155197	-0.9128	0.0170717	0.0170717
LHX2	cg03306024	5'UTR			0.0019704	0.9054	0.00985202	0.0591121
RHOH	cg15978357	TSS200;TSS200;5'UTR;5'UTR;5'UTR;5'UTR;5'UTR;5'UTR;5'UTR;5'UTR;5'UTR;5'UTR;5'UTR;5'UTR;5'UTR;5'UTR			0.00236257	-0.8993	0.101591	0.101591
MEG3	cg17327651	5'UTR;1stExon;TSS1500;TSS200;5'UTR;5'UTR;5'UTR;5'UTR;5'UTR;5'UTR;5'UTR;5'UTR;5'UTR;5'UTR;5'UTR;5'UTR;5'UTR;5'UTR			0.002499	-0.8974	0.134946	0.134946
TTYH1	cg21287054	5'UTR;TSS1500;5'UTR			0.00273408	-0.8942	0.0511267	0.0683519
KLHDC8A	cg22889645	TSS1500;TSS1500;TSS1500;TSS1500;TSS1500			0.00280775	-0.8932	0.0252698	0.0252698
SULF1	cg15857490	TSS1500;TSS1500;TSS1500			0.00361669	-0.8835	0.0779918	0.155518
NEUROD4	cg13850926	TSS1500			0.0037158	-0.8824	0.0204369	0.0408738
SULF1	cg15031965	5'UTR;5'UTR;5'UTR;5'UTR;5'UTR			0.00376436	-0.8819	0.0779918	0.161867
TTYH1	cg11788633	5'UTR;5'UTR;TSS1500;TSS1500;1stExon;5'UTR;5'UTR			0.00409013	-0.8785	0.0511267	0.102253
CACHD1	cg22159253	5'UTR;5'UTR			0.00444804	0.8749	0.0987589	0.169025
CD82	cg08862320	TSS1500;5'UTR;5'UTR			0.0049985	0.8698	0.324902	0.324902
CACHD1	cg25210796	5'UTR;5'UTR			0.00519784	0.868	0.0987589	0.197518
SULF1	cg03088599	5'UTR			0.00547245	0.8656	0.0779918	0.235315
LHX2	cg20955788	5'UTR			0.00578902	0.863	0.0248101	0.173671
MEG3	cg11035687	5'UTR;1stExon;TSS1500;TSS1500;1stExon;5'UTR;5'UTR;5'UTR;5'UTR;5'UTR;5'UTR;5'UTR;5'UTR;5'UTR;5'UTR;5'UTR;5'UTR;5'UTR;5'UTR;5'UTR			0.00621952	-0.8595	0.167927	0.335854
SALL1	cg14115575	TSS1500;TSS200;TSS200;TSS200;TSS200			0.0070504	0.8533	0.0916552	0.0916552
ELAVL4	cg08106706	TSS1500;TSS1500;TSS1500;TSS200;TSS200;5'UTR			0.00707916	-0.8531	0.298942	0.368116
SULF1	cg13291208	TSS1500;TSS1500;TSS1500;TSS1500;5'UTR;5'UTR;5'UTR;5'UTR;5'UTR;5'UTR;5'UTR			0.00725505	0.8518	0.0779918	0.311967
SMOC1	cg18653027	5'UTR			0.00760436	-0.8494	0.395427	0.395427
CLU	cg23548686	5'UTR;TSS1500;1stExon;1stExon;TSS200;TSS200;TSS200;TSS200;TSS200;TSS200;TSS200			0.00866209	0.8424	0.138593	0.138593
DLK1	cg09971646	5'UTR			0.00936335	-0.8381	0.16854	0.16854
IGDCC3	cg16777896	TSS1500;TSS1500;5'UTR			0.0113188	-0.827	0.232036	0.464072
MEG3	cg04291079	5'UTR;5'UTR;TSS1500;5'UTR;5'UTR;5'UTR;5'UTR;5'UTR;5'UTR;5'UTR;5'UTR;5'UTR;5'UTR;5'UTR;5'UTR;5'UTR			0.0171211	-0.8	0.211772	0.924539
IGDCC3	cg02740180	TSS1500			0.0175114	-0.7984	0.239322	0.717967
ELAVL4	cg03462926	TSS200;TSS200;5'UTR;1stExon;5'UTR			0.0189543	-0.7927	0.298942	0.985623
LHX2	cg12002589	5'UTR			0.0190521	0.7923	0.0714452	0.571562
VAT1L	cg08552189	5'UTR			0.0194866	-0.7907	0.370246	0.370246
IGFBP3	cg24901098	TSS1500;TSS1500;TSS1500;TSS1500;TSS1500			0.0196178	0.7902	0.608153	0.608153
ELAVL4	cg06329447	TSS1500;TSS1500;TSS1500;TSS1500;TSS1500;5'UTR			0.0200297	-0.7886	0.298942	1
CACHD1	cg21679730	5'UTR;5'UTR			0.0205313	0.7868	0.260063	0.78019
SULF1	cg19643318	TSS1500;TSS1500;TSS1500			0.0205856	-0.7866	0.177036	0.88518
MEG3	cg10065153	TSS1500;TSS1500;TSS1500;TSS1500;TSS1500;TSS1500;TSS1500;TSS1500;TSS1500;5'UTR			0.0207003	0.7861	0.211772	1
FGF8	cg01374979	TSS1500;TSS1500;TSS1500;TSS1500;TSS1500			0.0210445	0.7849	0.105222	0.105222
MAP2	cg15907018	5'UTR;5'UTR			0.0211911	-0.7844	0.957766	1
MEG3	cg16567044	TSS1500;TSS1500;TSS1500;TSS1500;TSS1500;TSS1500;TSS1500;TSS1500;TSS1500;5'UTR			0.0214972	0.7833	0.211772	1
SEMA5A	cg04184330	TSS200;TSS1500;5'UTR;5'UTR			0.0216499	0.7827	0.750428	0.974246
RSPO2	cg06059616	5'UTR			0.0217636	-0.7823	0.648544	0.718198
MEG3	cg18040611	5'UTR;TSS1500;TSS1500;TSS200;5'UTR;5'UTR;5'UTR;5'UTR;5'UTR;5'UTR;5'UTR;5'UTR;5'UTR;5'UTR;5'UTR;5'UTR;5'UTR;5'UTR;5'UTR;5'UTR			0.0235302	-0.7762	0.211772	1
SMOC1	cg24962108	5'UTR			0.0237566	0.7754	0.474205	1
NEUROD4	cg22047387	1stExon;5'UTR			0.0241526	-0.7741	0.0710019	0.265679
NEUROD4	cg19470832	5'UTR			0.0258189	0.7687	0.0710019	0.284008
SMOC1	cg14316035	5'UTR			0.027358	0.7639	0.474205	1
NRXN3	cg14527639	5'UTR			0.0281416	0.7615	0.886676	1
SCUBE2	cg07823639	TSS1500;TSS200;5'UTR			0.028563	-0.7602	0.257067	0.257067
SALL3	cg08678849	TSS200			0.0289941	-0.7589	0.637871	0.637871
SULF1	cg11463292	5'UTR;5'UTR;5'UTR			0.0302379	-0.7553	0.202251	1
NELL2	cg08195279	TSS1500;TSS1500;TSS1500;TSS1500;TSS1500;TSS1500;TSS1500;1stExon;5'UTR;5'UTR;5'UTR			0.0325943	-0.7486	0.814856	0.814856
SULF1	cg09849036	TSS1500;TSS1500;TSS1500;5'UTR;5'UTR;5'UTR			0.0329245	-0.7477	0.202251	1
NRP2	cg02183001	5'UTR;5'UTR;5'UTR			0.0333286	0.7466	0.932232	1
COL1A2	cg23271831	5'UTR;1stExon			0.033412	-0.7464	0.389643	0.634828
RHOH	cg17958242	TSS1500;TSS1500;TSS1500;TSS1500;TSS1500;TSS1500;TSS1500;TSS1500;5'UTR;5'UTR;5'UTR;5'UTR;5'UTR;5'UTR			0.0338965	-0.7451	0.664262	1
CACHD1	cg06056274	5'UTR;5'UTR			0.0339221	0.745	0.288091	1
ELAVL4	cg05894355	TSS1500;TSS1500;TSS1500;TSS1500;TSS1500;5'UTR			0.0346827	-0.743	0.298942	1
ELAVL4	cg20357101	TSS1500;TSS1500;TSS1500;TSS200;TSS200;5'UTR			0.0356727	-0.7404	0.298942	1
UQCRB	cg14651183	5'UTR;TSS1500;TSS1500;TSS1500;TSS1500;TSS1500;TSS1500			0.0361138	0.7392	0.397251	0.397251
MEG3	cg27315226	5'UTR;TSS1500;TSS1500;TSS200;5'UTR;5'UTR;5'UTR;5'UTR;5'UTR;5'UTR;5'UTR;5'UTR;5'UTR;5'UTR;5'UTR;5'UTR;5'UTR;5'UTR;5'UTR;5'UTR;5'UTR			0.0363947	-0.7385	0.253846	1
RGS16	cg16891895	1stExon;5'UTR			0.0369666	-0.737	0.4436	0.4436
MEG3	cg05501535	5'UTR;TSS1500;TSS1500;TSS200;5'UTR;5'UTR;5'UTR;5'UTR;5'UTR;5'UTR;5'UTR;5'UTR;5'UTR;5'UTR;5'UTR;5'UTR;5'UTR;5'UTR;5'UTR;5'UTR			0.0376068	-0.7354	0.253846	1
ELAVL4	cg25217583	TSS1500;TSS1500;TSS1500;TSS1500;TSS1500;5'UTR			0.0384801	-0.7332	0.298942	1
NRXN3	cg01547355	5'UTR			0.0390088	-0.7319	0.886676	1
CACHD1	cg14827054	1stExon;5'UTR			0.040147	-0.7291	0.288091	1
ELAVL4	cg26888153	TSS200;5'UTR			0.0402421	-0.7289	0.298942	1
NRARP	cg06109083	TSS1500			0.0404902	0.7283	0.445392	0.445392
COL1A2	cg17527902	5'UTR;5'UTR;5'UTR;TSS200			0.0410151	-0.727	0.389643	0.779286
KLHDC8A	cg07429623	TSS1500;TSS200;TSS200;TSS1500;TSS200			0.0415762	-0.7257	0.187093	0.374186
GCNT1	cg17095693	TSS1500;5'UTR;5'UTR			0.0435736	-0.721	0.970853	1
CACHD1	cg01661457	5'UTR			0.045488	0.7166	0.288091	1
FJX1	cg11741201	TSS1500			0.0466827	0.7139	0.700241	0.700241
CDH7	cg00468820	5'UTR;5'UTR;5'UTR			0.0478152	0.7114	0.717228	0.717228
TLE1	cg16970597	TSS1500;TSS1500;5'UTR			0.0497351	-0.7073	0.746026	0.746026
d) Correlation between significant corresponding regulatory region probes of the DEGs and the significantly altered metabolites in the 70 mM EtOH-exposed ectodermal cells
metabolite		cpg	cpg_gene	gen_loc	pval	cor	FDR	Bonferroni
Cytidine diphosphate choline (CDP-choline)		cg13585776	LHX2	5'UTR	9.74562e-07	0.9927	0.00191889	0.00380079
Guanosine		cg13291208	SULF1	TSS1500;TSS1500;TSS1500;TSS1500;5'UTR;5'UTR;5'UTR;5'UTR;5'UTR;5'UTR;5'UTR	9.84046e-07	-0.9927	0.00191889	0.00383778
LPC 18:1 (18:1/0:0)		cg20939662	LHX2	TSS1500	7.06881e-06	-0.9858	0.00918945	0.0275684
e) Correlation between DEGs and the significantly altered metabolites in the 70 mM EtOH-exposed endodermal cells
gene	metabolite				pval	cor	FDR	Bonferroni
SEC11C	LPC 16:0 (16:0/0:0)				3.24372e-08	-0.9992	0.000429598	0.000429598
SLC4A7	LPC 18:1 (18:1/0:0)				7.87524e-07	0.9972	0.00465221	0.01043
NMRK1	LPE 20:2				1.17607e-06	0.9967	0.00465221	0.0155759
SEC11C	LPC 14:0 (0:0/14:0)				1.40508e-06	-0.9965	0.00465221	0.0186088
f) Correlation between DEGs and the significantly altered metabolites in the 70 mM EtOH-exposed mesodermal cells
gene	metabolite				pval	cor	FDR	Bonferroni
CMKLR1	7-Ketocholesterol				3.9509e-06	0.9984	0.00256844	0.0033069
SFN	Arginine				6.13724e-06	-0.998	0.00256844	0.00513687
g) Correlation between DEGs and the significantly altered metabolites in the 70 mM EtOH-exposed ectodermal cells
gene	metabolite				pval	cor	FDR	Bonferroni
SAT1	LPC 18:1 (0:0/18:1)				5.06498e-07	-0.9941	0.00218911	0.00253249
NRIP3	LPC 18:1 (18:1/0:0)				1.1428e-06	0.9923	0.00218911	0.00571402
DLK1	LPC 18:1 (0:0/18:1)				1.68068e-06	-0.9912	0.00218911	0.00840341
DLK1	LPC 18:1 (18:1/0:0)				1.75129e-06	-0.9911	0.00218911	0.00875643
LRRN1	Citric acid				3.6791e-06	0.9886	0.0036791	0.0183955
SMOC1	Citric acid				4.43609e-06	-0.9879	0.00369674	0.0221804
RGS16	Cytidine diphosphate choline (CDP-choline)				5.73725e-06	0.9868	0.00382275	0.0286862
C8orf76	LPC 18:1 (18:1/0:0)				6.11639e-06	-0.9865	0.00382275	0.030582
NELL2	Alanine				9.26361e-06	-0.9845	0.00462684	0.0463181
h) Correlation between DMPs and the significantly altered metabolites in the 70 mM EtOH-exposed endodermal cells
cpg	cpg_gene	metabolite			pval	cor	FDR	Bonferroni
cg27031837		Guanine			1.01087e-07	-0.9988	0.00312615	0.00493788
cg01572989		LPC 16:0 (16:0/0:0)			1.44013e-07	-0.9986	0.00312615	0.00703473
cg06097659	TNFRSF18	Guanosine			2.6443e-07	-0.9982	0.00312615	0.0129169
cg01572989		LPC 14:0 (0:0/14:0)			3.73203e-07	-0.9979	0.00312615	0.0182302
cg15159605	LHX5	Ornithine			8.25199e-07	-0.9972	0.00312615	0.0403093
cg20509869		LPE 16:0			8.29021e-07	-0.9972	0.00312615	0.040496
cg04658945	MRGPRF	LPC 14:0 (14:0/0:0)			9.87093e-07	-0.9969	0.00312615	0.0482175
i) Correlation between DMPs and the significantly altered metabolites in the 70 mM EtOH-exposed mesodermal cells
cpg	cpg_gene	metabolite			pval	cor	FDR	Bonferroni
cg19695633	C18orf54	Thymine			4.50207e-06	0.9983	0.00669908	0.00669908
cg08813925		Aspartic acid			2.01192e-05	-0.9963	0.0101755	0.0299374
cg04243922		N-Acetylmethionine			2.49057e-05	0.9959	0.0101755	0.0370597
j) Correlation between DMPs and the significantly altered metabolites in the 70 mM EtOH-exposed ectodermal cells
cpg	cpg_gene	metabolite			pval	cor	FDR	Bonferroni
cg13585776	LHX2	Cytidine diphosphate choline (CDP-choline)			9.74562e-07	0.9927	0.00425966	0.00930707
cg07711397	SH2D4B	Alanine			1.88505e-06	0.9909	0.00425966	0.0180022
cg12605662	RAX	Alanine			2.14759e-06	-0.9905	0.00425966	0.0205095
cg27425459	MRPS9	5'-Methylthioadenosine (5'-MTA)			2.63299e-06	0.9898	0.00425966	0.025145
cg14471330	ABL1	LPC 18:1 (18:1/0:0)			3.4438e-06	-0.9888	0.00425966	0.0328883
cg25341528		Cystathionine			3.47546e-06	-0.9888	0.00425966	0.0331907
cg18472912	WWC1	LPC 18:1 (0:0/18:1)			3.53627e-06	-0.9887	0.00425966	0.0337714
cg23592645		Alanine			3.5683e-06	0.9887	0.00425966	0.0340773
cg24757755	MEG3	LPC 20:1 (20:1/0:0)			4.4537e-06	-0.9878	0.00472588	0.0425329
cg11073312	SPSB4	LPC 18:1 (18:1/0:0)			5.20151e-06	-0.9872	0.00485664	0.0496744
